# Supplementary material for: RNA Sequencing Reveals Dynamic Carbohydrate Metabolism and Phytohormone Signaling Accompanying Post-mowing Regeneration of Forage Winter Wheat (Triticum aestivum L.)
Source: Front Plant Sci. 2021 Jul 29;12:664933. doi: 10.3389/fpls.2021.664933 (PMC8358837; doi:10.3389/fpls.2021.664933)
Supplement: Supplementary Table 1 — Primers for qRT-PCR. [file Table_1.xlsx]

## Sheet: Sheet1
Gene ID	Abbreviation	Sense	Anti-sense
TraesCS5A02G131600.1	A-ARR1	AACCTCATCATCACCGACTA	GGCATCTGTTGATTCTGGAA
TraesCS2A02G290900.3	ACS	AAATGTATGCAAGTATGTATTAGCTG	ACCTCAATATCCACTCAAGTCA
TraesCS4B02G106300.1	ADH	CATGTTGGCTGTTGCTCTC	GTTTTACACATTTTCCCCTTGC
TCONS_00033084	AHP	TGCCACCAATGAACAAGG	CACAGCCCGAATAACAGTAA
TCONS_00259758	ALDH1	AGCCACCCCACTGATGA	GGGACCTTGTGTTAAATACTAGC
TraesCS7D02G377400.1	ALDO2	CCTCCTCAAGCCCAACA	CCGTGTACTCCGCTATCA
TraesCS7A02G381100.1	ALDO3	GCTCGGCATATCCTCCT	GCTCCTCTGCGTATTTCC
TCONS_00036617	ALT	TGTTCCAGGCTCAGGTT	TGTATTATATGTAGATGCGGTTGT
TCONS_00134015	ARF	GCCAACGGAGTGACAAG	CCAGACAAGCACAACATCA
TraesCS3A02G108400.1	AUX/IAA2	ACACTCGCTCCTTCCTT	CTGCCTACGACCTCTCT
TCONS_00019843	BAM4	CAAAGGACCCAAGCCAAG	GCGTGCTCGGAAGATTC
TraesCS6A02G146200.1	B-ARR1	CCCGCCCTCTTATTATTGC	TCCACGGTCATCTTCCTT
TraesCS2B02G600200.2	BGL1	TGGTAGGAAAATTAGTATCCATTGG	CACATTACACATTGTTATTGCTCAA
TraesCS4D02G050400.1	CRE1	GCAACAAGCAGACCACA	AGAGGATGAGACAGGAGC
TraesCS4B02G066700.2	ENDO	GGAAGAAACTTCACCTTGGAAA	TCCTTCATGCCGGAGTTG
TraesCS3B02G410400.1	FBP	CTTTCCACAATTCGTTCACTGA	CACTGGTCCTCCTGAGATG
TraesCS2B02G122900.1	GALA	ACAGGCGAACTGCTTCT	TCATTCTCCGCTTCGTCTC
TraesCS4D02G319400.1	GAPDH1	CGACTCACATCACGAGAG	CGGAGGATAAGGCGATTG
TCONS_00042517	GAPN	GGTATCTGTATGCTTCTGTATGTAC	GGCATTTCATCATCAAGGAGA
TraesCS2D01G290800.2	GLGB1	GCCGTTGGTTTGCGATC	AGCAGAGGTGGCAGAGA
TraesCS2B02G112800.1	GOLS1	AGGCGTGTAATGGTCCTTAA	TGACCGTACCTCAATCAAGAA
TCONS_00230739	HXK	TTCTGAATTGATGTGTTACAGTGAT	AGGCTCTCTTGTGAAATCTAGT
TCONS_00252587	INV1	ACCCACAATCTACCAAACTCT	TACGGTAGCGGTGGCTT
TraesCS2D02G293200.1	INV18	TCCTTCTCTACCTGTTCTTCTT	GCCCATGCAACTCTTCC
TraesCS1D01G067500.1	LPD1	TCTGTTATCACTTGTCTCAGGAA	TGGCACTGGCAACTGTTA
TCONS_00018504	MAE1	GGTCAAGTACGCCGAGA	GCCAGTGTTTGCTCAGAT
TraesCS6B02G298800.1	NCED1	AGCAACAAGAAACGGAAGAG	ATGCCCTGCTCGTTCTC
TraesCS4A02G110900.2	PDC1	CCTGCCAATGCTAAGAAGAT	CCTCAAGGAGCCACTCA
TraesCS7A02G238900.1	PDH	TCGTATTGTTCTGTATTTGGTGTT	TTGGCTTGTTGTGCTTCTC
TraesCS3A02G134200.1	PEPC1	AGATGCCAGTATTAGCAACAG	GGAGGTGTGGAGGGAAA
TraesCS1B02G357000.1	PFK1	ATACCCGGCATCTCTTCC	GGGGTTTTGGCTTTGCT
TraesCS1D02G139800.1	PGK3	CACGAATACACTTATCTTTACTCCAT	CGGAAGGCTGGTGATGA
TraesCS3D02G355900.1	PP2C1	CTCCCTCCCCTTCTTCTAC	GCAAGTAATCGCTCGCT
TraesCS4B02G210100.1	PP2C3	GTCGTCGTCAACCTCAG	AATTCCGCTATGGATGCC
TraesCS4D02G220500.1	PPCK	CTGTTCTCTCCTCTCCTCAA	ATCCCGTTCTCGTGCTT
TCONS_00008605	PPDK1	CGTCTACAGCCACTCGT	TCACAGGTGAGCCAGTC
TCONS_00202391	PRK1	CAGTGTCCAGGGAAAGAATAC	GGCAGCTTATAGTGATCTGAA
TraesCS3A02G092800.1	RFS1	GGCTGTGCAAGGTTGAG	CGTCAATCAATAGACATAGTGGA
TraesCS2D02G065600.1	RuBP1	CCTCTTCCGGTTATCCAGA	TCCTTTCCAACAAGATTTCCAA
TCONS_00248584	RuBP17	CAGAATGTGATACGATGAGATAGA	GGCTTGCTTTGACCCTTA
TCONS_00086999	SBP	TACGGCTCCAAGAACGA	CAGGTTGAGAAAGGCGTAAA
TCONS_00020548	SnRK2	GCGATAAGCGGAGTTCAT	ACAATCTAAGAGAAGTCAGCAAT
TraesCS4D02G088200.1	SPS	ATGGATGTGCAAGCATGAG	CGGAGGGAGTAGATTGGAAT
TraesCS4A02G140000.1	SUS1	AAGAGCATAGCCCTATTCGTAA	ATGGGATGATCTTTGGTTTAGTG
TCONS_00240259	SUS3	CAATCCACACCTCATCACATTC	ACGCCACGAACGAACTC
TCONS_00171103	TPP1	CCGCACACCATCATCAA	AGCCATTGGATCTGAATCG
TCONS_00191517	TPP3	CTCGCGTTCAATGCTGATAA	CGGACGATGGCAAGTATTC
TCONS_00219273	TPS1	AGCACCACCAGCAACTT	CACGACCACCACAGAGA
TCONS_00164315	TPS2	CGACACCTGGCTGAACT	AACCAAGCGGAACACAAC
TraesCS2D02G314900.1	ZEP	TTGCCACTGTAATACTGTACC	GGCTTGATTATGCAATATTAACATG
AB181991	Actin	ATGCTATCCTTCGTTTGGACCTT	CGTAAGCGAGCTTCTCCTTTATGT
