# Supplementary material for: RNA Sequencing Reveals Dynamic Carbohydrate Metabolism and Phytohormone Signaling Accompanying Post-mowing Regeneration of Forage Winter Wheat (Triticum aestivum L.)
Source: Front Plant Sci. 2021 Jul 29;12:664933. doi: 10.3389/fpls.2021.664933 (PMC8358837; doi:10.3389/fpls.2021.664933)
Supplement: Supplementary Table 2 — All identified differentially expressed lncRNAs and annotation in GO and KEGG analysis. [file Table_2.XLSX]

## Sheet: DE LncRNA
ID	FPKM												Count												Average FPKM				T1/T0		T2/T0		T3/T0		T2/T1		T3/T1		T3/T2		Description	KEGG A	KEGG B class	Pathway	KEGG ID	GO Component	GO Function	GO Process
	T0-1	T0-2	T0-3	T1-1	T1-2	T1-3	T2-1	T2-2	T2-3	T3-1	T3-2	T3-3	T0-1	T0-2	T0-3	T1-1	T1-2	T1-3	T2-1	T2-2	T2-3	T3-1	T3-2	T3-3	T0	T1	T2	T3	Log2(FC)	P Value	Log2(FC)	P Value	Log2(FC)	P Value	Log2(FC)	P Value	Log2(FC)	P Value	Log2(FC)	P Value
TCONS_00000019	5.12	5.44	0.95	1.34	0.55	0.69	5.42	11.3	1.36	0.5	2.1	1.03	88.17	96.57	21.06	28.03	10.01	13.02	97.65	201.32	31.86	9.03	52.73	27.02	3.83667	0.86	6.02667	1.21	-2.15744	0.0029082	0.651507	0.256233	-1.66485	0.0404934	2.80895	0.000124633	0.492598	0.468155	-2.31635	0.00294724	rRNA intron-encoded homing endonuclease, partial [Cenchrus americanus]	-	-	-	-	-	-	-
TCONS_00000066	7.17	7.09	7.67	11.61	9.71	7.26	8.46	3.26	8.95	2.34	4.87	1.34	60.91	62.06	84.32	119.89	87.69	67.78	75.24	28.63	103.82	20.79	60.27	17.41	7.31	9.52667	6.89	2.85	0.3821	0.121506	-0.0853674	0.924854	-1.35891	0.024982	-0.467468	0.265946	-1.74101	0.000464126	-1.27354	0.044172	-	-	-	-	-	-	-	-
TCONS_00000433	0.31	0.26	0.17	0.15	0	0.21	0.17	0.03	0.13	0	0	0	23	20	17	14	0	17	13	2	13	0	0	0	0.246667	0.12	0.11	0.001	-1.03953	0.360661	-1.16506	0.152943	-7.94642	5.56106e-08	-0.125531	0.817385	-6.90689	0.00244709	-6.78136	0.00144217	hypothetical protein TRIUR3_17331 [Triticum urartu]	-	-	-	-	-	-	-
TCONS_00001048	0.24	0.42	0.33	1.1	0.99	1.17	0.55	0.51	0.87	0.23	0.33	0.06	5	9	9	28	22	27	12	11	25	5	10	2	0.33	1.08667	0.643333	0.206667	1.71937	0.00144227	0.9631	0.124378	-0.67516	0.615648	-0.756271	0.148337	-2.39453	0.00030671	-1.63826	0.0481305	hypothetical protein B456_001G163000, partial [Gossypium raimondii]	-	-	-	-	-	-	-
TCONS_00001622	0.19	0.35	0.51	0.48	0.46	0.54	0.11	0.18	0.13	0.26	0.27	0.25	22	42	76	68	56	69	13	22	20	32	45	44	0.35	0.493333	0.14	0.26	0.495208	0.16527	-1.32193	0.0342425	-0.428843	0.606039	-1.81714	4.12111e-05	-0.924051	0.0180674	0.893085	0.060835	-	-	-	-	-	-	-	-
TCONS_00001701	0.36	0.37	0.13	0.01	0	0	0	0.18	0	0.13	0	0	27.09	28.84	13.18	1.16	0	0	0	14.45	0	10.38	0	0	0.286667	0.00333333	0.06	0.0433333	-6.42626	7.03872e-07	-2.25634	0.0688538	-2.72583	0.0149445	4.16993	0.278237	3.70044	0.332489	-0.469485	0.888088	-	-	-	-	-	-	-	-
TCONS_00001776	2.74	2.77	3.19	7.23	6.9	6.4	3.37	3.5	3.05	1.39	3.12	2.29	156.1	162.81	235.56	500.95	417.71	400.77	200.81	206.43	237.47	83.15	258.55	199.66	2.9	6.84333	3.30667	2.26667	1.23865	5.67754e-05	0.189325	0.477251	-0.355481	0.735278	-1.04932	0.0010339	-1.59413	0.000108142	-0.544805	0.328888	-	-	-	-	-	-	-	-
TCONS_00002508	0.28	0	0.12	0.07	0.75	0.35	0	0	0	0	0	0.03	8.01	0	4.43	2.54	23.03	11.06	0	0	0	0	0	1.49	0.133333	0.39	0.001	0.01	1.54844	0.112099	-7.05889	0.101388	-3.73697	0.159533	-8.60733	0.000253404	-5.2854	0.00063106	3.32193	1	-	-	-	-	-	-	-	-
TCONS_00003088	2.96	2.76	2.65	2.72	2.41	2.6	1.11	1.01	1	0.64	0.91	0.68	310.67	298.26	359.2	347.02	268.17	300.28	122.24	109.34	142.74	70.68	138.9	108.54	2.79	2.57667	1.04	0.743333	-0.114759	0.690589	-1.42368	0.00120818	-1.90818	3.15236e-05	-1.30892	0.000113506	-1.79342	1.30133e-06	-0.484502	0.347387	-	-	-	-	-	-	-	-
TCONS_00003588	1.87	1.82	2.16	3.29	2.98	3.26	0.51	0.51	0.51	0.62	0.77	0.82	261	262	390	558	441.5	499	74	73	98	90	157	174	1.95	3.17667	0.51	0.736667	0.70404	0.00937196	-1.9349	2.23627e-05	-1.40439	0.00388237	-2.63894	1.36295e-12	-2.10843	1.53296e-08	0.530515	0.156021	Os02g0651500, partial [Oryza sativa Japonica Group]	-	-	-	-	-	-	-
TCONS_00003945	0.18	0.55	0.27	0.13	0	0.06	0.13	0.66	0.04	0.48	0.77	0.37	5.87	18.63	11.62	5.35	0	2.04	4.47	22.64	1.62	16.46	36.97	18.51	0.333333	0.0633333	0.276667	0.54	-2.39593	0.0424045	-0.268817	0.851246	0.695994	0.167506	2.12711	0.159333	3.09192	0.000634415	0.964811	0.198379	-	-	-	-	-	-	-	-
TCONS_00004036	0.09	0.25	0.33	0.26	0.51	0.44	0	0	0.04	0.03	0.06	0.09	3	9	15	11	19	17	0	0	2	1	3	5	0.223333	0.403333	0.0133333	0.06	0.852774	0.166184	-4.06609	0.0184819	-1.89616	0.110307	-4.91886	0.00010609	-2.74894	0.00184144	2.16993	0.419748	-	-	-	-	-	-	-	-
TCONS_00005264	5.64	7.03	2.48	1.43	0.78	0.25	5.26	11.25	2.08	0.61	2.14	1.5	61.54	79.01	35	19	9	3	60.01	127.01	31.01	7	34.02	25.01	5.05	0.82	6.19667	1.41667	-2.62259	0.000117139	0.295209	0.482678	-1.83378	0.00674202	2.9178	9.15659e-05	0.788805	0.313937	-2.12899	0.00299088	rRNA intron-encoded homing endonuclease, partial [Cenchrus americanus]	-	-	-	-	-	-	-
TCONS_00006373	0	0	0	0	0	0	0.11	0	0.11	0.66	0	0.13	0	0	0	0	0	0	12.1	0	15.09	70.09	0	19.72	0.001	0.001	0.0733333	0.263333	0	1	6.1964	0.00689827	8.04075	2.93266e-05	6.1964	0.010895	8.04075	4.40016e-05	1.84435	0.169226	-	-	-	-	-	-	-	-
TCONS_00006541	0	0	0	0.14	0.36	0.07	0	0.21	0.02	0.06	0	0.06	0	0	0	8.1	18.45	3.66	0	10.82	1.62	3.3	0	4.78	0.001	0.19	0.0766667	0.04	7.56986	0.00040793	6.26053	0.106471	5.32193	0.147664	-1.30933	0.24922	-2.24793	0.0685183	-0.938599	0.748631	hypothetical protein F775_24437 [Aegilops tauschii]	-	-	-	-	-	-	-
TCONS_00006992	2.33	2.05	3.58	5.49	3.97	5.65	2.45	2.54	2.69	1.98	2.67	2.01	113.24	102.75	225.15	324.17	204.85	301.24	124.41	127.83	178.33	100.53	188.65	149.43	2.65333	5.03667	2.56	2.22	0.924663	0.00847283	-0.0516621	0.948499	-0.257246	0.826316	-0.976325	0.00486037	-1.18191	0.00126814	-0.205584	0.755529	-	-	-	-	-	-	-	-
TCONS_00007267	0	0.09	0.06	0.13	0.52	0.46	0.26	0.16	0.15	0	0	0.03	0.19	6.75	5.82	11.2	40.24	36.79	20.15	11.92	15.53	0	0	3.61	0.05	0.37	0.19	0.01	2.88753	0.000261478	1.926	0.0242364	-2.32193	0.331312	-0.961526	0.0907137	-5.20945	1.03157e-06	-4.24793	0.000329055	-	-	-	-	-	-	-	-
TCONS_00008234	0.95	0.95	0.82	0.61	0.53	0.48	1.33	2.14	2.01	1.16	0.71	1.47	32	33	36	25	19	18	47	75	93	41	35	76	0.906667	0.54	1.82667	1.11333	-0.747613	0.309248	1.01057	0.0154153	0.296241	0.28718	1.75818	0.000614757	1.04385	0.0416403	-0.714328	0.20596	hypothetical protein TRIUR3_07374 [Triticum urartu]	-	-	-	-	-	-	-
TCONS_00008499	0.66	1.53	2.62	5.13	5.51	5.25	1.82	1.31	2.31	1.36	0.34	0.93	13.33	31.99	68.76	126.73	118.93	117.1	38.78	27.49	64.07	28.89	10.1	28.76	1.60333	5.29667	1.81333	0.876667	1.72401	0.000411559	0.17757	0.681561	-0.870974	0.268106	-1.54644	0.000244804	-2.59498	1.53706e-07	-1.04854	0.0905912	-	-	-	-	-	-	-	-
TCONS_00009309	0	0.08	0.02	0.18	0.49	0.45	0.13	0.03	0.02	0.03	0.19	0.14	0	3	1	8	19	18	5	1	1	1	10	8	0.0333333	0.373333	0.06	0.12	3.48543	0.000270294	0.847997	0.772002	1.848	0.186702	-2.63743	0.00521634	-1.63743	0.051221	1	0.387066	Diacylglycerol kinase [Triticum urartu]	-	-	-	-	-	-	-
TCONS_00009922	0.15	0.49	0.45	0.62	1.45	0.69	0.27	0.17	0.2	0.14	0.26	0.48	6	20	23	30	61	30	11	7	11	6	15	29	0.363333	0.92	0.213333	0.293333	1.34034	0.00947926	-0.768184	0.398366	-0.308753	0.933335	-2.10852	0.00021848	-1.64909	0.00720092	0.459432	0.426948	-	-	-	-	-	-	-	-
TCONS_00009953	2.14	1.76	1.1	3.25	2.65	3.11	1.07	0.83	1.29	2.16	1.96	1.9	80.58	68.34	53.58	148.86	106.04	129.15	42.07	32.52	66.34	85.47	107.46	109.56	1.66667	3.00333	1.06333	2.00667	0.849599	0.00345174	-0.648372	0.330708	0.267835	0.227459	-1.49797	0.000210678	-0.581764	0.0894669	0.916207	0.0346549	-	-	-	-	-	-	-	-
TCONS_00010418	0.2	0.07	0.36	0.27	0.17	0.43	0.09	0.03	0.01	0.03	0	0.01	11	4	26	18	10	26	5	2	1	2	0	1	0.21	0.29	0.0433333	0.0133333	0.465664	0.432033	-2.27684	0.0313216	-3.97728	0.00214743	-2.7425	0.00192192	-4.44294	3.82552e-05	-1.70044	0.536541	-	-	-	-	-	-	-	-
TCONS_00010669	0.23	0.34	0.28	0.46	0.39	0.47	0	0	0.19	0.19	0.07	0.07	20.43	31.14	32	49.74	36.25	45.34	0	0	22.65	18	9.06	8.89	0.283333	0.44	0.0633333	0.11	0.635003	0.0516388	-2.16146	0.0959462	-1.365	0.0518917	-2.79647	0.00732037	-2	0.000156843	0.796467	0.64022	-	-	-	-	-	-	-	-
TCONS_00011633	35.66	44.48	9.66	11.44	5.88	6.99	38.41	80.62	13.46	6.38	14.5	6.25	248.44	319.25	87.11	96.9	43.55	53.55	280.04	581.24	127.99	46.55	147.08	66.49	29.9333	8.10333	44.1633	9.04333	-1.88517	0.00228577	0.561096	0.255682	-1.72683	0.00991141	2.44626	9.18871e-05	0.158339	0.803281	-2.28792	0.000566136	Gag protease polyprotein [Theobroma cacao]	-	-	-	-	-	-	-
TCONS_00012966	0	44.73	0	0	6.97	0	0	0	0	0	0	0.32	0	430.6	0	0	69.22	0	0	0	0	0	0	4.55	14.91	2.32333	0.001	0.106667	-2.68201	0.31565	-13.864	0.000213784	-7.12703	0.00335602	-11.182	0.00193581	-4.44501	0.0278339	6.73697	0.468831	unnamed protein product [Triticum aestivum]	-	-	-	-	-	-	-
TCONS_00013383	5.5	4.74	4.26	2.32	1.23	0.36	4.49	6.34	4.92	6.69	5.54	3.26	50.11	44.52	50.27	25.65	11.93	3.61	42.79	59.82	61.25	63.87	73.57	45.4	4.83333	1.30333	5.25	5.16333	-1.89081	0.00496898	0.119299	0.590307	0.0952842	0.537301	2.01011	0.00162147	1.9861	0.00119217	-0.0240147	0.957529	ORF45d [Pinus koraiensis]	-	-	-	-	-	-	-
TCONS_00014199	0	0	0.09	0.14	0.05	0.41	0.65	0.6	0.41	0.65	0.81	0.55	0	0	2	3	1	8	12	11	10	12	21	15	0.03	0.2	0.553333	0.67	2.73697	0.204675	4.20511	0.00205165	4.48113	8.36391e-05	1.46815	0.20725	1.74416	0.0504021	0.276012	0.606299	-	-	-	-	-	-	-	-
TCONS_00014690	0.42	1.1	0.52	1.26	1.13	1	0.56	0.4	0.59	0.32	0.45	0.38	22	59.16	35.26	79.76	62.55	57.42	30.83	21.83	41.9	17.36	34.55	30.49	0.68	1.13	0.516667	0.383333	0.732716	0.0306847	-0.396301	0.69577	-0.826935	0.276105	-1.12902	0.00676541	-1.55965	0.00028191	-0.430634	0.518325	-	-	-	-	-	-	-	-
TCONS_00014767	1.37	1.72	1.6	2.62	2.93	2.74	0.59	0.81	0.67	0.63	0.89	1.02	214	277.61	323.64	498	487.5	472	96	131	144	103	202	245	1.56333	2.76333	0.69	0.846667	0.821784	0.00268822	-1.17996	0.0118736	-0.884759	0.11619	-2.00174	4.62636e-08	-1.70654	1.13377e-05	0.295198	0.387833	Photosystem I P700 chlorophyll a apoprotein A2 family [Cajanus cajan]	-	-	-	-	-	-	-
TCONS_00015075	0	0	0	0.36	0.48	0.29	0	0.24	0	0	0.11	0.05	0	0	0	37.09	44.08	27.26	0	21	0	0	13.6	6.13	0.001	0.376667	0.08	0.0533333	8.55714	1.35359e-12	6.32193	0.0556583	5.73697	0.0273814	-2.23522	0.0225626	-2.82018	0.0001063	-0.584963	0.826755	uncharacterized protein LOC109773548 isoform X1 [Aegilops tauschii subsp. tauschii] [Aegilops tauschii]	-	-	-	-	-	-	-
TCONS_00015096	37.96	28.02	15.78	56.17	50.3	22.86	7.55	31.54	73.08	21.32	6.07	14.13	814.4	619.25	437.93	1464.59	1146.53	539.05	169.57	700.26	2140.33	478.76	189.51	463.04	27.2533	43.11	37.39	13.84	0.66159	0.0303488	0.45622	0.289443	-0.977589	0.137846	-0.20537	0.738143	-1.63918	0.000981106	-1.43381	0.0451517	Tar1p [Dorcoceras hygrometricum]	-	-	-	-	-	-	-
TCONS_00015446	4.64	10.06	6.42	0	17.63	7.57	7.72	0.11	2.12	0	0	0	49.75	111.01	88.97	0	200.57	89.13	86.48	1.25	31	0	0	0	7.04	8.4	3.31667	0.001	0.254814	0.580484	-1.08584	0.242286	-12.7814	4.39576e-19	-1.34066	0.22983	-13.0362	3.0016e-07	-11.6955	1.2376e-06	orf127d (mitochondrion) [Batis maritima]	-	-	-	-	-	-	-
TCONS_00015756	0.08	0	0	0	0	0	0.26	0.47	0.21	0.37	0.38	0.94	4	0	0	0	0	0	14	25	14.49	20	28.71	73.76	0.0266667	0.001	0.313333	0.563333	-4.73697	0.46116	3.55459	0.000522225	4.40088	3.40122e-07	8.29155	2.68966e-06	9.13785	2.71166e-10	0.846291	0.107089	-	-	-	-	-	-	-	-
TCONS_00015811	3.25	3.18	4.04	5.76	8.03	7.38	3.62	2.35	3.82	1.89	2.14	1.96	55.55	55.94	89.35	119.72	145.88	138.69	64.72	41.55	89.09	33.89	53.17	51.27	3.49	7.05667	3.26333	1.99667	1.01576	0.00239331	-0.0968807	0.963264	-0.805634	0.16439	-1.11264	0.00482091	-1.82139	5.50405e-06	-0.708753	0.179742	-	-	-	-	-	-	-	-
TCONS_00016013	47.88	53.85	66.8	94.12	79.26	63.74	73.14	40.09	55.62	33.49	21.6	21.2	336.73	390.12	607.84	804.4	592.14	492.58	538.23	291.76	533.9	246.53	221.05	227.74	56.1767	79.04	56.2833	25.43	0.492612	0.0615133	0.00273675	0.821795	-1.14344	0.0198387	-0.489875	0.121778	-1.63605	8.1459e-06	-1.14618	0.0142078	-	-	-	-	-	-	-	-
TCONS_00016081	2.63	2.63	4.53	10.38	10.35	10.21	3.97	2.76	4.24	2.66	2.42	1.68	35.82	37	80	172.08	150	153	56.71	39	79	38	48	35	3.26333	10.3133	3.65667	2.25333	1.66009	2.91779e-05	0.164183	0.629931	-0.534286	0.427251	-1.49591	0.000127257	-2.19438	2.17476e-08	-0.698468	0.177101	-	-	-	-	-	-	-	-
TCONS_00016471	0	0	0.19	0.29	0.16	0	0	0	0.23	0	0	0	0	0	20.03	27.64	13.16	0	0	0	24.61	0	0	0	0.0633333	0.15	0.0766667	0.001	1.24393	0.439897	0.275634	0.891319	-5.98489	0.0594892	-0.968291	0.586677	-7.22882	0.000709033	-6.26053	0.0392131	-	-	-	-	-	-	-	-
TCONS_00016541	1.04	1.16	0.63	1.84	3.16	2.1	1.14	0.86	0.71	0.43	1.02	0.39	14	16	11	30	45	31	16	12	13	6	20	8	0.943333	2.36667	0.903333	0.613333	1.32702	0.00268658	-0.0625092	0.955536	-0.621096	0.600788	-1.38953	0.00528523	-1.94811	0.000778509	-0.558587	0.53558	-	-	-	-	-	-	-	-
TCONS_00017222	0.06	0.03	0	0	0	0	0.03	0.08	0.02	0.44	0.18	0.13	2	1	0	0	0	0	1	3	1	16	9	7	0.03	0.001	0.0433333	0.25	-4.90689	0.436552	0.530515	0.8428	3.05889	0.00516916	5.43741	0.229512	7.96578	0.00044481	2.52838	0.019598	-	-	-	-	-	-	-	-
TCONS_00017402	0.72	0.21	0.64	1.04	1.24	0.8	0.32	0.05	0.52	0.16	0.26	0.14	13	4	15	23	24	16	6	1	13	3	7	4	0.523333	1.02667	0.296667	0.186667	0.972166	0.0798549	-0.818887	0.545439	-1.48727	0.145876	-1.79105	0.0196825	-2.45943	0.000448029	-0.668379	0.623809	hypothetical protein ZemaCp072 (chloroplast) [Zea mays]	-	-	-	-	-	-	-
TCONS_00017651	3.27	4.12	1.45	1.24	1.77	0.8	3.69	4.29	6.15	0.77	1.62	1.28	48.68	63.2	28	22.46	28	13	57.52	66	124.98	12	35.09	29	2.94667	1.27	4.71	1.22333	-1.21426	0.0859842	0.676643	0.0836904	-1.26827	0.0640006	1.8909	0.000540948	-0.0540109	0.910865	-1.94491	0.000479954	Tar1p, partial [Dorcoceras hygrometricum]	-	-	-	-	-	-	-
TCONS_00017895	56.85	75.66	28.66	65.91	86.32	31.83	11.37	36.29	50.61	28.72	6.39	3.57	520.12	713.09	339.29	732.83	838.92	319.99	108.8	343.58	632.05	275.06	85.07	49.96	53.7233	61.3533	32.7567	12.8933	0.191593	0.275606	-0.71376	0.407785	-2.05892	0.00426758	-0.905353	0.0960149	-2.25052	0.000431711	-1.34516	0.0594094	senescence-associated protein [Medicago truncatula]	-	-	-	-	-	-	-
TCONS_00018778	0	0	0	0.11	0.42	0.42	0	0.21	0.02	0	0.11	0	0	0	0	7.3	25.17	26.06	0	12.2	1.73	0	9.36	0	0.001	0.316667	0.0766667	0.0366667	8.30682	6.03661e-07	6.26053	0.0823881	5.1964	0.261713	-2.04629	0.0404426	-3.11042	0.00595012	-1.06413	0.696848	uncharacterized protein LOC109735154 [Aegilops tauschii subsp. tauschii] [Aegilops tauschii]	-	-	-	-	-	-	-
TCONS_00019953	0	0.13	0	0.03	0	0	0	0.52	0.1	0.45	0.06	0.12	0	10.5	0	3.31	0	0	0	43.52	11.24	38.23	6.94	14.56	0.0433333	0.01	0.206667	0.21	-2.11548	0.640482	2.25376	0.111945	2.27684	0.0283935	4.36923	0.0121163	4.39232	0.000600345	0.0230836	0.964093	uncharacterized protein LOC109733342 [Aegilops tauschii subsp. tauschii] [Aegilops tauschii]	-	-	-	-	-	-	-
TCONS_00020148	0.19	0.25	0.04	0	0	0	0.12	0.13	0.09	0.05	0.08	0.27	11	15	3	0	0	0	7	8	7	3	7	24	0.16	0.001	0.113333	0.133333	-7.32193	0.00124985	-0.4975	0.785006	-0.263034	0.957974	6.82443	0.00501507	7.05889	0.00107531	0.234465	0.667631	Cyanohydrin beta-glucosyltransferase [Aegilops tauschii]	-	-	-	-	-	-	-
TCONS_00020312	0.04	0	0	0	0	0	0.03	0.27	0.13	0	0	0	3.23	0	0	0	0	0	2.36	23.1	14.98	0	0	0	0.0133333	0.001	0.143333	0.001	-3.73697	0.544437	3.42626	0.00624223	-3.73697	0.544495	7.16323	0.000293015	0	1	-7.16323	0.000134495	unnamed protein product [Triticum aestivum]	-	-	-	-	-	-	-
TCONS_00020939	0.59	0.51	0.32	0.41	0.53	0.75	0.08	0.23	0.16	0.04	0	0.06	27	24	19	23	26	38	4	11	10	2	0	4	0.473333	0.563333	0.156667	0.0333333	0.251132	0.290771	-1.59516	0.0403626	-3.82782	1.90119e-05	-1.84629	0.00280548	-4.07895	2.61049e-07	-2.23266	0.0897389	mitotic spindle checkpoint protein MAD1 isoform X2 [Aegilops tauschii subsp. tauschii] [Aegilops tauschii]	-	-	-	-	-	-	-
TCONS_00020997	0	0	0	0.49	0	0.51	0.76	0.24	1.77	0	0.04	0.2	0	0	0	16.62	0	15.62	22.21	6.92	67.44	0	1.48	8.68	0.001	0.333333	0.923333	0.08	8.38082	0.00223497	9.85071	1.42383e-07	6.32193	0.144134	1.46989	0.146182	-2.05889	0.180764	-3.52878	0.00107954	-	-	-	-	-	-	-	-
TCONS_00021069	696.54	1065.34	277.14	300.55	101.49	98.04	831.43	1797.27	292.37	117.97	388.62	130.56	8594.94	13542.9	4424.6	4507.08	1330.37	1329.48	10735.2	22949.5	4924.42	1523.71	6979.57	2461.11	679.673	166.693	973.69	212.383	-2.02765	0.00104707	0.518621	0.269748	-1.67817	0.0129092	2.54627	0.000129499	0.349474	0.556827	-2.19679	0.00163498	Tar1p [Dorcoceras hygrometricum]	-	-	-	-	-	-	-
TCONS_00021070	0	0	0	0	0	0	0	0	0	0	0	33.36	0	0	0	0	0	0	0	0	0	0	0	537.66	0.001	0.001	0.001	11.12	0	1	0	1	13.4409	0.000136715	0	1	13.4409	0.000159258	13.4409	0.000163896	Gag protease polyprotein [Theobroma cacao]	-	-	-	-	-	-	-
TCONS_00021071	0.7	1.05	0.15	0.06	0	0	0.33	0.51	0.06	0	0.21	0.09	20.27	31.16	5.58	2.23	0	0	9.85	15.2	2.2	0	8.78	3.88	0.633333	0.02	0.3	0.1	-4.98489	0.000163656	-1.078	0.293446	-2.66297	0.0145653	3.90689	0.021973	2.32193	0.332502	-1.58496	0.255571	rRNA intron-encoded homing endonuclease, partial [Cenchrus americanus]	-	-	-	-	-	-	-
TCONS_00021133	0.96	0.3	0.17	0.5	0.66	0.83	0.42	0.08	0.06	0.12	0.12	0.14	22	7	5	14	16	21	10	2	2	3	4	5	0.476667	0.663333	0.186667	0.126667	0.476753	0.28448	-1.35252	0.227622	-1.91194	0.107205	-1.82927	0.018481	-2.3887	0.00125122	-0.559427	0.775257	-	-	-	-	-	-	-	-
TCONS_00021138	0.09	0.13	0.22	0.46	0.29	0.46	0	0.13	0.02	0.1	0.06	0	6	9	19	37	20	33	0	9	2	7	6	0	0.146667	0.403333	0.05	0.0533333	1.45943	0.00809749	-1.55254	0.207051	-1.45943	0.169431	-3.01197	0.000286597	-2.91886	6.23242e-05	0.0931094	1	Mismatch repair endonuclease PMS2 [Aegilops tauschii]	-	-	-	-	-	-	-
TCONS_00021470	2.51	1.99	2.86	4.84	3.53	4.18	1.54	2.57	1.59	0.59	0.76	1.34	47.89	39.09	70.5	112.11	71.47	87.48	30.78	50.72	41.45	11.83	21.09	38.96	2.45333	4.18333	1.9	0.896667	0.76991	0.0181395	-0.368744	0.583681	-1.4521	0.0203113	-1.13865	0.00367712	-2.22201	4.51862e-06	-1.08336	0.0828431	-	-	-	-	-	-	-	-
TCONS_00021660	0.23	0.13	0.25	0.52	0.5	0.57	0.11	0.04	0.25	0.15	0.12	0.03	10	5.75	14.08	27.63	23.09	27.48	5	1.62	15	7	7.36	1.93	0.203333	0.53	0.133333	0.1	1.38215	0.00730465	-0.608809	0.707075	-1.02385	0.301479	-1.99095	0.00621556	-2.40599	0.000221364	-0.415037	0.71789	-	-	-	-	-	-	-	-
TCONS_00022086	2.95	3.4	4.44	7.57	6.96	6.7	2.98	2.82	3.52	2.73	2.48	3.05	175.65	208.06	341.89	546.87	439.76	437.45	185.37	173.56	285.3	170.03	214.71	277.17	3.59667	7.07667	3.10667	2.75333	0.97641	0.00205977	-0.211293	0.817502	-0.385481	0.629923	-1.1877	0.000628036	-1.36189	0.000105922	-0.174188	0.808376	-	-	-	-	-	-	-	-
TCONS_00022087	1.77	1.73	2.25	5.3	6.3	5.41	2.78	1.99	2.88	2.1	1.72	1.94	91.8	92.86	151.23	334.65	348.04	309.05	150.98	106.83	204.35	114.06	130.5	154.12	1.91667	5.67	2.55	1.92	1.56475	4.81479e-06	0.411898	0.247013	0.00250686	0.671105	-1.15285	0.0014777	-1.56224	1.27437e-05	-0.409391	0.428319	hypothetical protein VITISV_001053 [Vitis vinifera]	-	-	-	-	-	-	-
TCONS_00022093	2.57	1.79	1.45	2.52	2.56	2.86	1.44	0.46	1.19	0.89	0.74	0.18	67.58	48.39	49.19	80.66	71.55	82.63	39.7	12.39	42.87	24.37	28.24	7.15	1.93667	2.64667	1.03	0.603333	0.450601	0.0707488	-0.910931	0.176666	-1.68255	0.00841979	-1.36153	0.00389488	-2.13315	2.78874e-05	-0.771617	0.266223	-	-	-	-	-	-	-	-
TCONS_00022296	0.95	1.27	1.71	1.35	1.21	2.38	0.49	0.87	0.82	0.55	0.39	0.46	35	48	81	60	47	96	19	33	41	21	21	26	1.31	1.64667	0.726667	0.466667	0.329982	0.26028	-0.850201	0.167079	-1.4891	0.00991999	-1.18018	0.0111092	-1.81908	0.000119661	-0.638901	0.292174	hypothetical protein BRADI_3g07252 [Brachypodium distachyon]	-	-	-	-	-	-	-
TCONS_00022482	1.32	1.67	1.34	2.72	2.9	5.09	1.43	0	0.65	0.82	0.97	0.51	12.82	16.72	16.83	32.03	29.87	54.29	14.53	0	8.67	8.32	13.64	7.54	1.44333	3.57	0.693333	0.766667	1.30652	0.00324372	-1.05778	0.339008	-0.912733	0.296927	-2.3643	0.00139715	-2.21925	7.34066e-05	0.14505	0.866879	-	-	-	-	-	-	-	-
TCONS_00022720	0.86	1.79	1.98	5.4	5.81	6.36	1.54	1.34	2.4	1.6	2.09	1.09	14.87	31.92	44.56	113.94	107.02	121.34	28	24.06	56.74	29	52.89	29	1.54333	5.85667	1.76	1.59333	1.92403	5.128e-06	0.189526	0.58825	0.0459984	0.722806	-1.7345	9.3639e-05	-1.87803	5.44483e-06	-0.143527	0.839388	PREDICTED: DNA polymerase-like [Arachis ipaensis]	-	-	-	-	-	-	-
TCONS_00023314	2.86	1.43	0.67	1.78	1.38	1.02	4.88	5.52	5.96	4.88	3.69	3.11	33	17	10	25	17	13	59	66	94	59	62	55	1.65333	1.39333	5.45333	3.89333	-0.246837	0.935388	1.72176	0.000583842	1.23563	0.00627873	1.9686	0.000106127	1.48247	0.00227428	-0.486132	0.345486	-	-	-	-	-	-	-	-
TCONS_00023451	0.67	0.89	0.58	0.72	1.06	0.77	0.32	0.3	0.33	0.45	0.32	0.35	50	68	56	65	84	63	25	23	33	35	35	40	0.713333	0.85	0.316667	0.373333	0.252886	0.196211	-1.17161	0.0304379	-0.934112	0.108771	-1.4245	0.000694715	-1.187	0.00450135	0.237499	0.54989	-	-	-	-	-	-	-	-
TCONS_00024238	0.89	0.23	1.17	0.54	0.47	0.37	0	0	0	0	1.14	0	31.77	8.51	54.23	23.36	17.94	14.68	0	0	0	0	59.32	0	0.763333	0.46	0.001	0.38	-0.730679	0.404533	-9.57617	5.2659e-08	-1.00631	0.489221	-8.84549	2.78357e-07	-0.275634	0.813592	8.56986	0.00476653	Flavonoid 3'-monooxygenase [Aegilops tauschii]	-	-	-	-	-	-	-
TCONS_00024475	3.09	0.09	2.05	0.14	0	0.12	0.22	0.96	0	0	0.09	0	77.64	2.3	66.76	4.29	0	3.36	5.68	24.94	0	0	3.33	0	1.74333	0.0866667	0.393333	0.03	-4.33023	0.000186776	-2.14802	0.0618575	-5.86074	8.21186e-06	2.1822	0.212511	-1.53051	0.614204	-3.71272	0.0550616	-	-	-	-	-	-	-	-
TCONS_00024796	0	4.69	0	1.89	1.39	0	0	0	0	3.65	0	0	0	216	0	103	66	0	0	0	0	171	0	0	1.56333	1.09333	0.001	1.21667	-0.515892	0.93891	-10.6104	0.00036661	-0.361691	0.959207	-10.0945	1.28488e-06	0.154201	0.988915	10.2487	0.000391274	WAS/WASL-interacting protein family member 3-like isoform X1 [Aegilops tauschii subsp. tauschii] [Aegilops tauschii]	-	-	-	-	-	-	-
TCONS_00025152	17.33	12.83	24.48	35.13	34.98	36.25	18.53	10.59	16.99	11.53	6.58	5.5	263.44	200.94	481.53	649.11	564.98	605.62	294.85	166.65	352.59	183.52	145.72	127.66	18.2133	35.4533	15.37	7.87	0.960926	0.00509909	-0.244878	0.748648	-1.21056	0.024193	-1.2058	0.000944854	-2.17149	2.30443e-08	-0.965682	0.0484236	-	-	-	-	-	-	-	-
TCONS_00025643	0.03	0	0	0.19	0.33	0.53	0	0.08	0	0.03	0	0	0.93	0.14	0	7.27	10.75	17.93	0	2.52	0	1.02	0	0	0.01	0.35	0.0266667	0.01	5.12928	0.000218839	1.41504	0.811799	0	1	-3.71425	0.00153076	-5.12928	0.000188924	-1.41504	0.825527	-	-	-	-	-	-	-	-
TCONS_00026310	1.32	2.08	1.62	2.57	2.48	2.37	0.91	0.74	0.71	1.22	0.97	1.21	173	281	276	411	346	342	125	100	127	168	185	243	1.67333	2.47333	0.786667	1.13333	0.563732	0.0242817	-1.0889	0.0205115	-0.562153	0.385753	-1.65263	1.6278e-06	-1.12588	0.00116684	0.526748	0.138859	Os02g0651500, partial [Oryza sativa Japonica Group]	-	-	-	-	-	-	-
TCONS_00026376	0.31	0.48	0.32	0.51	0.43	0.54	0.29	0.66	0.45	1.35	0.8	1.16	22	35	29.08	44.04	32.89	42	22	49	43.88	100.8	83	126	0.37	0.493333	0.466667	1.10333	0.415037	0.124	0.334867	0.344067	1.57627	0.000102367	-0.0801703	0.700717	1.16123	0.00855457	1.2414	0.00949578	WAS/WASL-interacting protein family member 3-like isoform X1 [Aegilops tauschii subsp. tauschii] [Aegilops tauschii]	-	-	-	-	-	-	-
TCONS_00029791	0	0	0.49	0	0	0.19	0.19	0.11	0.13	0	0	0	0	0	58.29	0	0	18.68	18.32	10.82	16.45	0	0	0	0.163333	0.0633333	0.143333	0.001	-1.36678	0.484849	-0.188445	0.84679	-7.35168	0.00307267	1.17834	0.416859	-5.98489	0.0568639	-7.16323	3.68631e-06	uncharacterized protein LOC109736443 isoform X2 [Aegilops tauschii subsp. tauschii] [Aegilops tauschii]	-	-	-	-	-	-	-
TCONS_00030452	33.54	29.53	37.45	8.67	11.5	7.62	13.96	12.69	11.23	17.32	20.93	40.28	757.77	687.37	1094.69	238.13	276.14	189.09	330.05	296.81	346.37	409.55	688.18	1390.44	33.5067	9.26333	12.6267	26.1767	-1.85484	3.21443e-05	-1.40797	0.00132327	-0.356167	0.769964	0.44687	0.414578	1.49868	0.00139775	1.05181	0.0145468	OSJNBa0079C19.5 [Oryza sativa Japonica Group]	-	-	-	-	-	-	-
TCONS_00031075	3	3.28	2.44	2.6	2.46	2.86	1.26	0.49	1.21	0.96	0.91	1.39	195.01	219.07	204.87	204.88	169.57	203.9	85.91	32.71	107.08	65.3	86.26	137.6	2.90667	2.64	0.986667	1.08667	-0.138828	0.716044	-1.55873	0.00436919	-1.41946	0.00490682	-1.4199	0.0011483	-1.28063	0.00102172	0.139275	0.691295	hypothetical protein TRIUR3_07755 [Triticum urartu]	-	-	-	-	-	-	-
TCONS_00031276	0.08	0	0.04	0	0	0	0.07	0.1	0.09	0.07	0.18	0.34	3	0	2	0	0	0	3	4	5	3	10	20	0.04	0.001	0.0866667	0.196667	-5.32193	0.263312	1.11548	0.468318	2.29768	0.0299156	6.43741	0.0552374	7.61961	0.00092822	1.1822	0.230594	-	-	-	-	-	-	-	-
TCONS_00031372	1.94	3.86	0.47	0	0	0	7.8	0	0.12	4.08	2.98	0.47	15.26	31.3	4.76	0	0	0	64.31	0	1.29	33.68	34.18	5.66	2.09	0.001	2.64	2.51	-11.0293	2.42146e-05	0.337035	0.737793	0.264184	0.535467	11.3663	0.00146246	11.2935	1.24723e-06	-0.0728506	0.973486	-	-	-	-	-	-	-	-
TCONS_00031696	0.32	0.04	0.16	0.49	0.49	0.44	0.23	0.07	0.03	0.05	0.01	0.06	17	2	11	32	28	26	13	4	2	3	1	5	0.173333	0.473333	0.11	0.04	1.44931	0.011053	-0.656046	0.601062	-2.11548	0.109606	-2.10535	0.00135542	-3.56478	1.05794e-06	-1.45943	0.38752	uncharacterized protein LOC109743314 [Aegilops tauschii subsp. tauschii] [Aegilops tauschii]	-	-	-	-	-	-	-
TCONS_00031920	0.73	0.98	0.82	0.85	1.12	0.74	0.22	0.19	0.16	0.07	0.15	0.13	53	74	77	75	87	59	17	14	16	5	16	14	0.843333	0.903333	0.19	0.116667	0.0991555	0.394775	-2.1501	4.26122e-05	-2.85371	5.95924e-07	-2.24926	7.79684e-07	-2.95287	8.36867e-09	-0.703607	0.37953	-	-	-	-	-	-	-	-
TCONS_00032666	0.03	0	0	0	0.08	0	0	0.1	0	0.21	0.07	0.3	2.38	0	0	0	5.89	0	0	7.6	0	16.45	7.82	33.81	0.01	0.0266667	0.0333333	0.193333	1.41504	0.657158	1.73697	0.633518	4.27302	0.000193397	0.321928	1	2.85798	0.0119083	2.53605	0.0175537	hypothetical protein F775_28941 [Aegilops tauschii]	-	-	-	-	-	-	-
TCONS_00035192	0.43	0.48	1	1.88	1.51	1.57	0.18	0.42	0.77	0.24	0.17	0.16	7	8	21	37	26	28	3	7	17	4	4	4	0.636667	1.65333	0.456667	0.19	1.37677	0.00994669	-0.479397	0.699763	-1.74454	0.0698089	-1.85616	0.00402045	-3.12131	1.48278e-06	-1.26514	0.199133	-	-	-	-	-	-	-	-
TCONS_00035457	0	0	0	0.05	0.31	0.33	0.37	0.47	0	0	0	0	0	0	0	2.36	12.87	14.33	15.17	18.95	0	0	0	0	0.001	0.23	0.28	0.001	7.84549	0.00053519	8.12928	0.00219852	0	1	0.283793	1	-7.84549	0.00046934	-8.12928	0.00190731	-	-	-	-	-	-	-	-
TCONS_00035995	0.53	0	0.43	0.2	0.43	0	0	0	0	0.48	0	0.13	53	0	54.85	24.02	45.79	0	0	0	0	50	0	20.07	0.32	0.21	0.001	0.203333	-0.607683	0.759092	-8.32193	1.03266e-05	-0.654225	0.665795	-7.71425	7.82088e-05	-0.0465426	0.913023	7.6677	9.46473e-05	-	-	-	-	-	-	-	-
TCONS_00036512	0.5	0.78	0.71	3.66	1.25	1.41	0.7	1.19	0.33	0.21	0.28	0.35	3.77	6.05	6.97	33.56	10.02	11.73	5.55	9.29	3.38	1.65	3.03	4.06	0.663333	2.10667	0.74	0.28	1.66716	0.0130205	0.157791	0.861225	-1.24431	0.361021	-1.50936	0.0343225	-2.91146	0.000612072	-1.4021	0.30832	-	-	-	-	-	-	-	-
TCONS_00036548	0.74	0.82	0.38	0.53	1.31	0.99	0.57	0.48	0.11	0.24	0.17	0.03	15	17	10	13	28	22	12	10	3	5	5	1	0.646667	0.943333	0.386667	0.146667	0.544745	0.185343	-0.741932	0.419336	-2.14048	0.023628	-1.28668	0.0452428	-2.68523	0.000557787	-1.39855	0.244586	-	-	-	-	-	-	-	-
TCONS_00036908	3.27	3.69	3.45	3.75	3.16	3.89	1.43	1.05	1.17	0.49	0.97	0.48	153	178	209	213	157	200	70	51	75	24	66	34	3.47	3.6	1.21667	0.646667	0.0530612	0.407851	-1.512	0.00114068	-2.42384	1.78496e-06	-1.56506	2.0984e-05	-2.4769	1.44763e-08	-0.91184	0.0889062	-	-	-	-	-	-	-	-
TCONS_00037178	0.23	0.13	0.13	0.03	0	0	0.41	0.16	0.41	0.25	0.2	0.47	7	4	5	1	0	0	13	5	17	8	9	21.79	0.163333	0.01	0.326667	0.306667	-4.02975	0.0512462	1	0.197624	0.908852	0.149118	5.02975	0.0012272	4.9386	0.000542905	-0.0911479	1	Transcription factor E2FA [Dichanthelium oligosanthes]	-	-	-	-	-	-	-
TCONS_00038043	0.43	0.24	1.36	2.44	0.52	1.04	0.35	0.76	0.69	0.08	0	0.27	6.3	3.58	25.74	43.32	8.13	16.69	5.32	11.5	13.65	1.27	0	6	0.676667	1.33333	0.6	0.116667	0.97852	0.19538	-0.173483	0.879971	-2.53605	0.0539784	-1.152	0.102333	-3.51457	0.0003462	-2.36257	0.0607384	-	-	-	-	-	-	-	-
TCONS_00039547	657.7	924.2	282.7	279.93	119.38	134.68	740.46	1432.79	310.76	160.04	431.82	224.93	13790.3	19963.4	7669.02	7132.91	2659.19	3103.11	16245.6	31087.7	8893.93	3512.3	13177.9	7204.75	621.533	177.997	828.003	272.263	-1.80398	0.00107279	0.413805	0.309055	-1.19083	0.0675461	2.21779	0.000131342	0.613152	0.213006	-1.60463	0.0103032	unknow protein [Oryza sativa Japonica Group]	Genetic Information Processing;Metabolism	Translation;Global and Overview	ko01100//Metabolic pathways;ko00970//Aminoacyl-tRNA biosynthesis	K02435	-	-	-
TCONS_00039609	0.46	0.33	0.29	0	0	0	0	0	0.19	0	0	0.05	12	9	10	0	0	0	0	0	7	0	0	2	0.36	0.001	0.0633333	0.0166667	-8.49185	0.000306919	-2.50696	0.107996	-4.43296	0.00220831	5.98489	0.40491	4.05889	0.664951	-1.926	0.662705	-	-	-	-	-	-	-	-
TCONS_00040110	1.45	1.89	2.51	5.26	3.09	3.73	2.4	1.63	2.46	1.3	1.12	1.38	24.61	33.05	54.89	108.17	55.65	69.45	42.46	28.58	56.88	23.02	27.7	35.63	1.95	4.02667	2.16333	1.26667	1.04611	0.00681943	0.149782	0.638472	-0.622437	0.379065	-0.89633	0.0280277	-1.66855	0.000116736	-0.772219	0.167589	-	-	-	-	-	-	-	-
TCONS_00040869	0.12	0.68	0	0.52	0.99	1.11	1.15	0	1.58	2.33	1.73	1.47	2.93	17.86	0	15.93	26.68	31.07	30.64	0	54.86	61.95	63.85	57.06	0.266667	0.873333	0.91	1.84333	1.71149	0.0237873	1.77083	0.113757	2.78921	7.62055e-05	0.0593341	1	1.07771	0.0397039	1.01838	0.237512	-	-	-	-	-	-	-	-
TCONS_00041305	0	0.08	0	0.34	0.23	0.41	0.16	0	0.03	0	0	0	0	2	0	10	6	11	4	0	1	0	0	0	0.0266667	0.326667	0.0633333	0.001	3.61471	0.00530456	1.24793	0.746035	-4.73697	0.68194	-2.36678	0.0449924	-8.35168	0.000390914	-5.98489	0.298453	-	-	-	-	-	-	-	-
TCONS_00042563	3.29	5.12	5.01	4.43	5.11	4.28	2.35	2.83	3.29	1.9	1.69	1.5	63	101	124	103	104	90	47	56	86	38	47	44	4.47333	4.60667	2.82333	1.69667	0.0423729	0.494601	-0.663951	0.264134	-1.39865	0.00678408	-0.706324	0.0566278	-1.44102	0.000199749	-0.734696	0.142123	-	-	-	-	-	-	-	-
TCONS_00042829	0.16	0.21	0.04	0	0.1	0.29	0.56	1.9	1.52	0.76	0.91	0.7	3	4	1	0	2	6	11	37	39	15	25	20	0.136667	0.13	1.32667	0.79	-0.0721498	0.908624	3.27907	4.8317e-05	2.53119	0.00038974	3.35122	0.000539606	2.60334	0.00675844	-0.747881	0.257664	hypothetical protein F775_07373 [Aegilops tauschii]	-	-	-	-	-	-	-
TCONS_00042830	0	0.15	0.04	0	0.2	0.1	0.85	1.62	0.54	0.65	0.79	0.85	0	3	1	0	4	2	17	32	14	13	22	25	0.0633333	0.1	1.00333	0.763333	0.658963	0.788518	3.98569	6.25561e-05	3.59128	5.03187e-05	3.32673	0.00109741	2.93231	0.00144569	-0.394416	0.693414	hypothetical protein TRIUR3_35245 [Triticum urartu]	-	-	-	-	-	-	-
TCONS_00043750	0.1	0.69	0.5	1.72	0.3	1.27	0.08	0.09	0	0	0	0.47	1.85	13.32	12.07	39.04	5.93	26.02	1.58	1.66	0	0	0	13.41	0.43	1.09667	0.0566667	0.156667	1.35072	0.0602264	-2.92376	0.0308005	-1.45664	0.420678	-4.27448	3.1757e-05	-2.80735	0.0157478	1.46713	0.555639	-	-	-	-	-	-	-	-
TCONS_00044605	0.03	0.03	0.01	0.34	0.45	0.16	0.01	0.05	0	0	0.01	0.04	2	2	1	31	36	13	1	4	0	0	1	5	0.0233333	0.316667	0.02	0.0166667	3.7625	8.12541e-07	-0.222392	1	-0.485427	1	-3.98489	1.65513e-05	-4.24793	6.93339e-06	-0.263034	1	Apocytochrome f [Triticum urartu]	-	-	-	-	-	-	-
TCONS_00044623	0.99	1.02	1.73	3.78	3.13	3.3	1.32	1.48	1.36	0.55	0.49	0.46	32.51	34.7	73.79	151.12	109.21	119.08	45.57	50.27	60.94	18.84	23.57	23.15	1.24667	3.40333	1.38667	0.5	1.44887	0.000237035	0.153545	0.655631	-1.31808	0.0257216	-1.29533	0.000417677	-2.76695	3.71641e-11	-1.47162	0.00380105	Maturase MatK, N-terminal domain-containing protein, partial [Cynara cardunculus var. scolymus] [Cynara cardunculus]	-	-	-	-	-	-	-
TCONS_00045666	0.28	0.29	0.04	0.02	0.26	0	0	0	0	0	0	0	16.76	17.71	2.86	1.78	16.6	0	0	0	0	0	0	0	0.203333	0.0933333	0.001	0.001	-1.12338	0.556935	-7.6677	0.000302252	-7.6677	0.000134455	-6.54432	0.039587	-6.54432	0.0279607	0	1	Thioredoxin-1 [Aegilops tauschii]	-	-	-	-	-	-	-
TCONS_00046289	2.03	2.95	5.51	7.82	7.27	9.04	5.3	1.99	4.3	3.98	2.63	1.35	40.9	61.22	143.78	191.42	155.65	200.14	111.75	41.54	118.38	84.01	77.13	41.7	3.49667	8.04333	3.86333	2.65333	1.20181	0.00459396	0.143866	0.726238	-0.398174	0.596811	-1.05795	0.0106109	-1.59999	0.000149006	-0.54204	0.349908	-	-	-	-	-	-	-	-
TCONS_00046478	0	0	0	0	0	0	0	0	0.13	0.27	0.52	0.69	0	0	0	0	0	0	0	0	6.23	10.12	26.9	37.24	0.001	0.001	0.0433333	0.493333	0	1	5.43741	0.386376	8.94642	4.68796e-08	5.43741	0.406529	8.94642	1.66412e-07	3.50901	0.000934389	-	-	-	-	-	-	-	-
TCONS_00046518	803.81	1094.51	332.15	357.97	135.31	157.9	822.63	1635.14	346.78	146.57	456.28	198.34	8400.75	11784.4	4491.29	4546.64	1502.27	1813.51	8996.1	17684	4946.88	1603.35	6940.6	3166.73	743.49	217.06	934.85	267.063	-1.77622	0.00188808	0.330422	0.391124	-1.47713	0.0224665	2.10664	0.000412306	0.299088	0.585199	-1.80755	0.00513314	BnaC09g26910D [Brassica napus]	Metabolism	Global and Overview;Energy metabolism	ko01100//Metabolic pathways;ko00190//Oxidative phosphorylation	K02132	-	-	-
TCONS_00046679	4.53	2.98	4.06	6.12	6.25	6.3	3.44	4.63	4.31	1.7	2.92	1.42	52.61	35.69	61.02	86.43	77.21	80.51	41.88	55.72	68.37	20.65	49.4	25.24	3.85667	6.22333	4.12667	2.01333	0.690333	0.0238958	0.0976225	0.65646	-0.937768	0.135969	-0.592711	0.0904288	-1.6281	0.000163808	-1.03539	0.0550329	-	-	-	-	-	-	-	-
TCONS_00046683	2.25	2.81	3.1	4.49	5.01	3.63	1.84	2.23	2.12	0.94	1.84	1.68	43.88	56.39	78.31	106.35	103.8	77.72	37.6	44.95	56.33	19.2	52.12	50.1	2.72	4.37667	2.06333	1.48667	0.686226	0.0268511	-0.39863	0.543847	-0.871525	0.171348	-1.08486	0.00443808	-1.55775	0.000429236	-0.472896	0.45246	-	-	-	-	-	-	-	-
TCONS_00047057	1.79	1.81	2.92	5.15	4.37	4.29	1.42	1.09	1.71	1.25	0.61	0.76	27.19	28.41	57.48	95.12	70.62	71.63	22.55	17.11	35.47	19.85	13.57	17.62	2.17333	4.60333	1.40667	0.873333	1.08277	0.00444664	-0.627629	0.34119	-1.31531	0.036844	-1.7104	8.49456e-05	-2.39807	1.46117e-07	-0.687676	0.284435	DNA polymerase (mitochondrion) [Silene latifolia]	-	-	-	-	-	-	-
TCONS_00047382	0.08	0.37	0.11	0.58	0.3	0.09	0.05	0	0	0.13	0.32	0.1	3.49	17.25	6.57	32.08	14.55	4.5	2.17	0	0	6.34	21.43	7.19	0.186667	0.323333	0.0166667	0.183333	0.792558	0.207777	-3.48543	0.0196839	-0.0259952	0.817836	-4.27798	0.000390913	-0.818553	0.299065	3.45943	0.00557597	-	-	-	-	-	-	-	-
TCONS_00049324	0.21	0.53	0.2	0.55	0.56	0.49	0.25	0.5	0.21	0.17	0.16	0.07	8	21	10	26	23	21	10	20	11	7	9	4	0.313333	0.533333	0.32	0.133333	0.767339	0.0834887	0.0303736	0.877743	-1.23266	0.212522	-0.736966	0.137005	-2	0.0012875	-1.26303	0.141389	-	-	-	-	-	-	-	-
TCONS_00050380	0.2	0.13	0.46	0.78	0.84	0.64	0.04	0.18	0.44	0.2	0.09	0.13	17.62	12.18	54	85	80.48	63.01	4.14	16.41	53.6	18.81	11.52	18.47	0.263333	0.753333	0.22	0.14	1.5164	0.00277659	-0.259387	0.872509	-0.911463	0.236343	-1.77578	0.00772377	-2.42786	2.90703e-07	-0.652077	0.39229	-	-	-	-	-	-	-	-
TCONS_00051760	6.38	6.87	7.99	7.68	9.61	10.21	5.85	5.29	5.84	3.04	4.54	2.77	72.32	80.18	117.2	105.7	115.68	127.13	69.37	62.02	90.27	36.03	74.85	47.89	7.08	9.16667	5.66	3.45	0.372648	0.129161	-0.322947	0.639377	-1.03715	0.0578627	-0.695595	0.0425612	-1.4098	0.000475925	-0.714206	0.164954	-	-	-	-	-	-	-	-
TCONS_00052454	0.22	0.42	0.29	0.7	0.48	0.51	0.2	0.29	0.17	0.27	0.49	0.2	29.9	58.86	51.17	116.24	69.85	75.88	28.5	41.49	31.68	39.19	97.16	41.76	0.31	0.563333	0.22	0.32	0.861721	0.00878663	-0.494765	0.464745	0.0458037	0.613284	-1.35649	0.000837384	-0.815917	0.0590535	0.540568	0.231528	hypothetical protein OsI_06888 [Oryza sativa Indica Group]	-	-	-	-	-	-	-
TCONS_00052563	0	0	0.02	0	0.19	0	0.46	0.15	0.27	0.43	0	0.17	0	0	1.2	0	11.23	0	26.56	8.34	20.2	24.79	0	14.54	0.00666667	0.0633333	0.293333	0.2	3.24793	0.270575	5.45943	1.08826e-05	4.90689	0.00318762	2.2115	0.0972048	1.65896	0.355302	-0.552541	0.632649	-	-	-	-	-	-	-	-
TCONS_00053039	1.08	1.34	0.69	1.13	1.52	1.53	0.69	1.33	0.83	0.46	0.25	0.16	18	23	15	23	27	28	12	23	19	8	6	4	1.03667	1.39333	0.95	0.29	0.426588	0.184379	-0.125953	0.964605	-1.83783	0.0177954	-0.552541	0.216851	-2.26442	0.000334679	-1.71187	0.0264238	-	-	-	-	-	-	-	-
TCONS_00053100	2.09	2.16	3.19	1.78	3.52	2.71	1.58	2.27	1.44	0.73	0.39	0.5	33	35	65	34	59	47	26	37	31	12	9	12	2.48	2.67	1.76333	0.54	0.1065	0.505821	-0.492035	0.431861	-2.19931	0.000324637	-0.598535	0.129718	-2.30581	1.60536e-05	-1.70727	0.00517745	-	-	-	-	-	-	-	-
TCONS_00053356	450.66	694.97	463.42	499.42	579.89	494.82	282.78	259.83	343.78	258.49	278.5	146.3	4166.99	6620.09	5543.99	5611.99	5696.15	5027.85	2735.93	2486.13	4338.91	2501.75	3748.06	2066.55	536.35	524.71	295.463	227.763	-0.0316545	0.491515	-0.860196	0.0857563	-1.23564	0.0110864	-0.828541	0.0125284	-1.20398	0.000680208	-0.375444	0.439253	hypothetical protein F775_52230 [Aegilops tauschii]	-	-	-	-	-	-	-
TCONS_00053380	4.69	2.86	2.62	4.14	4.42	3.6	10.87	13.56	12.56	15.51	13.29	27.18	83	52	60	89	83	70	201	248	303	287	342	734	3.39	4.05333	12.33	18.66	0.257824	0.196333	1.86282	6.70378e-06	2.46059	4.9889e-08	1.60499	0.00015488	2.20277	1.14959e-06	0.597776	0.1371	-	-	-	-	-	-	-	-
TCONS_00053421	25.64	22.46	24.49	31.58	31.42	34.92	34.82	17.68	20.97	19.95	8.97	12.51	318	287	393	476	414	476	452	227	355	259	162	237	24.1967	32.64	24.49	13.81	0.431833	0.0528172	0.0173845	0.778725	-0.809095	0.142546	-0.414448	0.158281	-1.24093	0.00116563	-0.826479	0.11017	-	-	-	-	-	-	-	-
TCONS_00054140	4.33	3.41	4.11	4.06	5.2	4.82	1.49	1.48	1.68	2.07	1.94	1.36	273.63	222.06	335.36	311.55	348.6	334.51	98.18	96.81	144.37	136.74	177.9	131.13	3.95	4.69333	1.55	1.79	0.24876	0.18129	-1.34958	0.00382993	-1.14189	0.017722	-1.59834	1.35196e-05	-1.39065	0.000104878	0.207691	0.544455	-	-	-	-	-	-	-	-
TCONS_00054435	0.07	0.1	0.16	0.08	0.1	0	0.84	0.68	0.67	0.35	0.32	0.37	2	3	6	3	3	0	26	21	27	11	14	17	0.11	0.06	0.73	0.346667	-0.874469	0.708182	2.73039	0.000192007	1.65605	0.0233667	3.60486	4.50274e-05	2.53051	0.0134739	-1.07435	0.0977514	-	-	-	-	-	-	-	-
TCONS_00054548	0.38	0.7	0.88	0.72	1.13	0.71	0.24	0.01	0.25	0.19	0.09	0.11	26	50	79	60	83	54	17	1	24	14	9	12	0.653333	0.853333	0.166667	0.13	0.38529	0.233085	-1.97085	0.0152555	-2.32931	0.000230855	-2.35614	0.000455697	-2.7146	1.44375e-07	-0.358454	0.728294	-	-	-	-	-	-	-	-
TCONS_00054549	0.37	0.27	0.3	0.36	0.43	0.28	0.03	0	0.02	0.01	0.03	0.03	28	21	29	33	34	23	2	0	2	1	3	3	0.313333	0.356667	0.0166667	0.0233333	0.186878	0.386325	-4.23266	2.66309e-06	-3.74723	4.13996e-06	-4.41954	1.23462e-07	-3.93411	8.57915e-08	0.485427	0.864022	-	-	-	-	-	-	-	-
TCONS_00055180	0.09	0.21	0.23	0.24	0.44	0.31	0.07	0.27	0.19	0.06	0.1	0.02	7	17	24	23	37	27	6	22	21	5	12	3	0.176667	0.33	0.176667	0.06	0.901436	0.0610453	0	0.900201	-1.558	0.0918936	-0.901436	0.107254	-2.45943	0.000236491	-1.558	0.0924118	-	-	-	-	-	-	-	-
TCONS_00055181	0.15	0.44	0.38	0.58	0.53	0.69	0.11	0.28	0.11	0.06	0.21	0.01	9	27	29	42	33	45	7	17	9	4	18	1	0.323333	0.6	0.166667	0.0933333	0.89194	0.0318632	-0.956057	0.220599	-1.79256	0.0578129	-1.848	0.000401617	-2.6845	0.00013121	-0.836501	0.473318	-	-	-	-	-	-	-	-
TCONS_00055531	0	0	0	0	0	0	0	0	0	0.24	0.1	0.16	0	0	0	0	0	0	0	0	0	15	9	15	0.001	0.001	0.001	0.166667	0	1	0	1	7.38082	2.38875e-05	0	1	7.38082	6.09575e-05	7.38082	5.70328e-05	-	-	-	-	-	-	-	-
TCONS_00056011	0.19	0.33	0.07	0	0	0	0.33	0.11	0.75	0	0.21	0.12	4.92	8.88	2.2	0	0	0	9	3	26.53	0	7.91	4.75	0.196667	0.001	0.396667	0.11	-7.61961	0.0221604	1.01217	0.182581	-0.838249	0.721624	8.63178	0.000450925	6.78136	0.0957814	-1.85042	0.109861	-	-	-	-	-	-	-	-
TCONS_00056140	0	0	0.2	0.47	0.42	0.43	0.03	0	0.05	0.18	0.13	0.06	0	0	8	18	14	15	1	0	2	6	6	3	0.0666667	0.44	0.0266667	0.123333	2.72247	0.00872512	-1.32193	0.674458	0.887525	0.611063	-4.04439	0.00014382	-1.83494	0.0131389	2.20945	0.17699	-	-	-	-	-	-	-	-
TCONS_00056313	0.87	0.36	0.6	0.88	0.74	0.9	0.07	0.36	0.32	0.22	0.46	0.21	98.71	41.96	87.49	121.3	89.08	112	8.07	41.8	49.47	26.46	75.37	37.02	0.61	0.84	0.25	0.296667	0.46158	0.10828	-1.28688	0.0755847	-1.03997	0.107065	-1.74846	0.00131406	-1.50155	0.000561723	0.246915	0.652173	-	-	-	-	-	-	-	-
TCONS_00056991	0.11	0	0.11	0	0	0	0.13	0.17	0.21	0.4	0.32	0.25	3	0	4	0	0	0	4	5	8	12	13	11	0.0733333	0.001	0.17	0.323333	-6.1964	0.184768	1.21299	0.361772	2.14048	0.020718	7.40939	0.0211519	8.33688	9.93649e-05	0.927488	0.265357	uncharacterized protein LOC109762980 [Aegilops tauschii subsp. tauschii] [Aegilops tauschii]	-	-	-	-	-	-	-
TCONS_00057131	0.15	0	0.09	0	0	0	0	0	0.27	0	0.22	0.21	13.07	0	10.97	0	0	0	0	0	32.66	0	28.92	28.25	0.08	0.001	0.09	0.143333	-6.32193	0.0126784	0.169925	0.819776	0.841302	0.388459	6.49185	0.0252111	7.16323	0.000368869	0.671377	0.710088	-	-	-	-	-	-	-	-
TCONS_00057603	0.43	0.13	0.31	0	0	0	0.1	0.02	0	0.24	0.08	0.08	38.42	12.3	35.56	0	0	0	9.75	2.26	0	22.88	10.57	10.49	0.29	0.001	0.04	0.133333	-8.17991	1.72112e-08	-2.85798	0.00354573	-1.12102	0.144011	5.32193	0.125861	7.05889	2.85841e-05	1.73697	0.0989792	hypothetical protein F775_06513 [Aegilops tauschii]	-	-	-	-	-	-	-
TCONS_00057945	0.17	0.09	0.17	0	0	0	0.11	0	0.07	0.31	0.08	0.16	13	7.07	16.72	0.39	0	0	8.48	0	6.81	25	8.64	18.67	0.143333	0.001	0.06	0.183333	-7.16323	9.64277e-05	-1.25634	0.216134	0.355095	0.514778	5.90689	0.071271	7.51833	3.76904e-05	1.61143	0.0779012	-	-	-	-	-	-	-	-
TCONS_00058333	0.28	0.49	0.39	0.62	0.65	0.91	0.33	0.03	0.14	0.18	0.22	0.04	9	16	16	24	22	32	11	1	6	6	10	2	0.386667	0.726667	0.166667	0.146667	0.910203	0.0434092	-1.21412	0.199594	-1.39855	0.132556	-2.12433	0.00276885	-2.30875	0.000463771	-0.184425	0.94083	PREDICTED: polypyrimidine tract-binding protein homolog 3-like isoform X1 [Nicotiana tomentosiformis]	-	-	-	-	-	-	-
TCONS_00058612	0.25	0.21	0.5	0.87	0.68	0.43	0.03	0.04	0.03	0.03	0.2	0.05	7	6	18	29	20	13	1	1	1	1	8	2	0.32	0.66	0.0333333	0.0933333	1.04439	0.0839965	-3.26303	0.00891036	-1.77761	0.106503	-4.30743	8.27418e-06	-2.822	0.000495256	1.48543	0.375774	Diacylglycerol kinase [Triticum urartu]	-	-	-	-	-	-	-
TCONS_00058713	2.05	2.54	2.41	0	0	0	0.35	3.33	1.11	1.65	1.33	4.1	66.37	84.82	101.05	0	0	0	11.74	111.6	49.03	55.92	62.62	203.08	2.33333	0.001	1.59667	2.36	-11.1882	3.35646e-21	-0.547329	0.50455	0.0163944	0.634313	10.6408	3.94539e-10	11.2046	1.14114e-16	0.563724	0.335807	Maturase MatK, N-terminal domain-containing protein, partial [Cynara cardunculus var. scolymus] [Cynara cardunculus]	-	-	-	-	-	-	-
TCONS_00058715	4.06	11.27	5.43	9.27	11.08	6.72	3.08	9.02	7.11	3.39	2.24	1	62.33	178.06	107.82	172.75	180.48	113.28	49.36	143.09	148.92	54.42	49.97	23.37	6.92	9.02333	6.40333	2.21	0.382888	0.144494	-0.111949	0.92035	-1.64673	0.00732346	-0.494837	0.218934	-2.02961	1.19412e-05	-1.53478	0.00906596	SNF2 domain-containing protein ATRX/CHR20 [Beta vulgaris subsp. vulgaris] [Beta vulgaris]	Genetic Information Processing	Translation	ko03010//Ribosome	K02946	-	-	-
TCONS_00059085	0.38	0.23	0.31	0.43	0.58	0.58	0.11	0.62	0.28	0.16	0.15	0.12	16	10	17	22	26	27	5	27	16	7	9	8	0.306667	0.53	0.336667	0.143333	0.789321	0.0708928	0.13465	0.761839	-1.0973	0.183582	-0.654671	0.236355	-1.88662	0.00122668	-1.23195	0.155976	-	-	-	-	-	-	-	-
TCONS_00059386	10.63	7.01	3.63	0	0	0.89	6.19	15.81	1.71	1.18	3.13	2.18	75.78	51.52	33.51	0	0	6.95	46.18	116.62	16.66	8.78	32.53	23.71	7.09	0.296667	7.90333	2.16333	-4.57887	4.19008e-07	0.156676	0.695303	-1.71253	0.0100589	4.73555	1.66906e-05	2.86634	0.0102569	-1.86921	0.0168662	cell wall-associated hydrolase [Phaseolus vulgaris]	-	-	-	-	-	GO:0003824//catalytic activity	-
TCONS_00062809	1.71	2.53	1.55	0.89	0.57	0.96	1.27	0.46	0.58	0.47	0.54	0.36	66.39	100.97	77.97	42.08	23.56	41.01	51.52	18.44	30.49	19	30.48	21.29	1.93	0.806667	0.77	0.456667	-1.25856	0.0216341	-1.32567	0.0188126	-2.07939	4.79179e-05	-0.0671142	0.687358	-0.820831	0.0731616	-0.753717	0.254617	OSJNBb0089K06.4 [Oryza sativa Japonica Group]	-	-	-	-	-	-	-
TCONS_00063135	0.03	0.03	0	0	0.03	0.09	0.34	0.85	0.21	0.15	0.07	0.11	1	1	0	0	1	3	11	27	9	5	3	5	0.02	0.04	0.466667	0.11	1	0.68026	4.54432	0.000158945	2.45943	0.126766	3.54432	0.00433385	1.45943	0.464959	-2.08489	0.0248805	-	-	-	-	-	-	-	-
TCONS_00063665	0	0	0	0	0	0	0.27	0	0.21	0	1.64	0.9	0	0	0	0	0	0	13	0	13.71	0	111.53	64.18	0.001	0.001	0.16	0.846667	0	1	7.32193	0.00712257	9.72565	1.42757e-06	7.32193	0.0112334	9.72565	2.23274e-06	2.40372	0.0436823	-	-	-	-	-	-	-	-
TCONS_00068027	49.81	78.5	51.14	14.51	9.85	5.79	7.42	0	35	23.83	44.59	113.16	368.1	597.72	489.03	130.35	77.33	47.02	57.42	0	353.07	184.31	479.61	1277.68	59.8167	10.05	14.14	60.5267	-2.57335	1.01449e-07	-2.08077	0.0997297	0.0170234	0.607841	0.492587	0.637707	2.59038	2.19698e-05	2.09779	0.0751759	ORF49g [Pinus koraiensis]	-	-	-	-	-	-	-
TCONS_00068592	0.74	0.72	1.13	2.74	4.06	2.67	0.58	1.63	1.3	0.71	0.96	0.23	21.24	21.17	42.02	95.41	123.49	84	17.39	48.36	50.76	21.28	40.05	9.98	0.863333	3.15667	1.17	0.633333	1.87041	1.10116e-05	0.438519	0.3625	-0.446953	0.619807	-1.43189	0.00229476	-2.31737	6.73636e-06	-0.885472	0.17365	-	-	-	-	-	-	-	-
TCONS_00068770	0	0	0	0.05	0.42	0.4	0.18	0.21	0.02	0	0	0	0	0	0	2	14	14	6	7	1	0	0	0	0.001	0.29	0.136667	0.001	8.17991	0.00053799	7.09452	0.0354088	0	1	-1.08539	0.264105	-8.17991	0.000483453	-7.09452	0.0352881	-	-	-	-	-	-	-	-
TCONS_00069275	0.02	0.16	0.27	0.26	0.41	0.23	0	0.08	0.02	0	0.02	0	1	10	21	19	26	15	0	5	2	0	2	0	0.15	0.3	0.0333333	0.00666667	1	0.15363	-2.16993	0.115229	-4.49185	0.0115277	-3.16993	0.000576118	-5.49185	4.1098e-07	-2.32193	0.570993	-	-	-	-	-	-	-	-
TCONS_00069947	11.52	10.49	14.35	19.99	16.03	19.22	12.24	10.78	11.46	9.14	9.16	6.07	174.72	163.99	281.66	368.67	258.38	320.42	194.27	169.19	237.34	145.12	202.32	140.74	12.12	18.4133	11.4933	8.12333	0.603361	0.0302129	-0.0765924	0.959798	-0.577246	0.328649	-0.679954	0.0295487	-1.18061	0.000738634	-0.500654	0.293411	ABRH15, partial [Marsilea quadrifolia]	-	-	-	-	-	-	-
TCONS_00071108	2.91	3.06	2.25	4.55	3.21	3.64	2.27	2.14	2.31	1.16	1.33	1.34	134	145	134	254	157	184	109	102	145	56	89	94	2.74	3.8	2.24	1.27667	0.471824	0.0393141	-0.290677	0.732025	-1.10179	0.029923	-0.762501	0.0217309	-1.57362	2.82799e-05	-0.811117	0.0888232	-	-	-	-	-	-	-	-
TCONS_00071822	73.09	100.48	32.87	29.95	12.48	18.11	66.17	115.32	32.2	15.1	40.19	11.11	1232.72	1745.8	717.26	613.77	223.59	335.72	1167.63	2012.66	741.3	266.47	986.56	286.25	68.8133	20.18	71.23	22.1333	-1.76976	0.00111738	0.0497969	0.708096	-1.63647	0.0113572	1.81956	0.000848365	0.133295	0.860581	-1.68626	0.00725677	ycf68 protein [Medicago truncatula]	Metabolism	Energy metabolism;Global and Overview	ko01100//Metabolic pathways;ko00190//Oxidative phosphorylation	K02132	-	-	-
TCONS_00073083	0.15	0.07	0.02	0.52	0.93	0.42	0.02	0.05	0.33	0.07	0.26	0.76	6	3	1	25	39	18	1	2	18	3	15	46	0.08	0.623333	0.133333	0.363333	2.96193	2.90797e-05	0.736966	0.457313	2.18322	0.0124358	-2.22497	0.0133045	-0.77871	0.328816	1.44626	0.179931	-	-	-	-	-	-	-	-
TCONS_00074211	0	0	0	0	0	0	0	0.01	0	0	0.15	0.12	0	0	0	0	0	0	0	1.79	0.19	0	26.41	23.12	0.001	0.001	0.00333333	0.09	0	1	1.73697	0.665723	6.49185	0.00042754	1.73697	0.663696	6.49185	0.000704118	4.75489	0.00594745	-	-	-	-	-	-	-	-
TCONS_00074280	0.42	0.13	0.32	0.75	0.91	0.38	0.25	0.16	0.29	0	0	0	32.24	10.48	31.52	69.52	73.9	31.89	20.13	12.88	30.57	0	0	0	0.29	0.68	0.233333	0.001	1.22948	0.00910882	-0.31366	0.812918	-8.17991	2.75314e-08	-1.54314	0.0023945	-9.40939	1.43056e-16	-7.86625	1.0335e-07	-	Metabolism	Global and Overview;Amino acid metabolism	ko01100//Metabolic pathways;ko01110//Biosynthesis of secondary metabolites;ko01130//Biosynthesis of antibiotics;ko01230//Biosynthesis of amino acids;ko01210//2-Oxocarboxylic acid metabolism;ko00220//Arginine biosynthesis	K00145	-	-	-
TCONS_00074731	7.9	6.84	10.38	21.64	19.3	24.97	10.62	6.96	6.74	4.72	6.05	12.59	209.3	186.74	356.02	697.07	543.37	727.14	294.53	190.77	243.74	130.87	233.5	509.67	8.37333	21.97	8.10667	7.78667	1.39166	5.10684e-05	-0.0466932	0.953989	-0.104796	0.842458	-1.43835	3.64168e-05	-1.49646	0.00141451	-0.058103	0.886917	Maturase MatK, N-terminal domain-containing protein, partial [Cynara cardunculus var. scolymus] [Cynara cardunculus]	-	-	-	-	-	-	-
TCONS_00074876	7.78	10.9	13.72	21.72	22.01	19.88	12.78	8.71	12.15	9.18	9.02	6.66	111.73	161.18	254.91	379.02	335.66	313.72	191.94	129.47	238.09	137.98	188.54	146.08	10.8	21.2033	11.2133	8.28667	0.97326	0.00329492	0.0541839	0.740553	-0.382168	0.610344	-0.919076	0.00744192	-1.35543	8.75229e-05	-0.436351	0.378655	-	-	-	-	-	-	-	-
TCONS_00074884	0.15	0.35	1.17	0.4	0.64	0.6	0	0	0.11	0	0.05	0.02	2.74	6.44	27.19	8.64	12.18	11.8	0	0	2.63	0	1.33	0.52	0.556667	0.546667	0.0366667	0.0233333	-0.0261523	0.921224	-3.92427	0.0168097	-4.57635	0.00356489	-3.89812	0.00233958	-4.5502	0.00024108	-0.652077	1	-	-	-	-	-	-	-	-
TCONS_00075689	0.07	0.02	0.37	0.45	0.26	0.33	0.11	0	0.18	0.02	0.03	0.09	3	1	21	24	12	16	5	0	11	1	2	6	0.153333	0.346667	0.0966667	0.0466667	1.17688	0.171362	-0.665581	0.696168	-1.71621	0.207719	-1.84246	0.0442479	-2.89308	0.00110102	-1.05063	0.546142	-	-	-	-	-	-	-	-
TCONS_00075887	2	0.96	1.29	1.81	1.99	2.33	0.87	0.5	0.96	0.29	0.64	0.75	105	52	88	116	111	135	48	27	69	16	49	60	1.41667	2.04333	0.776667	0.56	0.528424	0.0640893	-0.867133	0.165667	-1.339	0.0357108	-1.39556	0.00103955	-1.86743	7.51641e-05	-0.471869	0.499441	hypothetical protein TRIUR3_29875 [Triticum urartu]	-	-	-	-	-	-	-
TCONS_00077544	0.11	0.29	0.19	0.29	0.15	0.43	0	0.06	0.14	0	0	0	7.9	21.38	17.8	25.12	11.22	34	0	4.26	13.54	0	0	0	0.196667	0.29	0.0666667	0.001	0.5603	0.216122	-1.56071	0.177708	-7.61961	3.82593e-06	-2.12102	0.0175609	-8.17991	1.57037e-08	-6.05889	0.0415024	-	-	-	-	-	-	-	-
TCONS_00078262	0.03	0.17	0.27	0.01	0.01	0	0.13	0.21	0.2	0.18	0.22	0.23	2	13	26	1	1	0	10	16	20	14	24	26	0.156667	0.00666667	0.18	0.21	-4.55459	0.00283665	0.200299	0.803925	0.422691	0.489957	4.75489	0.00020017	4.97728	5.60098e-06	0.222392	0.614466	Secologanin synthase [Aegilops tauschii]	-	-	-	-	-	-	-
TCONS_00078945	0.13	0.28	0.09	0.67	0.21	0.85	0.17	0.11	0.23	0.15	0.09	0.12	6	13	5	37	10	42	8	5	14	7	6	8	0.166667	0.576667	0.17	0.12	1.79077	0.00351289	0.0285692	0.832525	-0.473931	0.873873	-1.7622	0.00865903	-2.2647	0.000942212	-0.5025	0.601705	-	-	-	-	-	-	-	-
TCONS_00079092	0.13	0	0	0	0	0	0	0	0.17	0.21	0.04	0.25	8	0	0	0	0	0	0	0	14.28	13.53	3.57	23	0.0433333	0.001	0.0566667	0.166667	-5.43741	0.295469	0.387023	0.775286	1.94342	0.0744295	5.82443	0.192108	7.38082	0.000191674	1.55639	0.275911	-	-	-	-	-	-	-	-
TCONS_00079123	0.29	0.33	0.06	0	0	0	0.35	0.24	0.09	0	0	0.08	15.36	17.61	3.92	0	0	0	19.2	12.75	6.45	0	0	6.65	0.226667	0.001	0.226667	0.0266667	-7.82443	0.000219563	0	0.882867	-3.08746	0.0350035	7.82443	0.000117948	4.73697	0.338411	-3.08746	0.0242886	uncharacterized protein LOC109780989 [Aegilops tauschii subsp. tauschii] [Aegilops tauschii]	-	-	-	-	-	-	-
TCONS_00079401	0.41	0.37	0.32	0.68	0.46	0.54	0.08	0.25	0.18	0.14	0.21	0.17	32.83	31.01	33.6	66.77	39.52	48.4	6.64	20.84	20.37	11.71	24.22	20.39	0.366667	0.56	0.17	0.173333	0.610958	0.0438466	-1.10893	0.106951	-1.08092	0.0841665	-1.71989	0.00077903	-1.69188	0.000176507	0.0280144	0.964827	protein NUCLEAR FUSION DEFECTIVE 6, chloroplastic/mitochondrial-like isoform X1 [Aegilops tauschii subsp. tauschii] [Aegilops tauschii]	-	-	-	-	-	-	-
TCONS_00079404	0.33	0.29	0.33	0.35	0.58	0.5	0	0.04	0.1	0.3	0.04	0.24	13.16	11.81	17.23	16.86	24.82	22.11	0	1.74	5.6	12.51	2.15	14.38	0.316667	0.476667	0.0466667	0.193333	0.590016	0.160092	-2.7625	0.0125821	-0.711875	0.486355	-3.35252	0.00032418	-1.30189	0.0563321	2.05063	0.14979	-	-	-	-	-	-	-	-
TCONS_00079405	9.33	8.3	9.86	24.37	17.14	22.74	9.17	5.83	9.23	8.68	8.22	1.85	315.71	289.16	431.64	1001.65	616.01	845.29	324.66	204.14	426.21	307.19	404.82	95.42	9.16333	21.4167	8.07667	6.25	1.22479	6.81621e-05	-0.182113	0.897478	-0.552016	0.443944	-1.4069	0.000180453	-1.77681	0.000323105	-0.369904	0.530355	ORF49g [Pinus koraiensis]	-	-	-	-	-	-	-
TCONS_00079406	18.17	14.92	26.78	63.09	53.13	54.76	24.95	16.01	23.39	15.94	11.41	10.57	314.7	266.21	600.25	1327.94	977.66	1042.33	452.23	287.03	552.89	288.91	287.58	279.68	19.9567	56.9933	21.45	12.64	1.51392	3.25439e-05	0.104107	0.68033	-0.658874	0.246184	-1.40982	8.47526e-05	-2.1728	9.57738e-10	-0.762981	0.0982455	PREDICTED: LOW QUALITY PROTEIN: protein TIC 214 [Brachypodium distachyon]	-	-	-	-	GO:0043226//organelle;GO:0005623//cell;GO:0043227//membrane-bounded organelle;GO:0044444//cytoplasmic part;GO:0043229//intracellular organelle;GO:0005737//cytoplasm;GO:0016020//membrane;GO:0009536//plastid;GO:0043231//intracellular membrane-bounded organelle;GO:0044464//cell part;GO:0044424//intracellular part;GO:0005622//intracellular	-	-
TCONS_00079688	0.84	1.12	0.79	0.65	0.4	0.33	5.64	5.45	4	2.78	2.22	3.37	32	44	39	30	16	14	225	215	208	111	123	196	0.916667	0.46	5.03	2.79	-0.994763	0.129417	2.45609	4.71942e-09	1.6058	3.79265e-05	3.45085	3.60146e-13	2.60056	3.61419e-08	-0.850293	0.0805123	-	-	-	-	-	-	-	-
TCONS_00080244	0.46	0.5	0.55	0.78	0.9	0.65	0.41	0.27	0.26	0.44	0.4	0.33	53.79	60.71	82.65	110.82	112.18	83	49.9	33.3	41.65	54.05	68	59.47	0.503333	0.776667	0.313333	0.39	0.625781	0.0314283	-0.683816	0.213017	-0.36804	0.678842	-1.3096	0.000777929	-0.993821	0.00809863	0.315776	0.397002	-	-	-	-	-	-	-	-
TCONS_00080547	1.58	2.18	3.27	6.82	7.42	6.82	2.33	2.2	2.91	1.05	2.28	1.42	37.94	53.7	101.41	198.74	188.76	179.63	58.35	54.46	95.24	26.33	79.45	51.85	2.34333	7.02	2.48	1.58333	1.58291	6.52585e-05	0.0817779	0.732368	-0.565597	0.436785	-1.50113	8.50479e-05	-2.14851	5.75928e-07	-0.647375	0.245729	-	-	-	-	-	-	-	-
TCONS_00081128	21.82	17.88	25.62	45.36	39.94	41.64	18.93	14.84	16.31	15.95	14.52	14.45	337.45	284.93	512.53	852.52	656.2	707.69	306.28	237.47	344.36	258.12	326.91	341.34	21.7733	42.3133	16.6933	14.9733	0.95855	0.00158261	-0.38329	0.5001	-0.540167	0.369091	-1.34184	5.59709e-05	-1.49872	8.77051e-06	-0.156877	0.844872	hypothetical chloroplast RF19 (chloroplast) [Aegilops tauschii]	-	-	-	-	GO:0043226//organelle;GO:0043229//intracellular organelle;GO:0044464//cell part;GO:0043231//intracellular membrane-bounded organelle;GO:0005622//intracellular;GO:0044424//intracellular part;GO:0043227//membrane-bounded organelle;GO:0005623//cell	-	-
TCONS_00081247	0.57	0.53	0.49	0.16	0.22	0.31	0.14	0.1	0.13	0.11	0.23	0.19	49.59	48.21	56.02	17	20.34	29.56	13.04	9.16	15.12	10.18	29.42	25.09	0.53	0.23	0.123333	0.176667	-1.20436	0.0429055	-2.10343	0.000145659	-1.58496	0.0062459	-0.899071	0.102606	-0.380604	0.484086	0.518467	0.363362	hypothetical protein F775_10766 [Aegilops tauschii]	-	-	-	-	-	-	-
TCONS_00081602	0.29	0.44	0.84	0.31	0.67	0.18	0.14	0.06	0.14	0.75	0.5	0.67	15.43	24.12	57.95	20.09	38.36	10.57	7.62	3.49	10.11	42.23	38.93	54.55	0.523333	0.386667	0.113333	0.64	-0.43664	0.725022	-2.20716	0.00405117	0.290342	0.453661	-1.77052	0.0144967	0.726982	0.242323	2.4975	2.28581e-05	Disease resistance RPP8-like protein 3 [Aegilops tauschii]	-	-	-	-	-	-	-
TCONS_00081830	0.22	0.22	0.11	0.21	0.5	0.66	0	0.13	0.08	0.05	0.1	0	8	8.05	5.04	9	19	26	0	5	4.04	2	5	0	0.183333	0.456667	0.07	0.05	1.31667	0.0263027	-1.38904	0.329299	-1.87447	0.18098	-2.70571	0.00530598	-3.19114	0.000599585	-0.485427	0.850232	-	-	-	-	-	-	-	-
TCONS_00082303	1.67	2	1.82	2.01	1.39	2.64	0.44	0.57	1.08	0.28	0.66	0.39	17	20.95	23.96	24.76	15	29.52	4.64	6	14.96	3	9.76	6.12	1.83	2.01333	0.696667	0.443333	0.137742	0.505466	-1.3933	0.0883584	-2.04538	0.00790033	-1.53105	0.0238737	-2.18312	0.00115416	-0.652077	0.542814	-	-	-	-	-	-	-	-
TCONS_00082784	0.2	0.17	0.04	0.45	0.31	0.64	0.11	0.39	0.14	0.25	0.5	0.15	21.2	19.35	5.78	58.26	35.98	75.54	11.96	43.25	20.53	28.03	78.36	24.56	0.136667	0.466667	0.213333	0.3	1.77173	0.000209979	0.642448	0.261571	1.1343	0.0297402	-1.12928	0.0259388	-0.63743	0.187296	0.491853	0.371094	-	-	-	-	-	-	-	-
TCONS_00083043	0.27	0.36	0	0.11	0.84	0	0.26	0	0	0	0	0	10.44	14.15	0	5.18	33.8	0	10.33	0	0	0	0	0	0.21	0.316667	0.0866667	0.001	0.592576	0.481114	-1.27684	0.534288	-7.71425	0.00858262	-1.86942	0.209803	-8.30682	0.00133497	-6.43741	0.222806	hypothetical protein TRIUR3_29840 [Triticum urartu]	-	-	-	-	-	-	-
TCONS_00083131	17.22	11.4	8.41	25.1	22.54	13.12	3.23	14.69	28.29	11.37	1.8	3.54	332.44	226.66	210.17	589.04	462.25	278.28	65.2	293.54	745.44	229.78	50.69	104.48	12.3433	20.2533	15.4033	5.57	0.714427	0.0147072	0.319511	0.396298	-1.14798	0.103726	-0.394917	0.508116	-1.86241	0.000932193	-1.46749	0.0502905	unknow protein [Oryza sativa Japonica Group]	Genetic Information Processing	Translation	ko03010//Ribosome	K02946	-	-	-
TCONS_00083465	0.34	0.71	0.49	0.64	0.76	0.52	0.21	0.22	0.17	0.3	0.32	0.32	27.31	58.05	50.29	61.79	64.78	45.86	17.34	17.78	18.85	25.16	36.89	38.61	0.513333	0.64	0.2	0.313333	0.318176	0.199588	-1.3599	0.0201544	-0.712198	0.297914	-1.67807	0.000136251	-1.03037	0.0136422	0.647698	0.15746	hypothetical protein BRADI_3g58222 [Brachypodium distachyon]	-	-	-	-	-	-	-
TCONS_00083466	0.39	0.97	0.55	0.88	0.94	1.54	0.02	0.37	0.19	0.55	0.31	0.26	24.69	63.95	45.71	68.21	64	108.14	1.66	24.22	16.15	36.69	29.11	24.94	0.636667	1.12	0.193333	0.373333	0.814889	0.0233414	-1.71945	0.0281552	-0.770074	0.273557	-2.53434	7.74208e-05	-1.58496	0.000500718	0.949374	0.18495	hypothetical protein F775_01888 [Aegilops tauschii]	-	-	-	-	-	-	-
TCONS_00083518	0.5	0.34	0.73	1.64	1.93	2.64	2.53	1.59	1.76	1.24	1.1	1.14	10	7	19	40	41	58	53	33	48	26	32	35	0.523333	2.07	1.96	1.16	1.98383	6.38241e-05	1.90505	0.000640857	1.14832	0.0274063	-0.0787771	0.646066	-0.835506	0.048937	-0.756729	0.168038	-	-	-	-	-	-	-	-
TCONS_00083874	0.83	0.92	0.5	0.44	0.11	0.16	1.53	2.17	1.43	0.85	0.98	0.54	14	16	11	9	2	3	27	38	33	15	24	14	0.75	0.236667	1.71	0.79	-1.66403	0.0893735	1.18903	0.0158421	0.0749621	0.672664	2.85307	8.67829e-05	1.739	0.0359523	-1.11407	0.0542728	-	-	-	-	-	-	-	-
TCONS_00085863	0.19	0.56	0.51	0.94	1.13	1.02	0.29	0.29	0.24	0.05	0.13	0.18	7	21	24	42	44	41	11	11	12	2	7	10	0.42	1.03	0.273333	0.12	1.29418	0.00346365	-0.619728	0.482349	-1.80735	0.0525989	-1.91391	7.72465e-05	-3.10154	2.81453e-07	-1.18763	0.20301	-	-	-	-	-	-	-	-
TCONS_00085864	0.05	0.27	0.65	0.77	1.14	0.8	0.36	0.09	0.14	0.22	0.03	0.06	1	6	18	20	26	19	8	2	4	5	1	2	0.323333	0.903333	0.196667	0.103333	1.48224	0.0438076	-0.71727	0.530032	-1.64572	0.206885	-2.19951	0.00177107	-3.12795	0.000100894	-0.928447	0.550899	-	-	-	-	-	-	-	-
TCONS_00087795	3.56	4.43	4.81	6.33	3.33	5.15	3.59	1.1	6.33	1.41	1.39	0.83	48.57	62.22	84.87	105	48.19	77.26	51.24	15.49	117.96	20.12	27.53	17.24	4.26667	4.93667	3.67333	1.21	0.210428	0.310587	-0.21602	0.960444	-1.8181	0.000664512	-0.426447	0.442412	-2.02853	9.1242e-06	-1.60208	0.0155692	BnaC01g27010D [Brassica napus]	-	-	-	-	GO:0005622//intracellular;GO:0044464//cell part;GO:0005623//cell;GO:0044424//intracellular part	-	-
TCONS_00088708	16.98	10.68	15.17	22.68	21.2	23.91	5.95	7.67	11.06	11.17	8.79	5.7	199	129	230	323	264	308	73	93	177	137	150	102	14.2767	22.5967	8.22667	8.55333	0.662451	0.018893	-0.795279	0.178363	-0.739101	0.190427	-1.45773	0.000363285	-1.40155	0.000131964	0.0561788	0.887988	ribosomal protein S7 (chloroplast) [Elegia fenestrata]	-	-	-	-	GO:0043231//intracellular membrane-bounded organelle;GO:0044391//ribosomal subunit;GO:0044424//intracellular part;GO:0005737//cytoplasm;GO:0044444//cytoplasmic part;GO:0044422//organelle part;GO:0005622//intracellular;GO:0043227//membrane-bounded organelle;GO:0005840//ribosome;GO:0043229//intracellular organelle;GO:0030529//intracellular ribonucleoprotein complex;GO:0043226//organelle;GO:0005623/…	-	GO:0010467//gene expression;GO:0071704//organic substance metabolic process;GO:0008152//metabolic process;GO:0043170//macromolecule metabolic process
TCONS_00088825	0.6	0.14	0	0.06	0	0	0.44	0.93	0.51	0.51	0	0	14.49	3.39	0	1.86	0	0	11.06	23.24	16.84	12.85	0	0	0.246667	0.02	0.626667	0.17	-3.62449	0.172683	1.34514	0.117764	-0.537028	0.88203	4.96963	0.000121723	3.08746	0.351583	-1.88216	0.0987925	-	-	-	-	-	-	-	-
TCONS_00088826	0	0	0	0.02	1.12	0.04	0	0	0	0.35	0.44	0.27	0	0	0	0.49	26.34	0.99	0	0	0	8.08	14.11	9.13	0.001	0.393333	0.001	0.353333	8.61961	0.00630137	0	1	8.46489	0.000203554	-8.61961	0.00792367	-0.154723	0.866822	8.46489	0.000385224	-	-	-	-	-	-	-	-
TCONS_00088846	0.92	1	1.79	2.2	2.94	1.42	1.32	0.12	0.97	0.5	0.91	0.33	18.41	20.55	46.42	53.53	62.59	31.33	27.65	2.39	26.39	10.39	26.57	10.2	1.23667	2.18667	0.803333	0.58	0.822277	0.0546	-0.622386	0.482637	-1.09233	0.134867	-1.44466	0.0219285	-1.91461	0.000300715	-0.469946	0.640221	-	-	-	-	-	-	-	-
TCONS_00089286	0.31	0.52	0.2	0.06	0	0	0	0.04	0.06	0.23	0.82	0.28	10.22	17.51	8.62	2.35	0	0	0	1.38	2.6	7.87	39.07	13.85	0.343333	0.02	0.0333333	0.443333	-4.10154	0.00191395	-3.36457	0.00634531	0.368782	0.392992	0.736966	0.851114	4.47032	0.000146949	3.73335	0.000528323	-	-	-	-	-	-	-	-
TCONS_00089288	1.6	1.47	1.2	0.23	0.26	0.29	1.05	0.84	0.13	1.57	1.76	1.41	35	33	34	6	6	7	24	19	4	36	56	47	1.42333	0.26	0.673333	1.58	-2.45269	0.000246861	-1.07988	0.115909	0.150651	0.423223	1.37281	0.179903	2.60334	6.24253e-06	1.23053	0.025859	AP2/ERF and B3 domain-containing protein [Aegilops tauschii]	-	-	-	-	-	-	-
TCONS_00089580	2.57	2.32	2.59	3.17	3.43	3.09	0.74	0.93	0.77	0.46	0.77	0.93	170	158	222	255	241	225	51	64	70	32	74	94	2.49333	3.23	0.813333	0.72	0.373458	0.0879954	-1.61616	0.000550986	-1.79201	0.00065475	-1.98962	8.73085e-08	-2.16547	3.92054e-07	-0.17585	0.886772	predicted protein [Hordeum vulgare subsp. vulgare] [Hordeum vulgare]	-	-	-	-	-	-	-
TCONS_00089750	1.03	1.23	1.41	1.11	1.04	1.59	3.78	4.28	4.41	4.54	1.47	1.45	13	16	23	17	14	22.02	50	56	76	60	27	28	1.22333	1.24667	4.15667	2.48667	0.0272582	0.704575	1.76461	0.000216782	1.0234	0.0539534	1.73735	0.000845228	0.996137	0.126819	-0.741214	0.185832	-	-	-	-	-	-	-	-
TCONS_00089902	1.56	3.17	4.98	8.06	8.4	8.93	2.69	3.01	3.41	2.06	2.19	1.17	16.64	34.75	68.6	104.23	94.95	104.52	30	33.15	49.55	22.95	33.97	18.95	3.23667	8.46333	3.03667	1.80667	1.38672	0.00188759	-0.0920202	1	-0.841178	0.221054	-1.47874	0.000215664	-2.2279	2.01148e-07	-0.749158	0.178329	-	-	-	-	-	-	-	-
TCONS_00090040	6.83	2.34	3.75	13.09	5.9	13.77	9.26	6.88	5.57	1.93	2.89	4.79	120.58	42.46	85.6	280.63	110.53	267.12	170.92	125.67	134.27	35.69	74.34	129.1	4.30667	10.92	7.23667	3.20333	1.34233	0.00154475	0.748754	0.082735	-0.426998	0.748738	-0.593576	0.0944028	-1.76933	0.000436616	-1.17575	0.0367979	-	-	-	-	-	-	-	-
TCONS_00090108	0.28	0.37	0.15	0.41	0.62	0.23	1.13	1.15	0.77	0.58	0.47	0.7	10	14	7	18	24	9	43	43	38	22	25	39	0.266667	0.42	1.01667	0.583333	0.655352	0.168612	1.93074	0.000189396	1.12928	0.021575	1.27539	0.0371953	0.473931	0.469915	-0.801454	0.170081	unnamed protein product [Triticum aestivum]	-	-	-	-	-	-	-
TCONS_00090124	0.41	0	0.2	0.4	0.16	0.28	0.33	0	0.06	0.03	0	0	14.69	0	9.43	17.45	6.17	11.04	12.44	0	2.98	0.96	0	0	0.203333	0.28	0.13	0.01	0.46158	0.526043	-0.645335	0.712375	-4.34577	0.025143	-1.10692	0.269677	-4.80735	0.000278987	-3.70044	0.129818	-	-	-	-	-	-	-	-
TCONS_00090666	0.29	0.82	0.38	1.09	1.19	1.07	1.72	1.54	2.05	1.97	1.19	1.19	13	38	22	60	57	53	81	72	126	93	78	82	0.496667	1.11667	1.77	1.45	1.16885	0.00291676	1.8334	0.000148527	1.5457	0.000566448	0.664551	0.191709	0.376854	0.457082	-0.287696	0.599072	-	-	-	-	-	-	-	-
TCONS_00090735	0	0	0.08	0.19	0.28	0.71	0.44	0.33	0.13	0.49	0	0.26	0	0	7.44	15.51	20.22	52.95	31.4	23.12	11.66	34.87	0	26.79	0.0266667	0.393333	0.3	0.25	3.88264	0.00020527	3.49185	0.00212703	3.22882	0.0402642	-0.39079	0.361831	-0.653824	0.427947	-0.263034	0.88658	-	-	-	-	-	-	-	-
TCONS_00090782	13.42	11.24	17.29	33.25	33.38	38.65	13.93	9.43	13.37	10.94	11.28	8	157.26	135.73	262.27	473.59	415.67	497.8	170.8	114.38	213.97	134.19	192.42	143.32	13.9833	35.0933	12.2433	10.0733	1.32749	0.00010459	-0.191712	0.845622	-0.473167	0.468641	-1.5192	3.48197e-05	-1.80066	4.56354e-07	-0.281455	0.609954	-	-	-	-	-	-	-	-
TCONS_00090787	3.54	5.11	5.38	6.24	9.42	6.13	4.28	2.66	5	2.88	2.98	2.4	55.71	82.99	109.62	119.59	157.75	106.19	70.51	43.38	107.59	47.58	68.37	57.83	4.67667	7.26333	3.98	2.75333	0.635151	0.0415256	-0.232712	0.849753	-0.764301	0.18408	-0.867863	0.0329078	-1.39945	0.000404803	-0.531589	0.32016	-	-	-	-	-	-	-	-
TCONS_00090790	16.84	15.53	23.93	25.05	25.7	26.03	21.96	12.86	12.89	14.12	10.01	7.61	282.86	268.85	520.21	511.45	458.75	480.48	386.04	223.63	295.63	248.27	244.67	195.29	18.7667	25.5933	15.9033	10.58	0.447596	0.0910034	-0.238843	0.707964	-0.826833	0.121105	-0.686439	0.0289082	-1.27443	0.000317925	-0.58799	0.239611	-	-	-	-	-	-	-	-
TCONS_00090829	3.6	3.08	4.91	7.87	11.5	7.5	3.77	0.97	2.91	2.2	2.2	1.99	62.03	54.73	109.41	164.72	210.39	142	67.98	17.32	68.5	39.73	55.1	52.37	3.86333	8.95667	2.55	2.13	1.21312	0.0010802	-0.599349	0.390921	-0.858993	0.133768	-1.81246	0.000273188	-2.07211	3.0391e-07	-0.259644	0.737099	-	-	-	-	-	-	-	-
TCONS_00090985	0	0.47	0.12	0	0.22	0.53	0.15	0.3	0	0	0.02	0	0	88.24	27.95	0	41.88	106.04	28.65	57.14	0	0	4.12	0	0.196667	0.25	0.15	0.00666667	0.346176	0.609706	-0.39079	0.832853	-4.88264	0.00104271	-0.736966	0.462152	-5.22882	0.000134283	-4.49185	0.00125789	beta-1,4-mannosyl-glycoprotein 4-beta-N-acetylglucosaminyltransferase-like [Aegilops tauschii subsp. tauschii] [Aegilops tauschii]	Metabolism	Glycan biosynthesis and metabolism;Global and Overview	ko01100//Metabolic pathways;ko00510//N-Glycan biosynthesis	K00737	-	-	-
TCONS_00090986	0	0	0	0.01	0	0	0.06	0.26	0.27	0.08	0	0.04	0	0	0	1.72	0	0	8.46	34.57	46.9	11.23	0	7.15	0.001	0.00333333	0.196667	0.04	1.73697	0.668718	7.61961	3.2002e-08	5.32193	0.02541	5.88264	2.76165e-06	3.58496	0.140102	-2.29768	0.0116498	beta-1,4-mannosyl-glycoprotein 4-beta-N-acetylglucosaminyltransferase-like [Aegilops tauschii subsp. tauschii] [Aegilops tauschii]	Metabolism	Global and Overview;Glycan biosynthesis and metabolism	ko01100//Metabolic pathways;ko00510//N-Glycan biosynthesis	K00737	-	-	-
TCONS_00092299	2.34	2.63	2.36	2.02	2.23	2.08	1.33	1.32	1.05	0.42	0.88	0.6	178.68	206.9	233.67	187.57	181.19	175	106.56	104.27	109.21	33.56	97.51	70.6	2.44333	2.11	1.23333	0.633333	-0.211608	0.909913	-0.986288	0.030939	-1.94781	0.00011491	-0.77468	0.0144522	-1.73621	3.17759e-05	-0.961526	0.0651536	-	-	-	-	-	-	-	-
TCONS_00092301	0.18	0.15	0.14	0.11	0.23	0.32	0.63	0.81	0.58	0.74	0.82	0.64	8	7	8	6	11	16	30	38	36	35	54	44	0.156667	0.22	0.673333	0.733333	0.489805	0.31226	2.10362	0.000128357	2.22677	1.08927e-05	1.61382	0.0145696	1.73697	0.00315945	0.123148	0.689759	-	-	-	-	-	-	-	-
TCONS_00093052	0.18	0.13	0.17	0	0	0.08	0.5	0	0	0.32	0.27	0.5	18.53	13.63	22.35	0	0	9.49	53.95	0	0	33.85	40.07	78.62	0.16	0.0266667	0.166667	0.363333	-2.58496	0.044467	0.0588937	0.966891	1.18322	0.00831203	2.64386	0.237487	3.76818	6.22924e-05	1.12433	0.279107	AUGMIN subunit 3-like [Aegilops tauschii subsp. tauschii] [Aegilops tauschii]	-	-	-	-	-	-	-
TCONS_00093308	2.45	1.85	2.9	3.27	3.38	2.72	0.68	0.84	0.64	0.93	0.86	1.21	45	35	69	73	66	55	13	16	16	18	23	34	2.4	3.12333	0.72	1	0.380052	0.171847	-1.73697	0.00210836	-1.26303	0.0328175	-2.11702	2.35939e-06	-1.64309	0.000177557	0.473931	0.309459	-	-	-	-	-	-	-	-
TCONS_00094686	0	0	0	0.12	0.18	0.09	0.03	0.39	0.05	0	0	0	0	0	0	13.37	16.97	9.27	2.69	36.77	6.13	0	0	0	0.001	0.13	0.156667	0.001	7.02237	9.78194e-06	7.29155	0.000178355	0	1	0.269187	0.940754	-7.02237	8.18502e-06	-7.29155	0.000162529	pentatricopeptide repeat-containing protein At2g22410, mitochondrial-like [Aegilops tauschii subsp. tauschii] [Aegilops tauschii]	-	-	-	-	-	-	-
TCONS_00094948	0.21	0	0.38	0.13	0	0.52	0	0	0	0	0	0.38	16.55	0	39.57	13.1	0	46.15	0	0	0	0	0	46.84	0.196667	0.216667	0.001	0.126667	0.139725	0.826636	-7.61961	0.000306675	-0.634716	0.794387	-7.75933	0.000249294	-0.77444	0.655785	6.98489	0.00818227	NBS-LRR protein, partial [Oryza sativa Japonica Group]	-	-	-	-	-	-	-
TCONS_00094976	0.04	0.1	0.05	0.19	0.32	0.21	0	0.04	0	0.08	0.03	0.01	2	5	3	11	16	11	0	2	0	4	2	1	0.0633333	0.24	0.0133333	0.04	1.922	0.0125894	-2.24793	0.305491	-0.662965	0.794116	-4.16993	0.000688986	-2.58496	0.00663746	1.58496	0.50715	hypothetical protein TRIUR3_12663 [Triticum urartu]	-	-	-	-	-	-	-
TCONS_00096538	0.13	0.27	0.12	0.62	0.25	0.44	0.15	0	0	0.36	0.27	0.43	12.85	26.81	14.58	72.35	25.45	46.24	15.22	0	0	35.77	38.23	63.47	0.173333	0.436667	0.05	0.353333	1.33298	0.00272043	-1.79355	0.154503	1.02748	0.0147804	-3.12653	0.000802463	-0.305503	0.510873	2.82103	0.00251239	hypothetical protein F775_09890 [Aegilops tauschii]	-	-	-	-	-	-	-
TCONS_00096950	29.54	28.23	56.96	71.05	67.34	72.03	27.18	22.15	34.09	20.8	24	11.97	453.02	445.91	1130.2	1324.13	1096.98	1213.78	436.14	351.49	713.59	333.92	535.75	280.36	38.2433	70.14	27.8067	18.9233	0.875029	0.0151598	-0.459777	0.452001	-1.01504	0.0680712	-1.33481	0.000271451	-1.89007	4.12098e-07	-0.555265	0.250698	hypothetical protein ABT39_MTgene5256 (mitochondrion) [Picea glauca]	-	-	-	-	-	-	-
TCONS_00097800	6.33	7.48	4.39	1.54	0.81	1.02	5	18.36	2.34	0.44	3.35	5.86	116.52	141.78	104.47	34.52	15.85	20.68	96.31	349.54	58.76	8.56	89.81	164.66	6.06667	1.12333	8.56667	3.21667	-2.43312	6.52381e-07	0.49783	0.344192	-0.915338	0.364086	2.93095	5.21123e-05	1.51778	0.0348465	-1.41317	0.139902	BnaC09g29270D [Brassica napus]	Metabolism	Energy metabolism;Global and Overview	ko01100//Metabolic pathways;ko00190//Oxidative phosphorylation	K02132	-	-	-
TCONS_00097828	1.43	1.62	2.6	6.93	7.61	7.2	2.84	2.67	3.17	2.14	1.73	2.27	36.2	42.14	84.8	212.55	203.91	199.66	74.99	69.7	109.04	56.5	63.4	87.58	1.88333	7.24667	2.89333	2.04667	1.94403	1.18866e-06	0.619444	0.157502	0.119988	0.56404	-1.32458	0.000231177	-1.82404	1.46463e-06	-0.499456	0.341043	hypothetical protein VITISV_001053 [Vitis vinifera]	-	-	-	-	-	-	-
TCONS_00097829	1.79	2.54	4.97	8.11	6.28	7.6	1.91	2.09	2.99	2.25	2.12	1.79	36.99	54.17	133.03	204.13	138.05	172.83	41.49	44.88	84.43	48.87	64.03	56.51	3.1	7.33	2.33	2.05333	1.24154	0.00422711	-0.411938	0.572982	-0.5943	0.380585	-1.65348	5.44111e-05	-1.83585	1.11707e-06	-0.182362	0.785617	-	-	-	-	-	-	-	-
TCONS_00097861	5.45	6	8.07	14	13.14	13.37	6.23	5.33	4.72	3.56	4.52	1.52	82	93	157	256	210	221	98	83	97	56	99	35	6.50667	13.5033	5.42667	3.2	1.05333	0.0013311	-0.261852	0.692486	-1.02385	0.0786368	-1.31518	0.000109228	-2.07717	1.52288e-06	-0.761994	0.1549	-	-	-	-	-	-	-	-
TCONS_00097922	0.09	0	0	0	0	0.07	0.13	0.43	0.42	0.42	0.26	0.43	7.13	0	0	0	0	5.94	10.98	36.35	47.14	36.04	31.56	54.23	0.03	0.0233333	0.326667	0.37	-0.36257	1	3.44478	0.000281584	3.62449	5.73032e-06	3.80735	0.000394621	3.98706	3.94191e-06	0.179706	0.692277	-	-	-	-	-	-	-	-
TCONS_00098000	0.15	0.23	0.22	0.11	0.05	0.07	0.46	0.25	0.31	0.35	0.24	0.36	12	18	22	10	4	6	37	20	33	28	27	43	0.2	0.0766667	0.34	0.316667	-1.38333	0.097078	0.765535	0.121094	0.662965	0.113445	2.14886	0.00197639	2.04629	0.00120125	-0.10257	1	uncharacterized protein LOC109743643 [Aegilops tauschii subsp. tauschii] [Aegilops tauschii]	-	-	-	-	-	-	-
TCONS_00098537	0	0	0	0	0.1	0.37	0	0	0	0	0	0.24	0	0	0	0	11.52	43.54	0	0	0	0	0	39.91	0.001	0.156667	0.001	0.08	7.29155	0.000194	0	1	6.32193	0.00983695	-7.29155	0.000289264	-0.969626	0.573631	6.32193	0.012745	hypothetical protein TRIUR3_24781 [Triticum urartu]	-	-	-	-	-	-	-
TCONS_00100423	1.2	0.8	0.69	0.38	0.56	0.42	4.44	4.18	3.58	2.99	2.75	2.66	54	37	40	21	27	21	209	195	220	141	180	183	0.896667	0.453333	4.06667	2.8	-0.984	0.150995	2.1812	1.77203e-07	1.64278	1.29605e-05	3.1652	7.14097e-12	2.62678	2.42723e-09	-0.53842	0.257738	-	-	-	-	-	-	-	-
TCONS_00101312	6.85	0	3.69	0	0	0	0	1.08	0	0	0	0.09	56.23	0	39.12	0	0	0	0	9.15	0	0	0	1.17	3.51333	0.001	0.36	0.03	-11.7786	1.95857e-05	-3.28677	0.030179	-6.87173	5.70683e-05	8.49185	0.312317	4.90689	1	-3.58496	0.396837	hypothetical chloroplast RF68 (chloroplast) [Triticum monococcum]	-	-	-	-	GO:0044424//intracellular part;GO:0005622//intracellular;GO:0005623//cell;GO:0044464//cell part;GO:0043226//organelle;GO:0043229//intracellular organelle;GO:0043231//intracellular membrane-bounded organelle;GO:0043227//membrane-bounded organelle	-	-
TCONS_00101688	0.15	0.25	0.19	0.41	0.32	0.43	0	0	0.06	0	0	0.57	19.43	33.43	33	65.04	44.65	61.76	0	0	10.55	0	0	113.71	0.196667	0.386667	0.02	0.19	0.975338	0.00636214	-3.29768	0.00269578	-0.049753	0.842881	-4.27302	1.51953e-07	-1.02509	0.45481	3.24793	0.099399	Nuclear pore complex protein [Aegilops tauschii]	Metabolism;Cellular Processes	Energy metabolism;Transport and catabolism;Global and Overview	ko01100//Metabolic pathways;ko00190//Oxidative phosphorylation;ko04145//Phagosome	K02147	-	-	-
TCONS_00101846	0.28	0.37	0.4	1.01	1	0.66	0.32	0.14	0.31	0.27	0.34	0.37	12	16	22	52	45	31	14	6	18	12	21	24	0.35	0.89	0.256667	0.326667	1.34645	0.00151115	-0.447459	0.657385	-0.0995357	0.886932	-1.79391	0.000554398	-1.44599	0.00248477	0.347923	0.526196	-	-	-	-	-	-	-	-
TCONS_00101852	1.98	2.24	2.15	2.81	3.18	3.48	1.2	1.85	1.22	1.07	0.89	1.01	201	234	282	346	343	388	127	194	169	114	131	157	2.12333	3.15667	1.42333	0.99	0.572071	0.0216584	-0.577057	0.265287	-1.10083	0.0234081	-1.14913	0.000967776	-1.6729	3.69523e-06	-0.523773	0.309032	-	-	-	-	-	-	-	-
TCONS_00102910	106.88	93.08	98.37	39.33	26.44	28.19	41.08	36.42	39.08	60.79	58.53	37.02	2498.48	2241.57	2975.18	1117.21	656.64	724.29	1004.74	880.9	1247.13	1487.43	1991.44	1322.06	99.4433	31.32	38.86	52.1133	-1.66679	4.8189e-05	-1.35559	0.00167961	-0.932222	0.0542621	0.311202	0.588208	0.734568	0.0622953	0.423367	0.236072	OSJNBa0079C19.5 [Oryza sativa Japonica Group]	-	-	-	-	-	-	-
TCONS_00104421	10.3	14.83	3.22	11.25	0	11.99	0	0	0	0	0	0	94.56	140.31	38.29	125.51	0	120.95	0	0	0	0	0	0	9.45	7.74667	0.001	0.001	-0.286739	0.990633	-13.2061	6.66507e-16	-13.2061	5.76704e-17	-12.9194	4.0863e-07	-12.9194	2.44252e-07	0	1	cytochrome c heme attachment protein (chloroplast) [Aegilops speltoides]	-	-	-	-	GO:0044424//intracellular part;GO:0044444//cytoplasmic part;GO:0043227//membrane-bounded organelle;GO:0043226//organelle;GO:0044425//membrane part;GO:0016020//membrane;GO:0005737//cytoplasm;GO:0044435//plastid part;GO:0044422//organelle part;GO:0031976//plastid thylakoid;GO:0044434//chloroplast part;GO:0044446//intracellular organelle part;GO:0009507//chloroplast;GO:0043231//intracellular membran…	-	GO:0043623//cellular protein complex assembly;GO:0034622//cellular macromolecular complex assembly;GO:0070271//protein complex biogenesis;GO:0071822//protein complex subunit organization;GO:0022607//cellular component assembly;GO:0006461//protein complex assembly;GO:0065003//macromolecular complex assembly;GO:0044085//cellular component biogenesis;GO:0017004//cytochrome complex assembly;GO:004393…
TCONS_00105100	0	0	0.58	4.71	2.53	6.05	0.29	0	0	0	0	0	0	0	13.59	104.44	49	121.24	5.56	0	0	0	0	0	0.193333	4.43	0.0966667	0.001	4.51814	1.73814e-07	-1	0.708108	-7.59495	0.136277	-5.51814	2.40897e-13	-12.1131	1.08937e-20	-6.59495	0.369435	hypothetical protein (mitochondrion) [Vicia faba]	-	-	-	-	-	-	-
TCONS_00105740	0.32	0.57	0.47	0.71	0.81	0.85	0.46	0.17	0.15	0.26	0.32	0.47	33	60.08	62.92	87.96	88	95.2	49.66	17.5	21.25	27.99	47.59	74.16	0.453333	0.79	0.26	0.35	0.80128	0.0133618	-0.802061	0.196623	-0.373217	0.768686	-1.60334	0.000525141	-1.1745	0.00719678	0.428843	0.316602	-	-	-	-	-	-	-	-
TCONS_00105831	0	0.26	0	0	0	0	0	0	0.02	0.05	0.25	0.26	0	16.56	0	0	0	0	0	0	1.56	3.29	21.98	24.64	0.0866667	0.001	0.00666667	0.186667	-6.43741	0.12122	-3.70044	0.316361	1.10692	0.235387	2.73697	1	7.54432	4.94799e-05	4.80735	0.000782584	-	-	-	-	-	-	-	-
TCONS_00105834	0	0.02	0.12	0	0	0	0	0.39	0.21	0.01	0.32	0.26	0	1.36	9.45	0	0	0	0	24.49	17.31	0.77	28.27	24.17	0.0466667	0.001	0.2	0.196667	-5.54432	0.144664	2.09954	0.141121	2.07529	0.087449	7.64386	0.00136821	7.61961	0.000196015	-0.0242475	0.954464	-	-	-	-	-	-	-	-
TCONS_00105837	1.06	1.09	1.63	2.67	3.07	2.43	1.38	0.7	0.81	0.21	1.33	0.54	19.23	20.2	38	58.62	58.9	48.19	26	13	19.87	4	35	15	1.26	2.72333	0.963333	0.693333	1.11195	0.00464668	-0.387317	0.602128	-0.861803	0.326466	-1.49927	0.000699488	-1.97375	0.000677922	-0.474486	0.626378	-	-	-	-	-	-	-	-
TCONS_00105838	1.51	0.32	1.07	1.15	1.71	1.75	0.43	0.27	0.25	0.68	0.69	0.88	27	6	24.73	25	32.5	34.42	8	5	6	12.73	18	24	0.966667	1.53667	0.316667	0.75	0.668714	0.13894	-1.61005	0.0606095	-0.366128	0.813653	-2.27877	0.000138567	-1.03484	0.0370713	1.24393	0.0604684	vesicle transport v-SNARE 13-like isoform X2 [Aegilops tauschii subsp. tauschii] [Aegilops tauschii]	-	-	-	-	-	-	-
TCONS_00105841	2.63	1.59	1.54	3.03	3.23	4.12	1.71	2.02	1.38	1.04	1.5	1.01	53	33	40	74	69	91	36	42	38	22	44	31	1.92	3.46	1.70333	1.18333	0.849666	0.00917937	-0.172746	0.940065	-0.69825	0.334851	-1.02241	0.00720587	-1.54792	0.000261143	-0.525504	0.377204	-	-	-	-	-	-	-	-
TCONS_00105849	0.43	0.46	0.25	0.76	0.98	0.75	0.27	0.12	0.15	0.11	0.22	0.16	10.77	11.8	8	23.38	26.1	20.81	7	3	5.13	3	8	6	0.38	0.83	0.18	0.163333	1.12711	0.0170074	-1.078	0.305777	-1.21818	0.254316	-2.20511	0.000744859	-2.34529	0.000393742	-0.140178	1	-	-	-	-	-	-	-	-
TCONS_00106261	0.27	0.35	0.35	0.04	0	0.25	0.73	1.39	1.68	2.11	0.9	1.83	6	8	10	1	0	6	17	32	51	49	29	62	0.323333	0.0966667	1.26667	1.61333	-1.74193	0.258469	1.96994	0.00115657	2.31895	3.27046e-05	3.71187	8.85086e-05	4.06088	8.21308e-07	0.349008	0.512629	-	-	-	-	-	-	-	-
TCONS_00107201	1092.22	1481.53	477.86	454.28	196.18	197.1	947.21	2029.31	436.66	190.61	646.7	231.51	13690.8	19131.6	7749.85	6920.17	2612.3	2715.05	12423.7	26322.7	7471.1	2500.87	11798.5	4433.31	1017.2	282.52	1137.73	356.273	-1.84818	0.000754333	0.161546	0.581626	-1.51355	0.0212669	2.00973	0.000656348	0.334632	0.554552	-1.6751	0.0117128	BnaC09g26910D [Brassica napus]	Metabolism	Global and Overview;Energy metabolism	ko01100//Metabolic pathways;ko00190//Oxidative phosphorylation	K02132	-	-	-
TCONS_00108547	0.73	1.71	0.97	0.42	0.48	0.6	5.48	2.77	3.98	3.09	3.18	4.43	10	24	17	7	7	9	78	39	74	44	63	92	1.13667	0.5	4.07667	3.56667	-1.18481	0.200492	1.84258	0.000282596	1.64977	0.000301526	3.02739	3.35568e-07	2.83458	1.76842e-07	-0.192814	0.851726	-	-	-	-	-	-	-	-
TCONS_00108600	1.38	0.32	0.81	5.25	3.56	2.94	1.21	0.97	2.51	0.44	0.07	0.31	13.1	3.1	9.91	60.63	35.94	30.73	12	9.59	32.51	4.4	0.99	4.55	0.836667	3.91667	1.56333	0.273333	2.2269	3.62372e-05	0.901901	0.194853	-1.61399	0.185657	-1.325	0.0159102	-3.84089	8.45588e-09	-2.51589	0.00644573	-	-	-	-	-	-	-	-
TCONS_00109380	0	0	0.09	0.76	0.6	0.42	0.55	0.34	0.38	0.06	0	0.08	0	0	2	16	11	8	10	6	9	1	0	2	0.03	0.593333	0.423333	0.0466667	4.30581	0.000863861	3.81876	0.0125012	0.63743	1	-0.487049	0.460988	-3.66838	0.0012179	-3.18133	0.0191076	hypothetical protein F775_29050 [Aegilops tauschii]	-	-	-	-	-	-	-
TCONS_00111929	16.71	20.77	29.99	107.48	97.16	98.8	38.8	21.22	38.34	12.18	10.46	4.1	211.05	270.28	490.18	1650.06	1303.88	1371.54	512.81	277.36	661.01	161.01	192.26	79.07	22.49	101.147	32.7867	8.91333	2.16909	1.3034e-08	0.543826	0.183417	-1.33525	0.0166459	-1.62527	2.68932e-05	-3.50434	8.7459e-15	-1.87907	0.000340598	-	-	-	-	-	-	-	-
TCONS_00111996	0.15	0.54	0.23	0.05	0	0	0.22	0.49	0.17	0.12	0.39	0.42	5.07	18.31	9.84	1.86	0	0	7.68	16.61	7.74	4.26	18.81	20.91	0.306667	0.0166667	0.293333	0.31	-4.20163	0.00486969	-0.0641303	1	0.0155969	0.756563	4.1375	0.00534851	4.21723	0.0013261	0.0797272	0.796538	-	-	-	-	-	-	-	-
TCONS_00113195	0.25	0.72	0.66	0.98	0.88	1.13	0.67	0.34	0.53	0.13	0.2	0.05	13	38	44	61	48	64	36	18	37	7	15	4	0.543333	0.996667	0.513333	0.126667	0.875274	0.0296702	-0.0819416	1	-2.1008	0.00559616	-0.957215	0.0223287	-2.97607	4.03717e-08	-2.01886	0.00304932	-	-	-	-	-	-	-	-
TCONS_00113729	0.68	0.74	0.59	0.63	0.42	0.7	4.99	4.31	3.7	2.88	1.73	2.83	15	17	17	17	10	17	116	99	112	67	56	96	0.67	0.583333	4.33333	2.48	-0.199841	0.957301	2.69324	4.74289e-09	1.88811	1.99121e-05	2.89308	4.60806e-09	2.08795	3.85897e-05	-0.805137	0.110122	-	-	-	-	-	-	-	-
TCONS_00115358	5.05	5.85	7.4	21.34	20.92	21.64	8.85	6.09	6.18	6.97	5.29	4.43	70.75	84.32	134.06	363.16	311.08	332.95	129.59	88.17	118.02	102.15	107.87	94.82	6.1	21.3	7.04	5.56333	1.80397	3.31393e-07	0.206766	0.520294	-0.13286	0.964282	-1.59721	6.16317e-06	-1.93683	9.53953e-08	-0.339626	0.540324	NADH-plastoquinone oxidoreductase subunit 1 (chloroplast) [Potamophila parviflora]	-	-	-	-	-	-	-
TCONS_00115554	0	0	0	3.73	0	1.52	0	0	0	0	0.45	0	0	0	0	310.3	0	114.61	0	0	0	0	44.89	0.01	0.001	1.75	0.001	0.15	10.7731	1.37232e-07	0	1	7.22882	0.00760625	-10.7731	2.11722e-07	-3.54432	0.0366344	7.22882	0.00998339	Disease resistance RPP13-like protein 4 [Triticum urartu]	-	-	-	-	-	-	-
TCONS_00115941	71.48	55.55	71.92	177.99	154.22	171.31	76.37	67.94	78.48	51.94	48.96	37.73	844.82	676.4	1099.78	2556.51	1936.25	2224.86	944.42	830.93	1266.09	642.56	842.2	681.19	66.3167	167.84	74.2633	46.21	1.33964	1.25176e-05	0.163279	0.492246	-0.521166	0.38292	-1.17636	0.000324928	-1.86081	3.73722e-08	-0.684445	0.120896	RNA polymerase beta'' subunit (plastid) [Melica mutica]	-	-	-	-	GO:0005622//intracellular;GO:0044444//cytoplasmic part;GO:0044464//cell part;GO:0044424//intracellular part;GO:0005623//cell;GO:0043231//intracellular membrane-bounded organelle;GO:0009536//plastid;GO:0043226//organelle;GO:0043227//membrane-bounded organelle;GO:0005737//cytoplasm;GO:0043229//intracellular organelle	GO:0003824//catalytic activity;GO:0034062//RNA polymerase activity;GO:0016740//transferase activity;GO:0016779//nucleotidyltransferase activity;GO:0016772//transferase activity, transferring phosphorus-containing groups	GO:0071704//organic substance metabolic process;GO:0010467//gene expression;GO:0008152//metabolic process;GO:0043170//macromolecule metabolic process
TCONS_00116030	12.29	0	8.38	0.16	0.34	0.13	0	3.58	0.32	0.21	0.3	0.05	174.53	0	153.92	2.78	5.11	2.05	0	52.56	6.21	3.07	6.14	1.02	6.89	0.21	1.3	0.186667	-5.03604	9.81089e-05	-2.40599	0.104298	-5.20597	8.67603e-05	2.63005	0.066742	-0.169925	0.909726	-2.79998	0.0444813	-	-	-	-	-	-	-	-
TCONS_00116150	1.3	1.16	1.26	0.52	0.32	0.49	0.32	0.25	0.22	0.33	0.5	0.37	50.12	46.1	62.57	24.46	13.28	20.81	12.71	10.05	11.81	13.3	27.97	21.56	1.24	0.443333	0.263333	0.4	-1.48388	0.00821194	-2.23538	6.15147e-05	-1.63227	0.00304238	-0.751502	0.161342	-0.148392	0.721712	0.60311	0.259539	-	-	-	-	-	-	-	-
TCONS_00116708	0	0	0.19	0.07	0.47	0.97	1.89	1.83	0.84	1.02	0.62	0.22	0	0	3	1	6	13	24	23	14	13	11	4	0.0633333	0.503333	1.52	0.62	2.99048	0.0883041	4.58496	3.41095e-05	3.29123	0.0227555	1.59449	0.0989172	0.300754	0.903475	-1.29373	0.0832589	-	-	-	-	-	-	-	-
TCONS_00116732	0.31	0.77	0.59	1.13	0.92	1.24	0.9	0.35	0.97	0.24	0.23	0.34	19.16	49.53	47.09	85.26	60.71	84.49	58.69	22.44	82.02	15.71	20.81	32.59	0.556667	1.09667	0.74	0.27	0.978239	0.00842006	0.410712	0.341416	-1.04385	0.14326	-0.567528	0.187035	-2.02209	7.64802e-06	-1.45457	0.0178333	Os02g0651500, partial [Oryza sativa Japonica Group]	-	-	-	-	-	-	-
TCONS_00117101	4.97	4.66	6.75	8.85	13.24	10.02	10	6.82	7.51	4.44	2.82	1.67	39.98	38.64	70.19	86.47	113.09	88.59	84.17	56.77	82.45	37.38	32.95	20.53	5.46	10.7033	8.11	2.97667	0.971087	0.00628491	0.570801	0.172123	-0.875203	0.1537	-0.400286	0.20272	-1.84629	4.45152e-05	-1.446	0.005269	-	-	-	-	-	-	-	-
TCONS_00117162	0.53	0.3	0.3	0.4	0.11	0.18	0.37	0.79	0.76	0.72	0.83	1.11	22	13	16	20	5	8	16	34	43	31	50	70	0.376667	0.23	0.64	0.886667	-0.711655	0.527941	0.764784	0.120901	1.2351	0.00423736	1.47644	0.0357471	1.94676	0.000877526	0.47032	0.319074	zinc finger MYM-type protein 1-like [Aegilops tauschii subsp. tauschii] [Aegilops tauschii]	-	-	-	-	-	-	-
TCONS_00118428	0.25	0.36	0.07	0	0	0	0	0	0	0	0	0	25.86	38.22	9.92	0	0	0	0	0	0	0	0	0	0.226667	0.001	0.001	0.001	-7.82443	1.716e-07	-7.82443	1.70601e-07	-7.82443	4.07348e-08	0	1	0	1	0	1	uncharacterized protein LOC109782941 isoform X1 [Aegilops tauschii subsp. tauschii] [Aegilops tauschii]	-	-	-	-	-	-	-
TCONS_00119127	3.22	2.79	4.01	7.5	8.79	10.04	4.82	1.59	6.4	2.56	1.14	2.18	30.34	27	48.78	85.77	87.89	103.85	47.44	15.5	82.18	25.22	15.63	31.4	3.34	8.77667	4.27	1.96	1.39383	0.000216422	0.354388	0.411484	-0.768994	0.279855	-1.03944	0.0404368	-2.16282	2.43326e-06	-1.12338	0.0846121	RNA polymerase beta subunit [Deschampsia antarctica]	-	-	-	-	GO:0043229//intracellular organelle;GO:0043227//membrane-bounded organelle;GO:0005623//cell;GO:0044424//intracellular part;GO:0044444//cytoplasmic part;GO:0005737//cytoplasm;GO:0043231//intracellular membrane-bounded organelle;GO:0009536//plastid;GO:0043226//organelle;GO:0005622//intracellular;GO:0044464//cell part	GO:0034062//RNA polymerase activity;GO:0016740//transferase activity;GO:0016779//nucleotidyltransferase activity;GO:0016772//transferase activity, transferring phosphorus-containing groups;GO:0003824//catalytic activity	GO:0043170//macromolecule metabolic process;GO:0071704//organic substance metabolic process;GO:0010467//gene expression;GO:0008152//metabolic process
TCONS_00119894	0.41	0.37	0.34	0.07	0.19	0.11	0.33	0.45	0.41	1.34	1.3	0.8	14	13	15	3	7	4	12	16	19	48	65	42	0.373333	0.123333	0.396667	1.14667	-1.5979	0.107945	0.0874628	0.751734	1.61891	0.000296217	1.68536	0.0506625	3.21681	2.53492e-07	1.53145	0.00211665	-	-	-	-	-	-	-	-
TCONS_00120002	187.09	255.99	87.4	75.8	33.23	36.99	173.13	404.63	73.81	31.37	129.92	82	2473.08	3485.98	1494.67	1217.71	466.64	537.35	2394.62	5534.9	1331.66	433.98	2499.56	1655.87	176.827	48.6733	217.19	81.0967	-1.86113	0.000490875	0.296622	0.447487	-1.12462	0.123059	2.15775	0.00041172	0.736511	0.170377	-1.42124	0.0471494	retrotransposon protein [Oryza sativa Indica Group]	-	-	-	-	-	-	-
TCONS_00121267	0.16	0.23	0.04	0.24	0.4	0.19	0.89	0.67	0.9	0.38	0.22	0.26	6	9	2	11	16	8	35	26	46	15	12	15	0.143333	0.276667	0.82	0.286667	0.948775	0.148501	2.51625	4.49938e-05	1	0.104619	1.56748	0.0122389	0.0512253	1	-1.51625	0.00791352	hypothetical protein TRIUR3_18613 [Triticum urartu]	-	-	-	-	-	-	-
TCONS_00122507	0.16	0.21	0.15	0.44	0.52	0.47	0.27	0.24	0.44	0.17	0.23	0.23	18	25	22	61	64.03	59	33	29	69	20	38	40	0.173333	0.476667	0.316667	0.21	1.45943	0.000100636	0.869416	0.0457641	0.27684	0.323821	-0.590016	0.164671	-1.18259	0.00470284	-0.592576	0.286994	Threonyl-tRNA synthetase, mitochondrial [Triticum urartu]	-	-	-	-	-	-	-
TCONS_00122818	1.79	2.56	1.75	2.34	2.15	2.67	0.86	1.14	0.76	1.02	1.27	1.8	181	266	229	287	230	296	91	119	105	108.1	187	277	2.03333	2.38667	0.92	1.36333	0.23115	0.165808	-1.14414	0.0144547	-0.576708	0.436942	-1.37529	9.84473e-05	-0.807859	0.0402118	0.567433	0.134221	Os02g0651500, partial [Oryza sativa Japonica Group]	-	-	-	-	-	-	-
TCONS_00123778	0	0	0	0.29	0.12	0.24	0.14	0	0	0.13	0	0	0	0	0	21.03	7.64	15.94	8.94	0	0	8.41	0	0	0.001	0.216667	0.0466667	0.0433333	7.75933	4.47357e-06	5.54432	0.292497	5.43741	0.236375	-2.21501	0.0472211	-2.32193	0.036286	-0.106915	1	-	-	-	-	-	-	-	-
TCONS_00124422	0.15	0.1	0.26	0.48	0.17	0.3	0.21	0.08	0.08	0	0.02	0.02	4.37	3.25	10	17.55	5.52	10	6.75	2.49	3.36	0	1	1	0.17	0.316667	0.123333	0.0133333	0.89743	0.200645	-0.462972	0.780813	-3.67243	0.0526461	-1.3604	0.11143	-4.56986	0.00125543	-3.20945	0.15783	-	-	-	-	-	-	-	-
TCONS_00124652	0.3	0.22	0.43	0.56	0.64	0.35	0.15	0	0.19	0.16	0.18	0.17	23	17.06	42.87	51.7	51.68	29.04	12.28	0	20.18	12.87	20.05	19.69	0.316667	0.516667	0.113333	0.17	0.706269	0.0835195	-1.48239	0.126925	-0.89743	0.206831	-2.18866	0.00385265	-1.6037	0.000924032	0.584963	0.544912	-	-	-	-	-	-	-	-
TCONS_00124784	0.48	0.4	0.29	0.61	0.96	0.73	0.06	0.19	0.15	0.25	0.42	0.05	16.95	14.56	13.4	26.34	36.29	28.29	2.1	7.09	7.45	9.33	21.91	2.96	0.39	0.766667	0.133333	0.24	0.975125	0.017788	-1.54844	0.0860828	-0.70044	0.543378	-2.52356	0.000146612	-1.67557	0.00921604	0.847997	0.368097	-	-	-	-	-	-	-	-
TCONS_00129545	0.05	0.08	0.09	0.21	0.21	0.29	0.11	0.1	0.01	0.03	0.04	0.02	3	5	7	15	13	19	7	6	1	2	3	2	0.0733333	0.236667	0.0733333	0.03	1.69032	0.0133543	0	1	-1.28951	0.397521	-1.69032	0.0233474	-2.97982	0.000381421	-1.28951	0.462138	hypothetical protein TRIUR3_25972 [Triticum urartu]	-	-	-	-	-	-	-
TCONS_00129595	0.12	0	0	0.11	0.55	0	0.12	0	0.23	0	0	0	13.1	0	0	14.32	64.19	0	13.33	0	34.93	0	0	0	0.04	0.22	0.116667	0.001	2.45943	0.0648462	1.54432	0.235337	-5.32193	0.141387	-0.915111	0.462436	-7.78136	4.90954e-05	-6.86625	0.000517236	-	-	-	-	-	-	-	-
TCONS_00129678	0.63	2.2	1.34	0	0.88	0	0	0.03	0	0	0	0.28	4.94	17.75	13.64	0	7.35	0	0	0.28	0	0	0	3.37	1.39	0.293333	0.01	0.0933333	-2.24447	0.144027	-7.11894	0.000167884	-3.89655	0.00418557	-4.87447	0.299331	-1.65208	0.650674	3.22239	0.52598	-	-	-	-	-	-	-	-
TCONS_00129821	0.21	0	0.65	0.73	0.63	0.41	0.25	0	0.22	0.11	0.21	0.24	30.34	0	122.4	129.79	97.48	66.01	38.18	0	43.93	16.31	43.79	53.48	0.286667	0.59	0.156667	0.186667	1.04134	0.225735	-0.871676	0.515625	-0.61891	0.584695	-1.91302	0.0154247	-1.66025	0.000423597	0.252766	0.740109	-	-	-	-	-	-	-	-
TCONS_00129822	0	0.2	0.05	0.52	0.29	0.37	0.12	0.27	0.19	0.11	0	0.01	0	25.45	8.21	76.85	37.53	49.26	15.8	33.31	30.57	14.44	0	1.59	0.0833333	0.393333	0.193333	0.04	2.23879	0.000989942	1.21412	0.133408	-1.05889	0.539419	-1.02466	0.0220004	-3.29768	4.12911e-05	-2.27302	0.0225724	-	-	-	-	-	-	-	-
TCONS_00130090	0	0	0.22	0.04	0	0.04	0	0	0	0.55	0.46	0.38	0	0	6	1	0	1	0	0	0	12	14	12	0.0733333	0.0266667	0.001	0.463333	-1.45943	0.656719	-6.1964	0.406761	2.65951	0.0237855	-4.73697	0.630031	4.11894	0.000750617	8.85591	6.00116e-05	PREDICTED: protein ENHANCED DISEASE RESISTANCE 2 [Arachis duranensis]	-	-	-	-	-	-	-
TCONS_00130589	0.15	0	0	0	2.09	0	0	1.96	0	1.52	2.07	1.96	15.66	0	0	0	236.65	0	0	215.62	0	169.78	320.31	319.09	0.05	0.696667	0.653333	1.85	3.80047	0.0485397	3.70782	0.0707633	5.20945	2.39455e-09	-0.0926493	0.877277	1.40898	0.356728	1.50163	0.246603	Activating signal cointegrator 1 complex subunit 1 [Aegilops tauschii]	-	-	-	-	-	-	-
TCONS_00131385	0	0.05	0.02	0.92	0.23	0.58	0.08	0.08	0	0	0	0.09	0	2	1	42	9	24	3	3	0	0	0	5	0.0233333	0.576667	0.0533333	0.03	4.62727	3.46031e-06	1.19265	0.752748	0.36257	0.880084	-3.43463	0.000115403	-4.2647	3.56831e-05	-0.830075	0.905568	Arylacetamide deacetylase-like protein 2 [Aegilops tauschii]	-	-	-	-	-	-	-
TCONS_00131422	1.97	1.94	2.23	3.24	3.57	3.53	2.48	1.9	1.38	1.53	1.02	1.21	69	70	101	138	133	136	91	69	66	56	52	65	2.04667	3.44667	1.92	1.25333	0.751926	0.0105805	-0.0921698	1	-0.707506	0.227012	-0.844095	0.0126091	-1.45943	0.000124854	-0.615336	0.254914	hypothetical protein F775_29770 [Aegilops tauschii]	-	-	-	-	-	-	-
TCONS_00131869	0.73	0.64	0.62	1	1.23	1.13	0.34	0.39	0.22	0.24	0.35	0.33	165	148	180	275	294.31	279.32	81	90	68.19	56.56	114.78	114	0.663333	1.12	0.316667	0.306667	0.755693	0.00459583	-1.06677	0.0231594	-1.11306	0.0325465	-1.82246	7.93959e-07	-1.86876	1.64501e-06	-0.0462937	0.880881	hypothetical protein BRADI_1g71315 [Brachypodium distachyon]	-	-	-	-	-	-	-
TCONS_00131986	0	0	0.04	0	0.31	0.2	0	0.16	0	0	0	0	0	0	3.12	0	20.39	13.31	0	10.24	0	0	0	0	0.0133333	0.17	0.0533333	0.001	3.67243	0.024401	2	0.586661	-3.73697	0.538733	-1.67243	0.241385	-7.40939	0.00119547	-5.73697	0.226206	-	-	-	-	-	-	-	-
TCONS_00132768	0.44	0.31	0.16	0	0.6	0.2	0	0	0	0	0.02	0	45.42	33.45	22.03	0	65.77	23.21	0	0	0	0	3.66	0	0.303333	0.266667	0.001	0.00666667	-0.185867	0.886559	-8.24476	2.54832e-10	-5.50779	3.35829e-08	-8.05889	2.52385e-05	-5.32193	0.000748656	2.73697	0.551456	hypothetical protein TRIUR3_07214 [Triticum urartu]	-	-	-	-	-	-	-
TCONS_00133050	0.19	0.02	0.15	0.1	0.3	0.39	0	0.01	0	0.04	0.03	0.11	21.48	2.64	21.7	13.6	35.51	47.25	0	1.59	0	4.73	4.2	18.06	0.12	0.263333	0.00333333	0.06	1.13386	0.0746828	-5.16993	0.00128953	-1	0.353045	-6.30378	1.81404e-08	-2.13386	0.00337493	4.16993	0.0251869	Lr21 [Brachypodium distachyon]	-	-	-	-	-	-	-
TCONS_00133516	0	0	0.03	0.29	0.91	0.47	0.37	0.48	0.33	0	0.45	0.06	0	0	2.06	16.24	44.14	23.64	17.58	22.67	20.49	0	30.11	4.18	0.01	0.556667	0.393333	0.17	5.79874	1.4226e-07	5.29768	5.2193e-06	4.08746	0.0342295	-0.501061	0.282424	-1.71128	0.067159	-1.21022	0.267609	-	-	-	-	-	-	-	-
TCONS_00133614	1.53	2.96	1.26	2.65	4.59	3.33	1.65	1.38	1.34	1.07	0.98	0.27	15	29.96	16	31.68	47.97	35.94	17	14	18	11	14	4	1.91667	3.52333	1.45667	0.773333	0.878342	0.0221225	-0.395929	0.720214	-1.30944	0.115031	-1.27427	0.00691718	-2.18778	0.00014629	-0.913508	0.234033	-	-	-	-	-	-	-	-
TCONS_00134095	0.27	0.43	0.38	0.75	0.72	0.69	0.57	0.94	0.94	1.8	1.48	1.16	13	21	23	43	36	36	28	46	61	89	102	84	0.36	0.72	0.816667	1.48	1	0.00924378	1.18175	0.0141764	2.03953	2.84e-06	0.18175	0.881331	1.03953	0.0163438	0.857778	0.0592102	-	-	-	-	-	-	-	-
TCONS_00134474	0.18	0.18	0.23	0	0	0	0.11	0	0.06	0.26	0.14	0.11	11	11.12	18	0	0	0	6.76	0	4.72	17	12.45	10.09	0.196667	0.001	0.0566667	0.17	-7.61961	3.72334e-05	-1.79518	0.0822513	-0.210218	1	5.82443	0.128928	7.40939	5.04313e-05	1.58496	0.0913338	-	-	-	-	-	-	-	-
TCONS_00135107	0	0	0.11	0.14	0.34	0	0	0	0.11	0	0	0	0	0	10.26	12.14	26.23	0	0	0	10.38	0	0	0	0.0366667	0.16	0.0366667	0.001	2.12553	0.160404	0	1	-5.1964	0.215754	-2.12553	0.181223	-7.32193	0.000854726	-5.1964	0.237097	-	-	-	-	-	-	-	-
TCONS_00135581	0	0	0	0.19	0.17	0	0.36	0.6	0.15	0.06	0	0.39	0	0	0	7.6	5.78	0	12.45	20.39	6.84	2.05	0	19.58	0.001	0.12	0.37	0.15	6.90689	0.0594977	8.53138	4.45761e-05	7.22882	0.0274326	1.62449	0.16506	0.321928	0.808315	-1.30256	0.340358	hypothetical protein TRIUR3_35185 [Triticum urartu]	-	-	-	-	-	-	-
TCONS_00136164	0.23	0.08	0.18	0.31	0.37	0.46	0	0.12	0.03	0.02	0.08	0.06	13.62	4.9	13.76	22.32	23.12	30.08	0	7.27	2.79	1.49	6.74	5.67	0.163333	0.38	0.05	0.0533333	1.21818	0.021663	-1.70782	0.173618	-1.61471	0.147278	-2.926	0.000405575	-2.83289	7.54606e-05	0.0931094	0.930477	-	-	-	-	-	-	-	-
TCONS_00136680	0.12	0	0.05	0.68	0.64	0.71	0.04	0.09	0	0.03	0.33	0.18	9.3	0	4.71	62.99	52.4	60.1	3.36	6.88	0	2.76	36.72	20.59	0.0566667	0.676667	0.0433333	0.18	3.57787	1.66473e-09	-0.387023	0.881372	1.66742	0.0721278	-3.9649	2.78747e-10	-1.91045	0.00156811	2.05445	0.0377219	hypothetical protein TRIUR3_13237 [Triticum urartu]	-	-	-	-	-	-	-
TCONS_00137102	0.09	0.06	0.24	0.18	0.45	0.43	0.03	0.12	0.14	0.03	0.04	0.04	3	2	10	7	15	15	1	4	6	1	2	2	0.13	0.353333	0.0966667	0.0366667	1.44252	0.0890515	-0.427421	0.780968	-1.82597	0.282015	-1.86994	0.0377477	-3.26849	0.00129736	-1.39855	0.519822	PREDICTED: uncharacterized protein LOC106866283 [Brachypodium distachyon]	-	-	-	-	-	-	-
TCONS_00137198	0.38	0.66	0.7	0.41	0.55	0.39	0.74	1.14	0.96	1.2	1.36	2.88	8.16	14.75	19.61	10.86	12.57	9.25	16.8	25.49	28.22	27.22	42.76	94.85	0.58	0.45	0.946667	1.81333	-0.366128	0.907013	0.706804	0.194101	1.64452	0.00162504	1.07293	0.132321	2.01065	0.000731498	0.937716	0.0642623	hypothetical protein TRIUR3_09014 [Triticum urartu]	-	-	-	-	-	-	-
TCONS_00137199	1.02	2.68	4.22	6.65	9.48	7.63	2.94	3.57	2.01	2.05	1.81	1.5	23.4	63.28	125.04	185.06	230.58	191.99	70.47	84.65	62.71	49.01	60.43	52.51	2.64	7.92	2.84	1.78667	1.58496	0.00107845	0.105353	0.824548	-0.563267	0.435928	-1.47961	7.0873e-05	-2.14823	4.59795e-08	-0.66862	0.200233	-	-	-	-	-	-	-	-
TCONS_00137205	4.4	6.93	0	0	0	0.21	0	0	1.26	0	2.54	0	44.82	72.74	0	0	0	2.36	0	0	17.46	0	37.65	0	3.77667	0.07	0.42	0.846667	-5.75361	0.000402999	-3.16865	0.0708911	-2.15725	0.232729	2.58496	0.40968	3.59637	0.119338	1.0114	0.656514	-	-	-	-	-	-	-	-
TCONS_00137580	0.2	0.33	0.28	0.37	0.2	0.36	1.08	0.99	0.84	0.54	0.33	0.64	20.86	34.78	37	47	21.5	40.35	117	106	117.93	58.12	50.14	101	0.27	0.31	0.97	0.503333	0.199309	0.363564	1.84503	2.53378e-05	0.898555	0.0232829	1.64572	0.000524656	0.699246	0.15556	-0.946471	0.0662495	hypothetical protein TRIUR3_26756 [Triticum urartu]	-	-	-	-	-	-	-
TCONS_00138388	0.42	0.54	0.72	0.37	0.13	0.59	0.49	0.9	0.18	2.84	1.68	3.06	9	11.91	20	9.59	3	14	11	20	5.32	63.78	52.53	100.14	0.56	0.363333	0.523333	2.52667	-0.624133	0.600421	-0.0976967	0.960017	2.17374	1.46374e-05	0.526436	0.743698	2.79787	3.20257e-06	2.27143	6.63503e-05	-	-	-	-	-	-	-	-
TCONS_00138451	0	0.49	0.46	0.13	0	0	0.83	0.9	0.81	0.17	0.77	0.5	0	29.64	34.85	9.04	0	0	50.81	54.51	64.95	10.45	65.89	45.01	0.316667	0.0433333	0.846667	0.48	-2.86942	0.0649158	1.41883	0.0669611	0.600069	0.392133	4.28824	7.90585e-08	3.46949	0.00056028	-0.81876	0.219613	hypothetical protein TRIUR3_31600 [Triticum urartu]	-	-	-	-	-	-	-
TCONS_00140237	0	0	0.04	0.32	0.11	0.21	0	0	0	0.23	0.19	0.08	0	0	6.53	48	14.32	27.96	0	0	0	28.94	33.8	15.6	0.0133333	0.213333	0.001	0.166667	4	3.25733e-05	-3.73697	0.405706	3.64386	0.000324088	-7.73697	1.88013e-09	-0.356144	0.477549	7.38082	1.8616e-08	-	-	-	-	-	-	-	-
TCONS_00140239	0	0.14	0.24	0	0.24	0	0.18	0.38	0.4	0.03	0	0.03	0	16.8	35.41	0	28.68	0	21.84	45.59	62.73	3.5	0	5.64	0.126667	0.08	0.32	0.02	-0.662965	0.764053	1.33703	0.104172	-2.66297	0.049525	2	0.10238	-2	0.243524	-4	6.26597e-07	-	-	-	-	-	-	-	-
TCONS_00140240	0.25	0	0	0	0	0	0.16	0.11	0.06	0.03	0.09	0.2	25	0	0	0	0	0	17.23	11.41	8.05	3.56	13.61	30.07	0.0833333	0.001	0.11	0.106667	-6.38082	0.040488	0.400538	0.661053	0.356144	0.578954	6.78136	0.000125693	6.73697	8.6975e-05	-0.0443941	0.891562	-	-	-	-	-	-	-	-
TCONS_00140557	0.33	0.49	0.35	0.45	0.39	0.72	0.35	0.39	0.42	0.16	0.21	0.12	26	39.9	36	43	32.86	63	29	32	45	13	24	15	0.39	0.52	0.386667	0.163333	0.415037	0.151659	-0.0123837	0.817188	-1.25565	0.0444161	-0.427421	0.254354	-1.67069	0.000687109	-1.24327	0.0275904	uncharacterized protein LOC109775947 isoform X2 [Aegilops tauschii subsp. tauschii] [Aegilops tauschii]	-	-	-	-	-	-	-
TCONS_00140746	7.08	5.05	4.06	0	0.72	1.39	7.19	4.14	5.62	5.08	0	0.98	51.16	37.59	37.95	0	5.55	11.07	54.39	30.93	55.43	38.42	0	10.87	5.39667	0.703333	5.65	2.02	-2.93979	0.000324588	0.0661823	0.669734	-1.41771	0.152284	3.00597	0.000150384	1.52207	0.323812	-1.4839	0.100563	-	-	-	-	-	-	-	-
TCONS_00140770	5.35	4.35	7.27	2.39	2.89	3.23	6.75	7.3	7.08	8.3	11.94	9.11	146.34	122.54	257.25	79.51	84.01	96.93	193.26	206.53	264.3	237.55	475.33	380.48	5.65667	2.83667	7.04333	9.78333	-0.995756	0.0695371	0.316306	0.365541	0.790374	0.0316604	1.31206	0.0024655	1.78613	1.11052e-05	0.474068	0.186406	-	-	-	-	-	-	-	-
TCONS_00140977	0	0.05	0.29	0.14	0.47	0.05	0	0	0	0.14	0	0	0	4.98	36.69	16.71	47.91	5.36	0	0	0	13.66	0	0	0.113333	0.22	0.001	0.0466667	0.956931	0.354191	-6.82443	0.00248127	-1.28011	0.403503	-7.78136	2.1313e-06	-2.23704	0.0505289	5.54432	0.143485	hypothetical protein TRIUR3_32523 [Triticum urartu]	-	-	-	-	-	-	-
TCONS_00141052	0.46	0.24	0.52	0.28	0.51	0.54	1.99	1.81	1.5	1.4	0.85	1.52	51.78	27.54	75.8	38.45	60.13	66.64	232.25	208.99	229.22	163	138.01	258.95	0.406667	0.443333	1.76667	1.25667	0.124545	0.512375	2.11911	8.53154e-06	1.62768	0.000410839	1.99457	2.01197e-05	1.50314	0.00165087	-0.491428	0.363699	hypothetical protein TRIUR3_27584 [Triticum urartu]	-	-	-	-	-	-	-
TCONS_00141111	4.81	5.32	7.19	6.99	7.36	9.63	5.84	4.8	7.87	3.7	2.66	2.02	38.69	44.1	74.79	68.35	62.91	85.14	49.17	39.92	86.43	31.16	31.17	24.79	5.77333	7.99333	6.17	2.79333	0.469393	0.114809	0.095866	0.675427	-1.04742	0.0675655	-0.373527	0.3028	-1.51681	0.000341198	-1.14328	0.0292764	ATP synthase epsilon chain, chloroplastic [Triticum urartu]	-	-	-	-	-	-	-
TCONS_00141518	0.24	0.63	0.05	0.97	0.78	0.75	0.17	0.11	0	0.45	0.32	0.23	4	11	1	20	14	14	3	2	0	8	8	6	0.306667	0.833333	0.0933333	0.333333	1.44222	0.034082	-1.71621	0.355824	0.120294	0.692308	-3.15843	0.000670513	-1.32193	0.0453505	1.8365	0.121393	-	-	-	-	-	-	-	-
TCONS_00142896	1.5	0.71	1.58	3.69	2.89	3.23	0.75	1.63	0.99	0.76	0.55	0.5	28.65	13.89	39.19	85.68	58.76	67.91	15.02	32.14	25.79	15.21	15.17	14.49	1.26333	3.27	1.12333	0.603333	1.37206	0.00103709	-0.169449	0.898933	-1.06621	0.122668	-1.5415	0.000437892	-2.43826	6.33082e-08	-0.896759	0.165931	-	-	-	-	-	-	-	-
TCONS_00143206	0.53	0.38	0.52	0.28	0.29	0.18	0.37	0.13	0.57	0.91	0.75	1.04	19	14	24	12	11	7	14	5	28	34	39	57	0.476667	0.25	0.356667	0.9	-0.931053	0.269572	-0.418404	0.743774	0.916944	0.0271164	0.512648	0.54007	1.848	0.000734714	1.33535	0.0284915	-	-	-	-	-	-	-	-
TCONS_00143930	2.65	2.21	3.48	7.64	6.1	5.08	4.12	2.45	2.56	2.1	1.18	1.01	37.04	31.87	62.91	129.66	90.58	78.01	60.19	35.35	48.81	30.71	23.99	21.56	2.78	6.27333	3.04333	1.43	1.17415	0.001527	0.130567	0.688229	-0.95907	0.111164	-1.04358	0.00665099	-2.13322	1.20997e-06	-1.08964	0.0458235	-	-	-	-	-	-	-	-
TCONS_00144316	0	0	0.14	0	0	0	0.3	0.2	0.09	0	0	0.21	0	0	14.59	0	0	0	25.38	17.12	10.41	0	0	25.48	0.0466667	0.001	0.196667	0.07	-5.54432	0.142789	2.07529	0.0973886	0.584963	0.780078	7.61961	3.91142e-06	6.12928	0.0490575	-1.49033	0.296327	hypothetical protein F775_26883 [Aegilops tauschii]	-	-	-	-	-	-	-
TCONS_00145158	0.08	0.21	0.05	0.18	0.48	0.29	0.02	0	0.03	0.13	0.05	0.05	4	11	3	11	26	16	1	0	2	7	4	4	0.113333	0.316667	0.0166667	0.0766667	1.48239	0.0187913	-2.76553	0.128048	-0.563901	0.857746	-4.24793	9.4062e-05	-2.04629	0.00791376	2.20163	0.177639	-	-	-	-	-	-	-	-
TCONS_00145442	26.78	30.84	37.85	45.8	43.49	49.67	24.51	28.55	22.01	14.01	19.22	8.95	272.02	322.69	497.47	565.36	469.35	554.51	260.5	300.09	305.22	149	284.12	138.91	31.8233	46.32	25.0233	14.06	0.54155	0.0409207	-0.346811	0.540974	-1.17849	0.0228377	-0.888361	0.00444759	-1.72004	8.49986e-06	-0.831677	0.0823331	-	-	-	-	-	-	-	-
TCONS_00148624	2.75	2.79	2.74	1.8	2.37	2.33	4.02	5.23	5.95	7.35	6.9	9.27	142	148	183	113	130	132	217	279	419	397	518	730	2.76	2.16667	5.06667	7.84	-0.349191	0.811912	0.876369	0.0171589	1.50619	2.60917e-05	1.22556	0.00706603	1.85538	4.07269e-06	0.629817	0.111164	hypothetical protein F775_30810 [Aegilops tauschii]	-	-	-	-	-	-	-
TCONS_00148683	0.35	0.38	0.4	0.66	0.83	0.72	0.03	0.1	0.08	0.1	0.15	0.12	50	56.14	74.16	116	127.37	113	4.2	15	15.27	15	31	27	0.376667	0.736667	0.07	0.123333	0.967724	0.00209921	-2.42786	6.17326e-05	-1.61073	0.00333628	-3.39559	5.4387e-11	-2.57845	3.36908e-09	0.817136	0.172469	uncharacterized protein LOC100382768 [Zea mays]	-	-	-	-	-	-	-
TCONS_00148712	14.18	17.27	23.89	32.42	29.2	29.57	18.59	17.1	15.88	12.49	11.99	10.21	275.64	345.77	600.83	765.86	603.04	631.7	378.09	343.86	421.4	254.2	339.12	303.19	18.4467	30.3967	17.19	11.5633	0.720553	0.0183374	-0.101791	0.965823	-0.673803	0.228017	-0.822344	0.00680278	-1.39436	3.24793e-05	-0.572012	0.210561	-	-	-	-	-	-	-	-
TCONS_00149297	0	1.01	0	0	0.49	0.63	0.12	0	0	0	0	0	0	91.04	0	0	45.16	60.72	11.11	0	0	0	0	0	0.336667	0.373333	0.04	0.001	0.149143	0.730874	-3.07325	0.152158	-8.39518	0.00114905	-3.22239	0.0221131	-8.54432	4.84482e-06	-5.32193	0.199106	-	-	-	-	-	-	-	-
TCONS_00150081	0.15	0.06	0.23	0.17	0.09	0.23	0	0	0	0	0.05	0	21.84	9.02	42.49	29.26	13.51	35.37	0	0	0	0	11	0	0.146667	0.163333	0.001	0.0166667	0.155278	0.647866	-7.1964	3.7019e-07	-3.1375	0.00787954	-7.35168	1.11442e-08	-3.29278	0.0012174	4.05889	0.245807	-	-	-	-	-	-	-	-
TCONS_00150390	1.71	1.5	1.38	2.64	2.41	3.1	4.3	4.23	3.99	3.89	4.37	3.73	131.58	119.02	137.34	246.01	196.87	261.64	345.51	335.85	418.54	312.29	488.46	437	1.53	2.71667	4.17333	3.99667	0.828306	0.00262546	1.44767	8.95872e-05	1.38527	5.13503e-05	0.619363	0.17813	0.55696	0.157049	-0.0624029	0.973126	predicted protein [Hordeum vulgare subsp. vulgare] [Hordeum vulgare]	-	-	-	-	-	-	-
TCONS_00150392	1.31	2.15	1.65	2.85	2.81	2.92	4.71	6.19	4.18	5.09	4.27	4.1	99.42	167.98	161.66	261.99	226.13	243.36	373.49	485.15	432.46	403.71	470.54	475	1.70333	2.86	5.02667	4.48667	0.747654	0.00750626	1.56124	8.33386e-05	1.39728	8.97024e-05	0.813587	0.0646278	0.649629	0.0866076	-0.163958	0.841165	-	-	-	-	-	-	-	-
TCONS_00150561	0.77	0.85	0.24	0.72	0.73	0.51	1.33	1.34	2.26	2.55	2.89	1.75	15	17	6	17	15	11	27	27	60	52	82	52	0.62	0.653333	1.64333	2.39667	0.075551	0.586208	1.40629	0.0083195	1.95069	4.39042e-05	1.33073	0.0273127	1.87514	0.000172429	0.544404	0.25864	-	-	-	-	-	-	-	-
TCONS_00151284	0.11	0.08	0.12	0.35	0	0.14	0.58	0.37	0.26	0.05	0	0	4.52	3.54	6.38	17.6	0	6.65	25.17	15.82	14.7	2.19	0	0	0.103333	0.163333	0.403333	0.0166667	0.660514	0.480731	1.96467	0.00802656	-2.63227	0.180291	1.30415	0.223354	-3.29278	0.0589521	-4.59694	2.0131e-05	uncharacterized protein LOC109765358 [Aegilops tauschii subsp. tauschii] [Aegilops tauschii]	-	-	-	-	-	-	-
TCONS_00151352	4.47	3.93	5.74	7.41	7.06	5.97	4.49	4.2	4.02	2.36	2.6	1.25	121.54	110.33	202.1	245.06	204.05	178.63	127.98	118.21	149.41	67.27	102.9	51.82	4.71333	6.81333	4.23667	2.07	0.531613	0.0562545	-0.153818	0.891438	-1.18712	0.0247324	-0.685431	0.0291275	-1.71873	1.19121e-05	-1.0333	0.0290038	-	-	-	-	-	-	-	-
TCONS_00152433	0.2	0.48	0.39	1.07	1.03	0.73	0	0.19	0.22	0	0.14	0.07	2	5	5	13	11	8	0	2	3	0	2	1	0.356667	0.943333	0.136667	0.07	1.40319	0.06384	-1.38391	0.478951	-2.34915	0.248714	-2.78711	0.0154458	-3.75234	0.000877918	-0.965235	0.858592	hypothetical protein F775_05593 [Aegilops tauschii]	-	-	-	-	-	-	-
TCONS_00152974	2.28	2.27	2.51	6.93	5.53	5.9	1.69	2.34	2.78	0.96	1.65	1.57	45.56	46.62	64.69	167.97	117.19	129.48	35.35	48.35	75.84	20.13	47.86	47.87	2.35333	6.12	2.27	1.39333	1.37883	4.09386e-05	-0.0520134	0.864322	-0.756165	0.259496	-1.43084	0.000409365	-2.13499	4.98532e-07	-0.704152	0.221839	-	-	-	-	-	-	-	-
TCONS_00155271	5.87	4.05	7.86	14.29	13.32	18.33	8.61	3.9	3.46	1.72	1.91	0.81	52.9	37.62	91.75	156.58	127.59	181.69	81.25	36.43	42.62	16.24	25.09	11.22	5.92667	15.3133	5.32333	1.48	1.3695	0.000458866	-0.154891	0.849884	-2.00162	0.000742561	-1.52439	0.000240348	-3.37112	5.23121e-13	-1.84673	0.00215734	-	-	-	-	-	-	-	-
TCONS_00155766	1	0.92	2	4.42	6.89	5.8	2.76	0.91	2.33	0.38	0.75	0.42	20	19	52	108	147	128	58	19	64	8	22	13	1.30667	5.70333	2	0.516667	2.12591	4.87806e-06	0.614109	0.268634	-1.33859	0.0634331	-1.51181	0.00133762	-3.4645	2.53175e-12	-1.95269	0.00208016	ribosomal protein S14 (mitochondrion) (mitochondrion) [Brassica juncea var. tumida] [Brassica juncea]	-	-	-	-	GO:0043227//membrane-bounded organelle;GO:0032991//macromolecular complex;GO:0030529//intracellular ribonucleoprotein complex;GO:0005622//intracellular;GO:0005623//cell;GO:0043229//intracellular organelle;GO:0043231//intracellular membrane-bounded organelle;GO:1990904//ribonucleoprotein complex;GO:0044424//intracellular part;GO:0005737//cytoplasm;GO:0044464//cell part;GO:0043226//organelle;GO:000…	GO:0097159//organic cyclic compound binding;GO:0005198//structural molecule activity;GO:0003723//RNA binding;GO:0003676//nucleic acid binding;GO:0005488//binding;GO:1901363//heterocyclic compound binding	GO:0071704//organic substance metabolic process;GO:0008152//metabolic process;GO:0010467//gene expression;GO:0043170//macromolecule metabolic process
TCONS_00155778	0	0.61	0.38	0.92	2.16	0.38	0.27	0.4	0.05	0.2	0.1	0.14	0	9	7	16	33	6	4	6	1	3	2	3	0.33	1.15333	0.24	0.146667	1.80527	0.0299999	-0.459432	0.871879	-1.16993	0.508511	-2.2647	0.0118298	-2.9752	0.00102328	-0.710493	0.74237	-	-	-	-	-	-	-	-
TCONS_00156354	0	0.34	0	0.7	0.96	0.19	0	0.05	0	0	0.02	0.28	0	24.06	0	59.08	70.99	14.16	0	3.86	0	0	2.04	29.17	0.113333	0.616667	0.0166667	0.1	2.44392	0.0114422	-2.76553	0.291283	-0.180572	0.896015	-5.20945	7.23403e-08	-2.62449	0.0105164	2.58496	0.150221	-	-	-	-	-	-	-	-
TCONS_00156902	69.67	66.43	101.14	105.5	93.24	90.74	62.79	49.49	69.01	46.37	51.37	30.05	1401.76	1377.06	2633.05	2579.78	1992.99	2006.26	1321.93	1030.42	1895.35	976.65	1504.49	923.75	79.08	96.4933	60.43	42.5967	0.287116	0.193009	-0.388048	0.517987	-0.892572	0.0860344	-0.675164	0.0350206	-1.17969	0.000557605	-0.504524	0.284879	-	-	-	-	-	-	-	-
TCONS_00156926	0.39	0	0.37	0	0.26	1.22	0	0	0	0.18	0.04	0.07	25.54	0	31.43	0	18.48	89	0	0	0	12.77	3.85	7.08	0.253333	0.493333	0.001	0.0966667	0.961526	0.353218	-7.98489	0.000225756	-1.38995	0.241344	-8.94642	1.84618e-05	-2.35147	0.0335498	6.59495	0.00368681	-	-	-	-	-	-	-	-
TCONS_00157209	0.4	0.86	0.82	0.87	1.53	1.47	0.29	0.4	0.48	0.42	0.33	0.61	35	77	92	92	141	140	26	36	57	38	42	81	0.693333	1.29	0.39	0.453333	0.89575	0.0163918	-0.830075	0.188656	-0.612977	0.427582	-1.72583	0.000142093	-1.50873	0.000832729	0.217098	0.595176	hypothetical protein MTR_8g038240 [Medicago truncatula]	-	-	-	-	-	-	-
TCONS_00157462	0.64	0.74	0.7	0.14	0	0	0	0.34	0.31	0	0.11	0.09	52.22	61.92	74.42	14.21	0	0	0	28.63	34.23	0	13.59	11.1	0.693333	0.0466667	0.216667	0.0666667	-3.89308	2.15157e-05	-1.67807	0.0632657	-3.37851	3.373e-06	2.21501	0.154259	0.514573	0.753136	-1.70044	0.205922	hypothetical protein TRIUR3_28168 [Triticum urartu]	-	-	-	-	-	-	-
TCONS_00157463	0.33	0.61	0.07	0.26	0.31	0.19	0.34	0.21	0.69	0.69	0.98	0.97	25.81	49.45	7.03	24.79	25.79	16.81	28.31	17.47	74.63	56.52	111.96	116.78	0.336667	0.253333	0.413333	0.88	-0.410284	0.951818	0.295985	0.407758	1.38618	0.00476528	0.706269	0.27662	1.79647	0.000134981	1.0902	0.0536015	hypothetical protein TRIUR3_28168 [Triticum urartu]	-	-	-	-	-	-	-
TCONS_00157464	0.67	0.22	1.13	1.18	1.22	1.33	0.66	0.52	0.21	0.4	0.81	0.76	41.6	13.94	91.08	89.29	80.4	90.8	43.02	33.55	17.7	26.25	73.26	72.18	0.673333	1.24333	0.463333	0.656667	0.88482	0.0670747	-0.53927	0.420178	-0.0361597	0.87009	-1.42409	0.000832909	-0.92098	0.0321021	0.503111	0.241795	hypothetical protein TRIUR3_28168 [Triticum urartu]	-	-	-	-	-	-	-
TCONS_00158404	0.17	0.83	0.5	0.4	0.74	1	0.13	0.31	0.24	0.15	0.05	0.1	6.06	30.64	23.11	17.36	27.99	39.4	4.85	11.48	11.96	5.58	2.84	5.54	0.5	0.713333	0.226667	0.1	0.512648	0.234509	-1.14136	0.202073	-2.32193	0.0110501	-1.654	0.00874743	-2.83458	6.55433e-05	-1.18057	0.247738	-	-	-	-	-	-	-	-
TCONS_00158905	0.65	0.55	1.08	1.44	1.35	1.54	0.46	0.76	0.55	0.25	0.53	0.32	27.29	23.68	58.6	73.51	60.35	71.51	20.18	33.17	31.64	11.01	32.7	20.81	0.76	1.44333	0.59	0.366667	0.925333	0.0170774	-0.365284	0.604176	-1.05153	0.13155	-1.29062	0.00182519	-1.97686	2.28153e-05	-0.686246	0.304446	hypothetical protein F775_11770 [Aegilops tauschii]	-	-	-	-	-	-	-
TCONS_00159499	0.4	0.2	0.22	0.41	0.48	0.92	0	0	0.06	0	0.25	0.18	6.85	3.46	4.76	8.41	8.7	17.22	0	0	1.46	0	6.13	4.71	0.273333	0.603333	0.02	0.143333	1.14229	0.101298	-3.77259	0.0670304	-0.931287	0.695864	-4.91488	0.000612006	-2.07358	0.0412486	2.8413	0.259121	-	-	-	-	-	-	-	-
TCONS_00159613	1.23	1.99	2.79	0.61	0.31	0.75	2.11	3.4	3.84	5.4	3.49	3.43	15	25	44	9	4	10	27	43	64	69	62	64	2.00333	0.556667	3.11667	4.10667	-1.84752	0.0169037	0.637601	0.184597	1.03557	0.0230924	2.48512	9.50742e-05	2.88308	1.83562e-07	0.397964	0.394943	-	-	-	-	-	-	-	-
TCONS_00160016	0.15	0.07	0.33	0.03	0	0	0.15	0.52	0.53	0.55	0.34	0.45	4	2	11	1	0	0	4	14	19	15	13	18	0.183333	0.01	0.4	0.446667	-4.1964	0.0575615	1.12553	0.229289	1.28473	0.0855711	5.32193	0.00115864	5.48113	5.31445e-05	0.159199	0.844165	-	-	-	-	-	-	-	-
TCONS_00160027	0.08	0.02	0	0.41	0.74	0.56	0.32	0.09	0	0.5	0	0.15	2.84	0.69	0	16.72	26.79	20.78	11.22	3.25	0	17.68	0	7.87	0.0333333	0.57	0.136667	0.216667	4.09592	3.28523e-06	2.03562	0.284524	2.70044	0.0937179	-2.0603	0.0114421	-1.39548	0.0835557	0.664816	0.575905	-	-	-	-	-	-	-	-
TCONS_00160214	0.11	0.31	0.22	0.28	0.22	0.41	0.07	0.08	0.02	0	0.04	0.08	8	23	21	25	17	33	5	6	2	0	4	9	0.213333	0.303333	0.0566667	0.04	0.507795	0.212426	-1.91254	0.0296074	-2.41504	0.0217537	-2.42033	0.000293006	-2.92283	0.000395105	-0.5025	0.932659	-	-	-	-	-	-	-	-
TCONS_00160623	3.06	2.58	3.29	2.82	2.45	3.14	1.21	1.17	1.14	0.72	1.31	1.08	159	138	221	178	135	179	66	63	81	39	99	86	2.97667	2.80333	1.17333	1.03667	-0.0865544	0.709865	-1.34308	0.00458131	-1.52175	0.00345075	-1.25653	0.000419806	-1.43519	0.00043051	-0.178661	0.848625	-	-	-	-	-	-	-	-
TCONS_00161501	0.41	0.59	0.3	0.12	0.44	0	0	0	0.05	0	0	0.02	18.91	28.04	18.29	6.71	21.49	0	0	0	3.41	0	0	1.32	0.433333	0.186667	0.0166667	0.00666667	-1.21501	0.332836	-4.70044	2.87951e-05	-6.02237	1.66411e-07	-3.48543	0.0669336	-4.80735	0.0126403	-1.32193	0.823774	Translation initiation factor IF-3 [Aegilops tauschii]	-	-	-	-	-	-	-
TCONS_00161845	0.05	0.1	0	0.04	0.01	0	0.09	0.1	0.11	0.16	0.2	0.31	4	8	0	4	1	0	7	8	12	13	23	37	0.05	0.0166667	0.1	0.223333	-1.58496	0.599758	1	0.273704	2.1592	0.00267425	2.58496	0.0588115	3.74416	8.85803e-05	1.1592	0.0554664	-	-	-	-	-	-	-	-
TCONS_00161847	0.26	0.32	0.54	0.46	0.35	0.6	0.17	0.08	0.15	0.19	0.14	0.31	30	38	81	65	43	77	21	10	24	23	24	56	0.373333	0.47	0.133333	0.213333	0.332196	0.279613	-1.48543	0.0197615	-0.807355	0.273389	-1.81762	0.000196682	-1.13955	0.0214252	0.678072	0.203363	-	-	-	-	-	-	-	-
TCONS_00162306	0	0	0.04	0.34	0.24	0.75	0	0	0	0.05	0.18	0.07	0	0	1	8	5	16	0	0	0	1	5	2	0.0133333	0.443333	0.001	0.1	5.05528	0.00153515	-3.73697	1	2.90689	0.268294	-8.79225	0.000567043	-2.14839	0.0398169	6.64386	0.131313	-	-	-	-	-	-	-	-
TCONS_00162570	3.41	4.26	3.66	4.37	4.19	4.23	1.84	1.13	1.64	1.33	1.43	1.72	108	139	150	168	141	147	61	37	71	44	66	83	3.77667	4.26333	1.53667	1.49333	0.174868	0.238104	-1.29731	0.00985888	-1.33858	0.00733946	-1.47218	0.000143641	-1.51345	7.78269e-05	-0.041268	0.944896	-	-	-	-	-	-	-	-
TCONS_00162575	6.24	11.89	9.36	15.27	16.81	11.31	10.26	5.93	7.42	6.77	6.18	2.75	76.15	149.53	147.78	226.52	217.98	151.79	131.13	74.86	123.59	86.57	109.86	51.33	9.16333	14.4633	7.87	5.23333	0.658456	0.0266095	-0.219509	0.829136	-0.808142	0.182885	-0.877965	0.0136883	-1.4666	0.000365385	-0.588633	0.271147	hypothetical protein SORBIDRAFT_05g004627, partial [Sorghum bicolor]	-	-	-	-	-	-	-
TCONS_00162584	5.32	6.8	9.04	14.17	15.37	12.75	4.72	3.93	7.73	6.84	4.34	1.53	38.96	51.29	85.69	126.14	119.64	102.62	36.21	29.82	77.33	52.43	46.28	17.1	7.05333	14.0967	5.46	4.23667	0.998977	0.00458967	-0.369404	0.666935	-0.735376	0.278528	-1.36838	0.0019881	-1.73435	0.000269806	-0.365971	0.535976	-	-	-	-	-	-	-	-
TCONS_00162649	0.1	0.1	0.28	0.56	0.77	0.55	0.05	0.08	0.37	0.31	0.11	0.23	7.29	7.68	26.47	49.23	59.68	43.82	4.1	6.17	36.19	23.2	11.26	25.9	0.16	0.626667	0.166667	0.216667	1.96963	0.000264111	0.0588937	0.850685	0.437405	0.490438	-1.91073	0.00637582	-1.53222	0.00185256	0.378512	0.708369	hypothetical protein TRIUR3_13223 [Triticum urartu]	Metabolism	Lipid metabolism	ko00564//Glycerophospholipid metabolism	K06130	-	-	-
TCONS_00163495	0.29	0.26	0	0.05	0	0.15	0	0	0.09	0	0	0	62.97	59.58	0	14.6	0	36.76	0	0	27.65	0	0	0	0.183333	0.0666667	0.03	0.001	-1.45943	0.400716	-2.61143	0.164398	-7.51833	3.97605e-06	-1.152	0.493124	-6.05889	0.00025988	-4.90689	0.0281819	Protein ROOT HAIR DEFECTIVE 3-like protein 1 [Triticum urartu]	-	-	-	-	-	-	-
TCONS_00163615	1.72	2.33	2.07	1.24	0.83	1.28	2.58	2.81	2.64	5.05	4.2	4.68	183.08	255.98	285.84	160.9	93.34	149.58	287.42	309.93	383.59	563.25	651.18	761.35	2.04	1.11667	2.67667	4.64333	-0.869371	0.0985379	0.391868	0.206597	1.18659	0.000480844	1.26124	0.00320366	2.05596	1.26029e-07	0.794723	0.0297659	predicted protein [Hordeum vulgare subsp. vulgare] [Hordeum vulgare]	-	-	-	-	-	-	-
TCONS_00163650	0	0	0.28	0.08	0.21	0.02	0.14	0	0	0	0	0	0	0	30.45	8.46	18.88	1.89	12.09	0	0	0	0	0	0.0933333	0.103333	0.0466667	0.001	0.146841	0.916951	-1	0.569979	-6.54432	0.0183744	-1.14684	0.343901	-6.69116	0.000797928	-5.54432	0.177924	PREDICTED: probable nucleolar protein 5-2 [Zea mays]	Genetic Information Processing	Translation	ko03008//Ribosome biogenesis in eukaryotes	K14565	-	-	-
TCONS_00164508	0	0	0	0	0.37	0.15	0	0.08	0.05	0.09	0	0	0	0	0	0	32.02	13.94	0	6.4	5.93	7.46	0	0	0.001	0.173333	0.0433333	0.03	7.43741	0.000328478	5.43741	0.0879922	4.90689	0.264431	-2	0.112962	-2.53051	0.0730262	-0.530515	0.77802	-	-	-	-	-	-	-	-
TCONS_00164667	0.15	0.14	0.31	0.42	0.31	0.37	0	0.03	0.01	0.02	0.07	0.02	13	12	35	44.35	28	35	0	3	1	2	9	3	0.2	0.366667	0.0133333	0.0366667	0.874469	0.0584742	-3.90689	0.000304745	-2.44746	0.00725436	-4.78136	6.42087e-09	-3.32193	8.12462e-07	1.45943	0.353323	uncharacterized membrane protein At3g27390-like [Aegilops tauschii subsp. tauschii] [Aegilops tauschii]	-	-	-	-	-	-	-
TCONS_00165437	0.29	0.5	0.42	0.11	0.09	0.09	0.31	0.75	0.28	0.46	0.58	0.59	9	16	17	4	3	3	10	24	12	15	26	28	0.403333	0.0966667	0.446667	0.543333	-2.06088	0.0296371	0.147226	0.772718	0.429865	0.301134	2.20811	0.0226321	2.49075	0.000725054	0.282639	0.552912	Mitogen-activated protein kinase 4 [Aegilops tauschii]	-	-	-	-	-	-	-
TCONS_00165514	0.29	0.25	1.34	0.89	0.66	1.53	0.22	0.07	0.04	0.32	0.64	1.28	11.47	9.96	67.48	42.21	27.42	65.39	9.01	2.73	2.14	13.02	36.18	76.07	0.626667	1.02667	0.11	0.746667	0.712198	0.236699	-2.51019	0.00571089	0.252766	0.645085	-3.22239	1.09319e-06	-0.459432	0.439609	2.76296	0.000291214	PREDICTED: uncharacterized protein LOC103636878 [Zea mays]	-	-	-	-	-	-	-
TCONS_00167178	13.91	16.79	6.39	6.62	1.78	2.32	13.86	28.84	6.99	2.52	8.03	2.97	117.77	146.46	70	68.12	15.99	21.56	122.8	252.63	80.78	22.32	98.96	38.4	12.3633	3.57333	16.5633	4.50667	-1.79073	0.00497284	0.421925	0.306066	-1.45594	0.0286981	2.21265	0.000731091	0.33479	0.605708	-1.87786	0.00427839	unknow protein [Oryza sativa Japonica Group]	Metabolism	Global and Overview;Energy metabolism	ko01100//Metabolic pathways;ko00190//Oxidative phosphorylation	K02132	-	-	-
TCONS_00168395	1.07	1.46	1.08	0.7	1.23	1.15	3.23	2.83	3.3	4.98	3.44	5.11	59	83	77	47	72	70	187	162	249	288	277	431	1.20333	1.02667	3.12	4.51	-0.229068	0.933593	1.37451	0.000355728	1.90609	6.82768e-07	1.60358	0.00057954	2.13516	1.46748e-06	0.531581	0.157402	-	-	-	-	-	-	-	-
TCONS_00168402	0.59	0	0	0.63	0.69	0.7	0.19	0	0.22	0.08	0	0	36.17	0	0	47.52	45.1	47.4	12.15	0	18.88	5.27	0	0	0.196667	0.673333	0.136667	0.0266667	1.77557	0.0507398	-0.525091	0.913247	-2.88264	0.192723	-2.30066	0.00122017	-4.65821	2.18347e-10	-2.35755	0.14907	-	-	-	-	-	-	-	-
TCONS_00168655	0.36	0.43	0.48	0.66	1.01	0.72	0.25	0.14	0.12	0.18	0.25	0.13	71	88	122	159.03	212.63	157	51.8	28	33	37	73.09	38.45	0.423333	0.796667	0.17	0.186667	0.912182	0.00460805	-1.31626	0.0111134	-1.18133	0.0302124	-2.22844	1.9929e-07	-2.09351	9.37221e-07	0.13493	0.654422	-	-	-	-	-	-	-	-
TCONS_00168725	27.22	23.5	42.09	60.13	49.18	51.75	24.95	21.98	28.17	18.87	15.69	10.18	412.92	367.26	826.26	1108.66	792.67	862.87	396.08	345.15	583.44	299.65	346.56	236.01	30.9367	53.6867	25.0333	14.9133	0.795246	0.0152817	-0.305467	0.642659	-1.05272	0.0443574	-1.10071	0.0012586	-1.84796	3.55001e-07	-0.747248	0.100756	-	-	-	-	-	-	-	-
TCONS_00169452	1.11	1.17	2.65	3.84	4.16	4.61	3.07	1.97	2.44	1.36	1.97	1.56	36	39	111	151	143	164	104	66	108	46	93	77	1.64333	4.20333	2.49333	1.63	1.35491	0.00210536	0.601451	0.232682	-0.0117532	0.835198	-0.753458	0.0269169	-1.36666	0.000371087	-0.613204	0.246026	-	-	-	-	-	-	-	-
TCONS_00169458	0.43	0	1.74	6.89	1.72	3.14	1.7	0.29	1.54	0.84	1.09	0.47	4.18	0	21.97	81.51	17.81	33.63	17.33	2.93	20.45	8.58	15.49	6.98	0.723333	3.91667	1.17667	0.8	2.43689	0.0050042	0.701973	0.57663	0.145339	0.922546	-1.73492	0.0105652	-2.29155	0.000250127	-0.556634	0.538667	-	-	-	-	-	-	-	-
TCONS_00169515	3.28	2.34	1.99	0.68	0.91	2.17	5.01	3.47	0.6	0.02	0	0	116.86	85.65	91.4	29.42	34.47	84.76	186.57	127.74	29.33	0.89	0	0	2.53667	1.25333	3.02667	0.00666667	-1.01716	0.145636	0.254796	0.595429	-8.57175	3.7726e-21	1.27196	0.115732	-7.55459	3.21314e-12	-8.82655	8.68609e-14	-	-	-	-	-	-	-	-
TCONS_00169694	0.71	0.82	0.37	1.28	0.68	0.45	0.73	0.35	0.23	0.13	0.33	0.02	34.65	41.15	23.63	76.29	35.31	24.3	37.45	17.51	15.42	6.86	23.24	1.79	0.633333	0.803333	0.436667	0.16	0.343034	0.222108	-0.536433	0.481077	-1.98489	0.0156249	-0.879466	0.0714997	-2.32793	0.00109163	-1.44846	0.0970807	PREDICTED: probable calcium-binding protein CML12 [Oryza brachyantha]	-	-	-	-	-	-	-
TCONS_00170097	0.35	0.15	0	0	0	0	0.07	0.19	0.09	0.52	0.11	0.31	9	4	0	0	0	0	2	5	3	14	4	12	0.166667	0.001	0.116667	0.313333	-7.38082	0.0879862	-0.514573	0.85494	0.910733	0.266919	6.86625	0.0713324	8.29155	0.000990921	1.42531	0.163848	-	-	-	-	-	-	-	-
TCONS_00170930	0.04	0.22	0.12	0.36	0.97	0.57	0.05	0	0.03	0	0.12	0	0.64	4	2.65	7.61	18	11	1	0	0.6	0	3	0	0.126667	0.633333	0.0266667	0.04	2.32193	0.0100666	-2.24793	0.453142	-1.66297	0.638926	-4.56986	0.000239511	-3.98489	0.0007266	0.584963	1	-	-	-	-	-	-	-	-
TCONS_00171058	0	0	0	0.12	0.66	0.28	0	0.74	0.39	0	0.2	0.37	0	0.02	0	5.3	25.03	10.92	0	27.37	18.97	0	10.25	20.06	0.001	0.353333	0.376667	0.19	8.46489	3.02149e-05	8.55714	0.000490413	7.56986	0.00504515	0.0922585	0.974722	-0.89503	0.36539	-0.987289	0.502925	Translation initiation factor IF-3 [Aegilops tauschii]	-	-	-	-	-	-	-
TCONS_00171243	0.74	0.52	0.7	0.74	2.41	1.13	0.19	0	0	2.02	0.38	0	6.72	4.83	8.24	8.13	23.21	11.28	1.78	0	0	19.24	4.99	0	0.653333	1.42667	0.0633333	0.8	1.12676	0.084205	-3.36678	0.0541726	0.292181	0.775866	-4.49354	0.00043553	-0.834576	0.330327	3.65896	0.0687346	plant UBX domain-containing protein 2 [Aegilops tauschii subsp. tauschii] [Aegilops tauschii]	Genetic Information Processing	Folding, sorting and degradation	ko04141//Protein processing in endoplasmic reticulum	K14011	-	-	-
TCONS_00171756	7.71	7.37	14.39	19.13	14.62	14.46	8.84	10.2	11.82	5.66	3.99	4.58	65	64	157	196	131	134	78	89	136	50	49	59	9.82333	16.07	10.2867	4.74333	0.710085	0.0483177	0.066491	0.769138	-1.05031	0.066619	-0.643594	0.0640587	-1.7604	5.074e-06	-1.1168	0.020571	NADH dehydrogenase subunit 4 (chloroplast) [Triticum monococcum subsp. monococcum] [Triticum monococcum]	-	-	-	-	GO:0044422//organelle part;GO:0044446//intracellular organelle part;GO:0044435//plastid part;GO:0044464//cell part;GO:0005623//cell;GO:0031224//intrinsic component of membrane;GO:0043231//intracellular membrane-bounded organelle;GO:0005737//cytoplasm;GO:0043229//intracellular organelle;GO:0043226//organelle;GO:0044425//membrane part;GO:0031976//plastid thylakoid;GO:0044444//cytoplasmic part;GO:00…	GO:0005488//binding;GO:0016651//oxidoreductase activity, acting on NAD(P)H;GO:0016491//oxidoreductase activity;GO:0003824//catalytic activity;GO:0048037//cofactor binding;GO:0016655//oxidoreductase activity, acting on NAD(P)H, quinone or similar compound as acceptor;GO:0050136//NADH dehydrogenase (quinone) activity;GO:0003954//NADH dehydrogenase activity	GO:0044699//single-organism process;GO:0044763//single-organism cellular process;GO:0009987//cellular process;GO:0015980//energy derivation by oxidation of organic compounds;GO:0022904//respiratory electron transport chain;GO:0006091//generation of precursor metabolites and energy;GO:0044237//cellular metabolic process;GO:0055114//oxidation-reduction process;GO:0045333//cellular respiration;GO:00…
TCONS_00172438	13.61	18.91	6.4	5.05	2.48	3.03	10.3	33.82	5.86	1.79	7.19	4.76	152.91	218.87	93.02	68.91	29.58	37.36	121.1	393.14	89.81	21.02	117.53	81.71	12.9733	3.52	16.66	4.58	-1.8819	0.000682466	0.360839	0.414532	-1.50213	0.0290919	2.24274	0.000652799	0.379772	0.514896	-1.86297	0.0116966	BnaC09g26910D [Brassica napus]	Metabolism	Global and Overview;Energy metabolism	ko01100//Metabolic pathways;ko00190//Oxidative phosphorylation	K02132	-	-	-
TCONS_00173019	5.66	1.98	0	0	0	0	0	0	0	0	0	0	47.9	17.29	0	0	0	0	0	0	0	0	0	0	2.54667	0.001	0.001	0.001	-11.3144	0.000169712	-11.3144	0.000180549	-11.3144	9.82603e-05	0	1	0	1	0	1	hypothetical protein (mitochondrion) [Vicia faba]	-	-	-	-	-	-	-
TCONS_00173135	1.42	1.77	1.27	1.1	0.17	1.01	2.68	2.53	2.44	2.8	3.79	4.19	32	41	37	30	4	25	63	59	75	66	124	144	1.48667	0.76	2.55	3.59333	-0.96801	0.241871	0.778416	0.0432658	1.27324	0.000744396	1.74643	0.005507	2.24125	0.000131462	0.494826	0.189138	-	-	-	-	-	-	-	-
TCONS_00173530	1.65	1.67	1.49	2.2	2.33	1.87	0.65	0.77	0.79	0.74	1.02	0.73	123	128	144	199	184	153	51	59	80	58	111	83	1.60333	2.13333	0.736667	0.83	0.412035	0.0642152	-1.12199	0.0213837	-0.949891	0.0702635	-1.53403	4.09729e-05	-1.36193	0.000294712	0.172099	0.591287	hypothetical protein BAE44_0017218, partial [Dichanthelium oligosanthes]	-	-	-	-	-	-	-
TCONS_00173784	0	0	0.04	0.28	0.16	0.26	0	0.27	0.07	0	0.12	0.14	0	0	5	30.77	15.03	25.48	0	25.23	8.75	0.19	15.96	18.68	0.0133333	0.233333	0.113333	0.0866667	4.12928	1.37719e-05	3.08746	0.0925149	2.70044	0.0861643	-1.04182	0.200395	-1.42884	0.0787955	-0.387023	0.887239	-	-	-	-	-	-	-	-
TCONS_00174500	0.18	0.62	0.38	0.6	1.02	0.88	0.28	0.08	0.3	0.16	0.26	0.42	9.41	34.01	26.63	38.87	58.42	51.66	15.46	4.28	22.22	9.12	20.56	34.5	0.393333	0.833333	0.22	0.28	1.08314	0.0118135	-0.838249	0.35151	-0.490326	0.756645	-1.92139	0.000692728	-1.57347	0.00332553	0.347923	0.547901	-	-	-	-	-	-	-	-
TCONS_00175180	0	0.86	0.48	0.92	3.77	2.58	1.87	1.7	0.22	0	0.13	0	0	7.33	5.15	9.33	33.23	23.53	16.25	14.64	2.53	0	1.59	0	0.446667	2.42333	1.26333	0.0433333	2.43972	0.00271264	1.49996	0.177788	-3.36565	0.155533	-0.939758	0.14736	-5.80537	6.86765e-07	-4.86561	0.00157679	RNA polymerase beta' subunit (chloroplast) [Triticum turgidum]	-	-	-	-	GO:0043229//intracellular organelle;GO:0044464//cell part;GO:0044444//cytoplasmic part;GO:0043227//membrane-bounded organelle;GO:0005737//cytoplasm;GO:0009536//plastid;GO:0043226//organelle;GO:0044424//intracellular part;GO:0005623//cell;GO:0005622//intracellular;GO:0043231//intracellular membrane-bounded organelle	GO:0016772//transferase activity, transferring phosphorus-containing groups;GO:0003824//catalytic activity;GO:0016740//transferase activity;GO:0016779//nucleotidyltransferase activity;GO:0034062//RNA polymerase activity	GO:0008152//metabolic process;GO:0010467//gene expression;GO:0043170//macromolecule metabolic process;GO:0071704//organic substance metabolic process
TCONS_00175825	0	0.03	0	0.21	0.48	0.37	0.11	0.08	0.25	0.24	0	0	0	1.68	0	15.41	30.98	24.48	6.64	4.91	20.52	15.26	0	0	0.01	0.353333	0.146667	0.08	5.14296	7.89101e-08	3.87447	0.00619626	3	0.263587	-1.26849	0.0625787	-2.14296	0.0348992	-0.874469	0.497653	Os02g0822100 [Oryza sativa Japonica Group]	-	-	-	-	-	-	-
TCONS_00175893	0	0.19	0.08	0.4	0.21	0.2	0	0	0	0.03	0.02	0.16	0	7	4	18	8	8	0	0	0	1	1	9	0.09	0.27	0.001	0.07	1.58496	0.0682251	-6.49185	0.121526	-0.36257	1	-8.07682	0.000129403	-1.94753	0.0562358	6.12928	0.104691	-	-	-	-	-	-	-	-
TCONS_00175930	1.12	1.37	1	2.61	1.28	1.56	0	0	0.11	2.32	0.93	0.1	46.56	58.48	53.84	131.52	56.41	71.13	0	0	6.11	100.85	55.98	6.58	1.16333	1.81667	0.0366667	1.11667	0.643029	0.034352	-4.98765	3.53787e-09	-0.0590659	0.913088	-5.63068	1.90943e-13	-0.702095	0.265689	4.92859	4.43241e-05	-	-	-	-	-	-	-	-
TCONS_00176409	0	0	0	0.26	0	0.24	0	0	0	0	0	0	0	0	0	21.49	0	17.8	0	0	0	0	0	0	0.001	0.166667	0.001	0.001	7.38082	0.000876566	0	1	0	1	-7.38082	0.00134965	-7.38082	0.000767592	0	1	-	-	-	-	-	-	-	-
TCONS_00176479	1.51	1.76	1.34	2.05	1.49	1.58	0.43	0.8	0.33	0.5	0.47	0.05	20	24	23	33	21	23	6	11	6	7	9	1	1.53667	1.70667	0.52	0.34	0.151377	0.432031	-1.56322	0.0326425	-2.1762	0.00654381	-1.7146	0.00403768	-2.32757	0.000549514	-0.612977	0.600538	-	-	-	-	-	-	-	-
TCONS_00176591	0.06	0.02	0.03	0	0.06	0.15	0.61	0.53	0.23	0.42	0.38	0.64	3	1	2	0	3	8	30	26	15	21	26	46	0.0366667	0.07	0.456667	0.48	0.932886	0.544921	3.6386	2.87076e-05	3.71049	9.14964e-07	2.70571	0.00555246	2.77761	0.00111165	0.0718929	0.722521	uncharacterized protein LOC109754493 [Aegilops tauschii subsp. tauschii] [Aegilops tauschii]	-	-	-	-	-	-	-
TCONS_00181157	0.08	0.86	0.22	0.7	1.14	0.7	0.27	0.16	0.12	0.15	0	0.13	2	22	7	21	30	19	7	4	4	4	0	5	0.386667	0.846667	0.183333	0.0933333	1.1307	0.0581372	-1.07662	0.347234	-2.05063	0.14253	-2.20732	0.000941611	-3.18133	7.04154e-05	-0.974005	0.576467	-	-	-	-	-	-	-	-
TCONS_00182093	1.46	1.29	1.66	2.42	2.65	2.8	0.76	0.58	0.59	0.6	0.6	0.74	295	268	432	592	568	621	160	120	163	127	177	229	1.47	2.62333	0.643333	0.646667	0.835585	0.00373919	-1.19218	0.00918456	-1.18472	0.018368	-2.02776	1.34891e-08	-2.02031	5.50982e-08	0.0074558	0.796977	Os02g0651500, partial [Oryza sativa Japonica Group]	-	-	-	-	-	-	-
TCONS_00182451	1.27	1.23	1.81	3.2	2.55	2.64	0.58	0.48	0.52	0.72	0.5	0.73	59	59	109	181	126	135	28	23	33	35	34	52	1.43667	2.79667	0.526667	0.65	0.960983	0.00476064	-1.44776	0.006339	-1.14421	0.0405521	-2.40875	3.28948e-09	-2.1052	2.12317e-07	0.30355	0.445751	-	-	-	-	-	-	-	-
TCONS_00182910	0.15	0.52	0.15	0.43	0	0.18	0.03	0.01	0.15	0	0	0	6.04	21.47	7.76	21.08	0	8.05	1.26	0.24	8.14	0	0	0	0.273333	0.203333	0.0633333	0.001	-0.426815	0.924587	-2.10962	0.125366	-8.09452	0.000122506	-1.68281	0.278845	-7.6677	0.0043184	-5.98489	0.12366	uncharacterized protein LOC109733531 [Aegilops tauschii subsp. tauschii] [Aegilops tauschii]	-	-	-	-	-	-	-
TCONS_00183911	0.26	0.5	0.13	0.07	0	0	0.41	0.06	0.11	0.49	0.33	0.36	9.03	18	6	3	0	0	15	2	5	18	17	19	0.296667	0.0233333	0.193333	0.393333	-3.66838	0.0127571	-0.617752	0.638119	0.40691	0.343775	3.05063	0.108098	4.07529	0.000203701	1.02466	0.147153	Putative transporter yeeO [Aegilops tauschii]	-	-	-	-	-	-	-
TCONS_00184074	0	0	0	0	0.01	0	0	0	0	0.79	0.86	0.78	0	0	0	0	0.28	0	0	0	0	20.97	31.79	30.05	0.001	0.00333333	0.001	0.81	1.73697	1	0	1	9.66178	4.70046e-10	-1.73697	1	7.92481	2.13806e-08	9.66178	2.48863e-09	-	-	-	-	-	-	-	-
TCONS_00185259	0	0	0	0.03	0.08	0.08	0.22	0.08	0.27	0.19	0	0	0	0	0	3.75	9.75	9.61	25.23	9.08	41.19	22.47	0	0	0.001	0.0633333	0.19	0.0633333	5.98489	0.00148341	7.56986	1.0903e-07	5.98489	0.034416	1.58496	0.0499024	0	0.965863	-1.58496	0.176712	uncharacterized protein LOC109772551 [Aegilops tauschii subsp. tauschii] [Aegilops tauschii]	-	-	-	-	-	-	-
TCONS_00186304	0.04	0.09	0	0.14	0.06	0.06	0.42	0.72	0.29	0.25	0.14	0.26	2	4	0	8	3	3	20	34	18	12	9	18	0.0433333	0.0866667	0.476667	0.216667	1	0.311179	3.45943	5.23377e-05	2.32193	0.00971754	2.45943	0.00248479	1.32193	0.138852	-1.1375	0.100525	-	-	-	-	-	-	-	-
TCONS_00186635	1.07	0.36	0.51	0.89	1.02	1.54	0.9	0.17	0.43	0.52	0.44	0.3	84.42	29.18	52.21	84.9	85.18	132.9	74.28	13.86	45.85	42.93	49.92	36.34	0.646667	1.15	0.5	0.42	0.83054	0.0265886	-0.371094	0.701852	-0.622633	0.412277	-1.20163	0.0181073	-1.45317	0.000570203	-0.251539	0.794126	-	-	-	-	-	-	-	-
TCONS_00186974	1.79	1.38	1.34	2.09	1.99	2.16	0.51	0.29	0.33	0.4	0.64	0.56	135.24	107.38	130.99	191.91	159.7	179.98	40.46	22.68	33.86	31.62	70.5	64.49	1.50333	2.08	0.376667	0.533333	0.468419	0.0440214	-1.9968	5.65611e-05	-1.49506	0.003544	-2.46522	1.56933e-09	-1.96347	1.06682e-06	0.501749	0.236982	hypothetical protein BAE44_0017218, partial [Dichanthelium oligosanthes]	-	-	-	-	-	-	-
TCONS_00187308	42.95	1.16	31.88	1.35	2.98	2.02	5.53	20.02	2.77	3.48	3.79	11.09	483.79	13.5	464.68	18.44	35.61	25.05	65.23	233.43	42.55	41.06	62.22	190.92	25.33	2.11667	9.44	6.12	-3.58098	0.000191362	-1.42399	0.130501	-2.04924	0.0395559	2.15699	0.00368567	1.53174	0.010871	-0.625255	0.535551	NADH dehydrogenase subunit F, partial (plastid) [Elymus dentatus]	-	-	-	-	-	-	-
TCONS_00190042	1.61	1.42	1.18	0.88	1.13	0.57	2.38	2.15	2.41	3.3	2.22	2.06	80	73	76	53	60	31	124	111	164	172	161	157	1.40333	0.86	2.31333	2.52667	-0.706449	0.307035	0.721115	0.0389884	0.848378	0.0102806	1.42756	0.0029927	1.55483	0.000564888	0.127262	0.671519	Ubiquitin-conjugating enzyme E2 22 [Triticum urartu]	-	-	-	-	-	-	-
TCONS_00190227	0.07	0.13	0.33	0.16	0.44	0.42	0	0	0	0.35	0.02	0	2	4	13	6	14	14	0	0	0	11	1	0	0.176667	0.34	0.001	0.123333	0.944505	0.212583	-7.46489	0.0174505	-0.518467	0.737189	-8.40939	0.000122134	-1.46297	0.149983	6.94642	0.122817	-	-	-	-	-	-	-	-
TCONS_00190295	1	1.65	1.42	2.43	2.77	2.79	1.29	0.99	0.98	1.07	1.14	1.06	100	169	183	294	293	306	134	102	133	112	166	161	1.35667	2.66333	1.08667	1.09	0.973167	0.00155049	-0.320157	0.626643	-0.315738	0.782499	-1.29332	0.000163172	-1.2889	0.00024616	0.00441867	0.818943	hypothetical protein TRIUR3_26627 [Triticum urartu]	-	-	-	-	-	-	-
TCONS_00190743	0.72	1.77	1.52	3.04	2.75	4.26	1.07	0.55	1.63	1.17	0.88	0.63	19.48	49.67	53.46	100.59	79.65	127.32	30.35	15.44	60.45	33.34	34.73	26.18	1.33667	3.35	1.08333	0.893333	1.32552	0.000931329	-0.303163	0.813426	-0.581369	0.439682	-1.62868	0.00114891	-1.90689	9.04109e-06	-0.278207	0.664893	-	-	-	-	-	-	-	-
TCONS_00190985	0.92	0.97	0.83	1.2	1.16	1.26	0.07	0.15	0.28	0.88	0.58	0.5	12	13	14	19	16	18	1	2	5	12	11	10	0.906667	1.20667	0.166667	0.653333	0.412383	0.275689	-2.44361	0.0171542	-0.472753	0.705999	-2.85599	0.000645727	-0.885136	0.128901	1.97085	0.0481225	-	-	-	-	-	-	-	-
TCONS_00191518	0.37	0.12	0	0.7	0.4	0.28	2.16	1.59	0.67	1.34	0.67	0.68	6	2	0	14	7	5	37	27	15	23	16	17	0.163333	0.46	1.47333	0.896667	1.49381	0.100771	3.17319	0.000196463	2.45675	0.00240745	1.67938	0.029334	0.962938	0.20065	-0.71644	0.320984	-	-	-	-	-	-	-	-
TCONS_00192015	0.03	0.03	0	0.07	0	0	0.06	0.09	0.34	0.37	1.15	0.87	1	1	0	3	0	0	2	3	15.77	12.88	56.1	44.76	0.02	0.0233333	0.163333	0.796667	0.222392	1	3.02975	0.0511222	5.3159	1.08851e-08	2.80735	0.151173	5.09351	3.19644e-07	2.28616	0.00435083	-	-	-	-	-	-	-	-
TCONS_00192954	0.47	0.36	0.46	0.57	0.56	0.27	0.09	0.05	0.05	0.12	0.02	0.15	19	15	24	28	24	12	4	2	3	5	1	9	0.43	0.466667	0.0633333	0.0966667	0.118056	0.585541	-2.7633	0.00111495	-2.15325	0.0115695	-2.88136	0.000240873	-2.2713	0.00329286	0.610053	0.622249	-	-	-	-	-	-	-	-
TCONS_00193563	0.33	0.28	0.37	0.29	0.51	0.11	1.22	1.24	1.6	0.52	0.98	0.91	14	12	20	15	23	5	54	54	92	23	60	59	0.326667	0.303333	1.35333	0.803333	-0.106915	0.889794	2.05063	3.5004e-05	1.29818	0.00515122	2.15754	0.000497288	1.40509	0.0257778	-0.752447	0.175822	hypothetical protein TRIUR3_31545 [Triticum urartu]	-	-	-	-	-	-	-
TCONS_00194140	10.63	7.01	3.63	0	0	0.89	6.19	15.81	1.71	1.18	3.13	2.18	75.78	51.52	33.51	0	0	6.95	46.18	116.62	16.66	8.78	32.53	23.71	7.09	0.296667	7.90333	2.16333	-4.57887	4.20356e-07	0.156676	0.695305	-1.71253	0.0100631	4.73555	1.67059e-05	2.86634	0.01026	-1.86921	0.0168637	cell wall-associated hydrolase [Phaseolus vulgaris]	-	-	-	-	-	GO:0003824//catalytic activity	-
TCONS_00194290	0.31	0.25	0.26	0.45	0.45	0.34	0.13	0.09	0.17	0.04	0.03	0.07	29	24	32	51	45	35	13	9	22	4	4	10	0.273333	0.413333	0.13	0.0466667	0.596644	0.061392	-1.07215	0.134282	-2.5502	0.000340777	-1.66879	0.00101314	-3.14684	1.30521e-07	-1.47805	0.0767941	-	-	-	-	-	-	-	-
TCONS_00194499	2.45	2.8	1.57	2.87	3.64	2.68	2.45	4.05	2.27	0.35	1.1	0.41	27.39	32.18	22.64	38.93	43.22	32.92	28.6	46.79	34.59	4.05	17.85	7.05	2.27333	3.06333	2.92333	0.62	0.430293	0.119042	0.362805	0.333014	-1.87447	0.0110003	-0.067488	0.663408	-2.30476	9.62908e-05	-2.23727	0.000758694	-	-	-	-	-	-	-	-
TCONS_00194750	0.17	0.31	0.38	0	0	0	0	0.11	0.23	0.17	0.29	0	11.08	20.63	31.73	0	0	0	0	7.3	20.89	11.8	27.14	0	0.286667	0.001	0.113333	0.153333	-8.16323	4.51818e-07	-1.3388	0.228271	-0.902703	0.398957	6.82443	0.0103332	7.26053	0.00203887	0.436099	0.806973	-	-	-	-	-	-	-	-
TCONS_00195718	0.09	0.18	0.17	0.2	0.18	0.23	0	0	0.02	0.35	0	0.07	8.26	17.25	20.07	22.71	18.09	23.29	0	0	2.31	33.6	0	9.6	0.146667	0.203333	0.00666667	0.14	0.471306	0.236015	-4.45943	0.000354099	-0.0671142	1	-4.93074	2.12904e-06	-0.53842	0.465177	4.39232	0.00959523	-	-	-	-	-	-	-	-
TCONS_00195733	0.33	0.16	0.24	0.03	0.05	0	0.5	0.52	0.26	0.21	0.16	0.11	12.35	6.06	11.7	1.48	1.87	0	19.5	19.97	13	8.26	8.36	5.98	0.243333	0.0266667	0.426667	0.16	-3.18982	0.0196607	0.810175	0.198454	-0.604862	0.560172	4	0.000357608	2.58496	0.0766904	-1.41504	0.0606806	hypothetical protein TRIUR3_28819 [Triticum urartu]	-	-	-	-	-	-	-
TCONS_00195912	0.09	0.23	0.32	0.42	0.62	0.46	0	0	0.15	0	0	0.1	11.41	29.18	49.95	62.15	80.28	61.04	0	0	25.31	0	0	18.02	0.213333	0.5	0.05	0.0333333	1.22882	0.00837076	-2.09311	0.129018	-2.67807	0.0285289	-3.32193	0.00175851	-3.90689	1.72084e-05	-0.584963	0.769274	E3 ubiquitin-protein ligase SINAT4 [Triticum urartu]	-	-	-	-	-	-	-
TCONS_00196224	1.18	0.98	1.13	0.96	1.15	1.01	0.46	0.35	0.58	0.27	0.38	0.44	95.6	81.66	119.09	95.07	99.11	89.81	38.86	29.43	63.78	23.29	44.97	55.03	1.09667	1.04	0.463333	0.363333	-0.0765416	0.669926	-1.243	0.0201589	-1.59376	0.00265281	-1.16646	0.00443953	-1.51722	0.000385143	-0.350757	0.616816	hypothetical protein BRADI_1g75795 [Brachypodium distachyon]	-	-	-	-	-	-	-
TCONS_00197032	0	0.01	0.03	0.97	0.39	0.26	0.11	0	0.02	0	0	0.02	0	1.29	3.64	112.21	39.59	27.66	11	0	3	0	0	2.39	0.0133333	0.54	0.0433333	0.00666667	5.33985	5.24313e-11	1.70044	0.471097	-1	0.718318	-3.63941	4.77269e-06	-6.33985	2.89559e-12	-2.70044	0.242369	predicted protein [Hordeum vulgare subsp. vulgare] [Hordeum vulgare]	-	-	-	-	-	-	-
TCONS_00197033	0.03	0.03	0.01	0.51	0.69	1.01	0	0.01	0.03	0.01	0.04	0.02	4	4.71	2.36	98.03	117.33	176.57	0	2	7	2	9	4.61	0.0233333	0.736667	0.0133333	0.0233333	4.98055	7.47265e-19	-0.807355	0.920238	0	0.751691	-5.7879	7.05359e-16	-4.98055	1.05076e-16	0.807355	0.712114	MIKC-type MADS-box transcription factor WM32B [Triticum aestivum]	-	-	-	-	-	-	-
TCONS_00197157	3.99	3.02	4.59	6.47	9.97	4	4.53	1.47	3.49	1.34	1.56	0.51	43.91	34.19	65.42	86.5	116.51	48.41	52.19	16.74	52.45	15.46	24.92	8.55	3.86667	6.81333	3.16333	1.13667	0.81727	0.0321717	-0.289645	0.749588	-1.76628	0.0036457	-1.10692	0.0257699	-2.58355	1.95347e-06	-1.47664	0.0210883	-	-	-	-	-	-	-	-
TCONS_00197298	0	0.16	0.21	0.01	0	0	0.07	0	0	0.18	0.19	0.05	0	18.25	29.55	1	0	0.01	7.72	0	0	20.17	30.08	7.91	0.123333	0.00333333	0.0233333	0.14	-5.20945	0.002229	-2.4021	0.106743	0.182864	0.811676	2.80735	0.534668	5.39232	2.24063e-05	2.58496	0.0154741	uncharacterized protein LOC109774175 [Aegilops tauschii subsp. tauschii] [Aegilops tauschii]	-	-	-	-	-	-	-
TCONS_00197672	1.11	1.35	1.05	2.89	2.8	2.44	0.99	0.97	1.49	0.85	0.81	0.85	73.04	91.24	89.43	231.15	195.45	176.49	67.99	66.15	133.72	58.44	77.94	85.84	1.17	2.71	1.15	0.836667	1.21178	5.57566e-05	-0.0248747	0.76967	-0.483784	0.518368	-1.23666	0.00152647	-1.69557	3.83864e-06	-0.458909	0.388146	-	-	-	-	-	-	-	-
TCONS_00198114	0.37	0.29	0.34	0.48	0.7	0.38	0.08	0.03	0.08	0.35	0.27	0.14	36	29	42	57	72	40	8	3	10	35	38	21	0.333333	0.52	0.0633333	0.253333	0.641546	0.0509179	-2.39593	0.00031123	-0.395929	0.642947	-3.03747	8.04851e-08	-1.03747	0.0214949	2	0.00221214	-	-	-	-	-	-	-	-
TCONS_00198653	0	1.83	0.42	0.32	0.82	0	0	2.19	0	2.86	2.44	2.21	0	20.93	6.05	4.26	9.69	0	0	25.13	0	33.24	39.41	37.52	0.75	0.38	0.73	2.50333	-0.980891	0.659079	-0.0389941	1	1.73889	0.0136825	0.941897	0.700698	2.71978	0.000559431	1.77788	0.0881547	RNA polymerase beta'' subunit (plastid) [Hordeum jubatum]	-	-	-	-	GO:0009536//plastid;GO:0043227//membrane-bounded organelle;GO:0043231//intracellular membrane-bounded organelle;GO:0005622//intracellular;GO:0005623//cell;GO:0044464//cell part;GO:0005737//cytoplasm;GO:0043229//intracellular organelle;GO:0043226//organelle;GO:0044424//intracellular part;GO:0044444//cytoplasmic part	GO:0016740//transferase activity;GO:0034062//RNA polymerase activity;GO:0016779//nucleotidyltransferase activity;GO:0016772//transferase activity, transferring phosphorus-containing groups;GO:0003824//catalytic activity	GO:0010467//gene expression;GO:0043170//macromolecule metabolic process;GO:0008152//metabolic process;GO:0071704//organic substance metabolic process
TCONS_00199505	41.53	78.71	20.6	20.74	10.75	8.43	68.14	109.42	16.03	11.66	26.01	9.19	312.37	609.87	200.42	189.54	85.89	69.7	536.27	851.59	164.61	91.76	284.71	105.59	46.9467	13.3067	64.53	15.62	-1.81887	0.00241723	0.458947	0.338396	-1.58763	0.0145952	2.27782	0.000467767	0.231245	0.703145	-2.04658	0.00269092	senescence-associated protein [Medicago truncatula]	-	-	-	-	-	-	-
TCONS_00199966	0	0	0.03	0	0	0	1	0.87	0.61	0.14	0.2	0.17	0	0	0.92	0	0	0	26.34	22.89	20.92	3.75	7.5	6.6	0.01	0.001	0.826667	0.17	-3.32193	1	6.36923	1.0338e-07	4.08746	0.0287985	9.69116	3.78106e-08	7.40939	0.0131873	-2.28177	0.00118166	-	-	-	-	-	-	-	-
TCONS_00200382	0	0.15	0.37	0.13	0.35	0.2	0	0	0	0.13	0.16	0.24	0	6.5	19.65	6.19	15.26	8.95	0	0	0	5.56	9.41	15	0.173333	0.226667	0.001	0.176667	0.387023	0.655215	-7.43741	0.0116487	0.0274807	0.917294	-7.82443	0.000298109	-0.359542	0.616754	7.46489	0.00077566	-	-	-	-	-	-	-	-
TCONS_00200547	1.78	1.84	1.71	1.94	1.77	1.55	0.43	0.64	0.7	0.64	1.07	1.01	138	147	171.14	183	146	132	35	51	74	52.06	121	119	1.77667	1.75333	0.59	0.906667	-0.0190727	0.522038	-1.59039	0.00148997	-0.970529	0.0799342	-1.57131	0.000101745	-0.951456	0.015235	0.619857	0.162074	Os02g0651500, partial [Oryza sativa Japonica Group]	-	-	-	-	-	-	-
TCONS_00200712	0	0	0	0	0	0	0	0.21	0.21	0	0	0	0	0	0	0	0	0	0	31	41	0	0	0	0.001	0.001	0.14	0.001	0	1	7.12928	6.28668e-05	0	1	7.12928	9.737e-05	0	1	-7.12928	5.19204e-05	expressed protein [Oryza sativa Japonica Group]	-	-	-	-	-	-	-
TCONS_00201017	4.7	0	3.08	0	0.08	0	0	0.62	0	0.25	0.06	0.05	59.28	0	50.17	0	1.11	0	0	8.13	0	3.27	1.07	1.05	2.59333	0.0266667	0.206667	0.12	-6.60363	5.11337e-05	-3.64943	0.0152318	-4.4337	0.000750945	2.9542	0.510342	2.16993	0.454612	-0.784271	0.854371	NADH dehydrogenase subunit [Dorcoceras hygrometricum]	-	-	-	-	-	-	-
TCONS_00201474	0.2	0.4	0.55	1.34	0.86	0.84	0.39	0	0.07	0.1	0.07	0	2	4	7	16	9	9	4	0	1	1	1	0	0.383333	1.01333	0.153333	0.0566667	1.40244	0.0698378	-1.32193	0.445356	-2.75803	0.135985	-2.72437	0.0142924	-4.16046	0.000571244	-1.4361	0.698481	-	-	-	-	-	-	-	-
TCONS_00201484	9.05	9.76	7.93	9.51	11.55	12.94	8.28	14.16	5.5	5.45	4.49	2.4	103.42	114.95	117.2	132.06	140.17	162.48	98.97	167.44	85.83	65.24	74.65	41.84	8.91333	11.3333	9.31333	4.11333	0.346535	0.1003	0.0633326	0.719626	-1.11566	0.0339753	-0.283203	0.308709	-1.46219	0.000320539	-1.17899	0.028726	Flavonoid 3'-monooxygenase [Aegilops tauschii]	-	-	-	-	-	-	-
TCONS_00201489	1.13	0.82	0.96	2.78	3.25	2.24	0.68	1.19	0.95	1.19	1.52	1.5	35.54	26.48	39.17	106.04	108.33	77.43	22.27	38.54	40.62	39.14	69.73	71.78	0.97	2.75667	0.94	1.40333	1.50687	3.66945e-05	-0.045324	0.909715	0.532801	0.111084	-1.55219	0.000235811	-0.974067	0.0141288	0.578125	0.177997	-	-	-	-	-	-	-	-
TCONS_00201490	2.17	1.09	1.2	8.65	8.17	6.36	3.46	0.74	1.85	3.02	1.7	0	25.94	13.5	18.64	125.99	103.99	83.7	43.34	9.2	30.24	37.88	29.72	0	1.48667	7.72667	2.01667	1.57333	2.37776	9.91631e-09	0.439891	0.401204	0.0817431	0.823831	-1.93787	0.000129954	-2.29602	0.00239481	-0.358148	0.732204	-	-	-	-	-	-	-	-
TCONS_00201911	0.3	0.38	0.25	0.48	0.23	0.58	1.19	0.87	0.83	0.62	0.45	0.81	48.82	63.87	52.69	95.54	40.51	103.71	203.93	148.32	185.81	106.33	108.2	203.94	0.31	0.43	0.963333	0.626667	0.472068	0.0993523	1.63577	3.46555e-05	1.01543	0.00461538	1.1637	0.019876	0.543362	0.260454	-0.620337	0.253151	Phosphate carrier protein, mitochondrial [Aegilops tauschii]	-	-	-	-	-	-	-
TCONS_00202144	0	0.02	0	0.11	0.15	0.21	0.04	0.12	0.07	0	0.02	0.02	0	1.49	0	8.82	9.91	14.76	2.33	7.97	5.65	0	2.11	1.79	0.00666667	0.156667	0.0766667	0.0133333	4.55459	0.000317464	3.52356	0.0601394	1	0.604536	-1.03103	0.155047	-3.55459	0.00158993	-2.52356	0.12726	-	-	-	-	-	-	-	-
TCONS_00202973	5.29	5.56	6.08	9.65	10.22	10.31	6.56	5.32	7.07	4.1	5.36	3.08	199.9	216.33	297.42	443.27	410.22	428.09	259.31	208.09	364.91	162.19	295.12	177.76	5.64333	10.06	6.31667	4.18	0.834011	0.00284506	0.162616	0.492365	-0.433045	0.539739	-0.671395	0.0383476	-1.26706	0.000418339	-0.595661	0.213608	-	-	-	-	-	-	-	-
TCONS_00202978	0.35	0.73	1.58	2.41	2.64	1.97	0.08	0.75	0.76	0.68	0.6	0.93	20.28	43.58	118.13	168.94	161.97	125.13	5.01	44.98	59.99	40.92	50.37	81.55	0.886667	2.34	0.53	0.736667	1.40004	0.00590257	-0.742399	0.409061	-0.26738	0.815354	-2.14244	0.000582174	-1.66742	4.29927e-05	0.47502	0.465053	-	-	-	-	-	-	-	-
TCONS_00203098	0.7	0.98	0.64	0.25	0.45	0.4	0.54	1.44	1.67	2.22	1.9	1.49	16	23	19	7	11	10	13	34	52	53	63	52	0.773333	0.366667	1.21667	1.87	-1.07662	0.222151	0.653772	0.163889	1.27388	0.00172262	1.73039	0.016292	2.3505	1.2576e-05	0.620104	0.252311	-	-	-	-	-	-	-	-
TCONS_00203673	0	0.24	0.27	0.51	0	0	0	0	0	0.51	0.35	0.11	0	11.61	16	29	0	0	0	0	0	24.7	23.99	7.76	0.17	0.17	0.001	0.323333	0	0.943555	-7.40939	0.00754755	0.927488	0.27402	-7.40939	0.0296698	0.927488	0.467525	8.33688	3.5212e-06	-	-	-	-	-	-	-	-
TCONS_00204072	0.22	0.43	0.33	0.47	0.35	0.61	0.14	0	0.19	0.04	0.05	0.07	6	12	11.33	15.31	10	18	4	0	7	1	2	3	0.326667	0.476667	0.11	0.0533333	0.545161	0.252891	-1.57032	0.224859	-2.61471	0.0251116	-2.11548	0.0247023	-3.15987	0.000613148	-1.04439	0.664237	hypothetical protein TRIUR3_27372 [Triticum urartu]	-	-	-	-	-	-	-
TCONS_00204868	0.49	1.24	0.71	1.43	1.66	1.25	0.51	0.32	0.62	0.59	0.88	0.8	19	50	36	68	69	54	21	13	33	24	50	48	0.813333	1.44667	0.483333	0.756667	0.830814	0.0178821	-0.750828	0.329962	-0.104189	0.81717	-1.58164	0.000697968	-0.935003	0.0249755	0.646639	0.192895	hypothetical protein F775_29727 [Aegilops tauschii]	-	-	-	-	-	-	-
TCONS_00205457	0.22	0	0	0	0.45	0.27	0.35	0	0.19	0	0	0	17.43	0	0	0	37	23.2	29	0	19.97	0	0	0	0.0733333	0.24	0.18	0.001	1.71049	0.182405	1.29546	0.334608	-6.1964	0.0799709	-0.415037	0.660499	-7.90689	7.29965e-05	-7.49185	0.000367894	-	-	-	-	-	-	-	-
TCONS_00205845	3.33	3.1	3.77	7.47	6.53	8.02	3.95	2.91	3.38	1.11	2.11	1.74	117.92	112.95	172.83	321.4	245.47	312.06	146.37	106.44	163.33	41.19	108.93	93.88	3.4	7.34	3.41333	1.65333	1.11025	0.000355471	0.00564656	0.797111	-1.04016	0.0631306	-1.1046	0.00129462	-2.1504	1.80127e-07	-1.0458	0.0386491	-	-	-	-	-	-	-	-
TCONS_00205943	0.06	0	0.14	0.19	0.36	0	0	0	0.22	0	0	0	4.15	0	12.03	15.42	26	0	0	0	20.93	0	0	0	0.0666667	0.183333	0.0733333	0.001	1.45943	0.227897	0.137504	0.888479	-6.05889	0.0401545	-1.32193	0.456651	-7.51833	0.000578418	-6.1964	0.0620571	-	-	-	-	-	-	-	-
TCONS_00205945	0	0	0	0	0	0.42	0	0	0	0.27	0.2	0.09	0	0	0	0	0	32.81	0	0	0	20.18	21.19	9.65	0.001	0.14	0.001	0.186667	7.12928	0.0109017	0	1	7.54432	2.13654e-06	-7.12928	0.0143819	0.415037	0.826556	7.54432	5.17848e-06	-	-	-	-	-	-	-	-
TCONS_00206778	0.1	0.31	0.38	0.68	1.02	0.91	0.15	0.17	0.55	0.11	0.27	0.37	5.99	19.39	29.75	50.1	66	60.91	9.52	10.73	46	6.87	24	34	0.263333	0.87	0.29	0.25	1.72413	0.000492757	0.139163	0.70232	-0.0749621	0.888032	-1.58496	0.00831594	-1.79909	0.000789508	-0.214125	0.804961	-	-	-	-	-	-	-	-
TCONS_00206779	0.1	0.11	0	0.49	0	0.43	0	0	0	0	0	0	4.23	4.61	0	24.9	0	20.09	0	0	0	0	0	0	0.07	0.306667	0.001	0.001	2.13124	0.0525297	-6.12928	0.161431	-6.12928	0.126256	-8.26053	0.000678147	-8.26053	0.000406829	0	1	-	-	-	-	-	-	-	-
TCONS_00206883	2.04	1.48	3.11	6.85	9.48	6.18	3.23	1.43	4.24	1.34	4.08	1.65	22.76	17	44.81	92.74	112.08	75.68	37.6	16.47	64.39	15.59	66.07	28.11	2.21	7.50333	2.96667	2.35667	1.76349	6.60962e-05	0.424796	0.387254	0.0927013	0.71806	-1.33869	0.00606756	-1.67078	0.000822663	-0.332095	0.657285	-	-	-	-	-	-	-	-
TCONS_00207013	0.12	0.1	0.2	0.51	0.29	0.53	0	0	0	0	0.05	0	6.58	5.96	14.93	35.08	17.85	33.52	0	0	0	0	4.22	0	0.14	0.443333	0.001	0.0166667	1.66297	0.00311117	-7.12928	0.00107264	-3.07039	0.037251	-8.79225	6.82866e-10	-4.73335	1.02831e-07	4.05889	0.466043	uncharacterized protein LOC109782709 [Aegilops tauschii subsp. tauschii] [Aegilops tauschii]	-	-	-	-	-	-	-
TCONS_00208632	0.09	0.02	0.01	0	0.73	0.89	0.04	0	0	0.02	0.17	0.08	10.1	2.16	1.21	0	85.97	108.21	5.04	0	0	2.31	27	13.24	0.04	0.54	0.0133333	0.09	3.75489	0.00108202	-1.58496	0.523544	1.16993	0.166734	-5.33985	0.000289296	-2.58496	0.0193557	2.75489	0.0331056	MADS-box transcription factor 57-like [Aegilops tauschii subsp. tauschii] [Aegilops tauschii]	-	-	-	-	-	-	-
TCONS_00208633	0.03	0.05	0.25	1.73	1.35	1.52	0.03	0.03	0.04	0.08	0	0.06	3.9	7.84	46.79	304.76	207.99	242.56	3.96	4	7	11.69	0	12.76	0.11	1.53333	0.0333333	0.0466667	3.8011	4.87941e-08	-1.72247	0.0538327	-1.23704	0.247361	-5.52356	1.0233e-26	-5.03814	1.57512e-16	0.485427	0.606743	MADS-box transcription factor 57-like [Aegilops tauschii subsp. tauschii] [Aegilops tauschii]	-	-	-	-	-	-	-
TCONS_00208996	5.05	0	3.8	0	0	0.34	0	1.66	0	0	0	0	40.75	0	39.68	0	0	3.01	0	13.87	0	0	0	0	2.95	0.113333	0.553333	0.001	-4.70207	0.00181081	-2.41449	0.114903	-11.5265	2.36145e-05	2.28758	0.482461	-6.82443	0.522136	-9.11201	0.139541	Domain X, partial [Cynara cardunculus var. scolymus] [Cynara cardunculus]	-	-	-	-	-	-	-
TCONS_00209070	0.21	0	0.38	0.93	0.41	0.89	0.47	0.17	0	0	0	0.04	10.97	0	25.69	58.91	22.78	50.77	25.64	9.31	0	0	0	3.17	0.196667	0.743333	0.213333	0.0133333	1.91826	0.0102704	0.117357	1	-3.88264	0.0252259	-1.8009	0.0156509	-5.8009	1.79291e-11	-4	0.033574	-	-	-	-	-	-	-	-
TCONS_00209339	0.05	0.16	0.08	0.62	0.46	0.74	0.26	0.1	0.4	0.05	0.04	0	1	3	2	14	9	15	5	2	10	1	1	0	0.0966667	0.606667	0.253333	0.03	2.64981	0.00175438	1.38995	0.27934	-1.68806	0.494442	-1.25987	0.123731	-4.33787	0.000211598	-3.078	0.083971	-	-	-	-	-	-	-	-
TCONS_00211025	1.13	1.42	0.92	1.33	1.06	1.5	0.42	0.41	0.56	0.9	1.04	0.46	61	79	64	87	61	89	24	23	41	51	82	38	1.15667	1.29667	0.463333	0.8	0.164834	0.264602	-1.31985	0.0174847	-0.531901	0.480644	-1.48469	0.000577725	-0.696736	0.0830227	0.78795	0.115016	-	-	-	-	-	-	-	-
TCONS_00211153	2.76	2.61	2.67	3.18	2.52	2.86	1.37	0.96	1.13	0.48	0.97	0.64	158	154	198	221	153	180	82	57	88	29	81	56	2.68	2.85333	1.15333	0.696667	0.0904153	0.357841	-1.21642	0.0100782	-1.94369	0.000128568	-1.30684	0.000289485	-2.03411	1.34071e-06	-0.727269	0.185834	predicted protein [Hordeum vulgare subsp. vulgare] [Hordeum vulgare]	-	-	-	-	-	-	-
TCONS_00212283	0.13	0.15	0.04	0	0	0	0.06	0	0.15	0.27	0.18	0.04	12.68	15.11	4.46	0	0	0	5.74	0	20.29	27.9	25.87	5.67	0.106667	0.001	0.07	0.163333	-6.73697	0.000434657	-0.607683	0.846535	0.61471	0.275751	6.12928	0.0157166	7.35168	5.97687e-06	1.22239	0.255394	-	-	-	-	-	-	-	-
TCONS_00212389	0	0.2	0	0	0	0	0	1.41	1.71	0.13	0	5.83	0	2.79	0	0	0	0	0	19.58	31.23	1.77	0	119.17	0.0666667	0.001	1.04	1.98667	-6.05889	0.538724	3.96347	0.0089723	4.89724	0.00377709	10.0224	0.000542221	10.9561	0.000250321	0.933766	0.486623	orf100 (mitochondrion) [Phoenix dactylifera]	-	-	-	-	-	-	-
TCONS_00212399	0	0	0	0.29	0.05	0.21	0	0	0	0	0	0	0	0	0	45.12	7.21	29.88	0	0	0	0	0	0	0.001	0.183333	0.001	0.001	7.51833	3.78848e-08	0	1	0	1	-7.51833	8.94509e-08	-7.51833	2.77247e-08	0	1	hypothetical protein F775_07637 [Aegilops tauschii]	-	-	-	-	-	-	-
TCONS_00212416	0.33	0.71	0.45	0.27	0.41	0.07	1.92	1.87	1.39	1.08	0.25	0.36	9	20	16	9	12	2	55	53	52	31	10	15	0.496667	0.25	1.72667	0.563333	-0.99035	0.389015	1.79764	0.000229895	0.181711	0.65134	2.78799	1.5965e-05	1.17206	0.20896	-1.61593	0.00761649	OSJNBa0035M09.1 [Oryza sativa Japonica Group]	-	-	-	-	-	-	-
TCONS_00212608	0.32	0.42	0.64	1.04	0.9	0.9	0.22	0.27	0.29	0.62	0.51	0.44	50	68.2	131	199.11	152	157	37	44	62	102	118	107	0.46	0.946667	0.26	0.523333	1.04122	0.00477236	-0.823122	0.156642	0.186096	0.480801	-1.86434	1.72151e-06	-0.855126	0.0127657	1.00922	0.0175834	-	-	-	-	-	-	-	-
TCONS_00213932	0.24	0.28	0.2	0.57	0.97	0.83	0.5	0.86	0.72	0.11	0.2	0.49	10	12	11	29	43	38	22	37	41	5	12	31	0.24	0.79	0.693333	0.266667	1.71882	0.000254456	1.53051	0.00412324	0.152003	0.6101	-0.188304	0.543467	-1.56682	0.0117058	-1.37851	0.0570647	-	-	-	-	-	-	-	-
TCONS_00214048	0.25	0.16	0.17	0.58	0.43	0.58	0.1	0.13	0.09	0.2	0.16	0.17	17	11	15	48	31	43	7	9	8	14	16	18	0.193333	0.53	0.106667	0.176667	1.4549	0.000690092	-0.857981	0.309891	-0.130061	0.913812	-2.31288	1.20761e-05	-1.58496	0.000909924	0.72792	0.210251	-	-	-	-	-	-	-	-
TCONS_00214127	0	0.07	0	0	0.37	0.59	0.09	0.07	0	0	0	0	0	6.18	0	0	35.34	57.61	8.73	6.43	0	0	0	0	0.0233333	0.32	0.0533333	0.001	3.77761	0.00295921	1.19265	0.512587	-4.54432	0.340803	-2.58496	0.0264854	-8.32193	8.72272e-06	-5.73697	0.0546912	-	-	-	-	-	-	-	-
TCONS_00214303	0	0	0	0	0.23	0.26	0	0.11	0	0	0.11	0	0	0	0	0	29.11	35.07	0	13.89	0	0	20.3	0	0.001	0.163333	0.0366667	0.0366667	7.35168	4.79048e-05	5.1964	0.145516	5.1964	0.0717932	-2.15528	0.124443	-2.15528	0.157646	0	0.965009	-	-	-	-	-	-	-	-
TCONS_00216005	0.39	0.62	0.47	0.6	0.78	0.69	0.19	0.12	0.15	0.13	0.2	0.28	48	79	75	90	102	93	24	15	25	17	36	52	0.493333	0.69	0.153333	0.203333	0.484034	0.0686878	-1.68589	0.00147635	-1.27872	0.0335565	-2.16993	5.54806e-07	-1.76275	0.000112631	0.407175	0.348037	-	-	-	-	-	-	-	-
TCONS_00216499	0.06	0.14	0.22	0.55	0.79	0.84	0.69	0.92	0.71	0.35	0.27	0.18	2	5	10	24	30	33	26	34	35	13	14	10	0.14	0.726667	0.773333	0.266667	2.37587	0.000141206	2.46566	0.000188735	0.929611	0.187705	0.0897967	0.947815	-1.44626	0.00627784	-1.53605	0.00835035	-	-	-	-	-	-	-	-
TCONS_00218444	1.78	1.44	3.05	2.55	1.94	2.07	1.64	1.46	1.65	0.9	0.86	0.36	30.2	25.04	66.8	52.39	34.96	38.54	29.09	25.5	38.11	15.97	21.07	9.28	2.09	2.18667	1.58333	0.706667	0.0652304	0.633778	-0.400538	0.56323	-1.5644	0.0161411	-0.465768	0.20115	-1.62963	0.000943398	-1.16386	0.0473219	-	-	-	-	-	-	-	-
TCONS_00218624	1.38	0.39	0.93	1.9	1.76	1.58	0.59	0.43	1.53	0.76	0.43	0.47	31	9	27	52	42	39	14	10	47	18	14	16	0.9	1.74667	0.85	0.553333	0.956607	0.0225612	-0.0824622	0.904847	-0.701776	0.426972	-1.03907	0.0700642	-1.65838	0.000418511	-0.619314	0.346406	Mitochondrial uncoupling protein 3 [Aegilops tauschii]	-	-	-	-	-	-	-
TCONS_00219105	3.47	0.08	2.63	0.17	0.82	0.14	5.16	0.66	3.63	1.71	3.57	1.59	44.47	1.04	43.64	2.58	11.19	2.01	69.29	8.73	63.59	22.9	66.72	31.21	2.06	0.376667	3.15	2.29	-2.45128	0.0370479	0.612707	0.448316	0.152703	0.712402	3.06399	0.000959468	2.60399	0.000965247	-0.460004	0.566907	-	-	-	-	-	-	-	-
TCONS_00219707	0	0.21	0.6	2.46	1.02	2.57	2.27	1.57	1.3	1.54	1.42	2.29	0	5.05	17.88	68.21	24.82	64.56	54.31	37.02	40.66	36.8	47.19	80.06	0.27	2.01667	1.71333	1.75	2.90094	0.000140692	2.66577	0.00102865	2.69632	0.000396774	-0.235167	0.446754	-0.204618	0.655088	0.0305491	0.775676	-	-	-	-	-	-	-	-
TCONS_00219981	0.88	0.77	0.91	1.19	0.91	1.12	0	0.17	0.16	0.29	0.53	0.46	40	36	54	66	44	56	0	8	10	14	35	32	0.853333	1.07333	0.11	0.426667	0.330917	0.181528	-2.95561	0.000117641	-1	0.114311	-3.28652	4.38544e-07	-1.33092	0.00318214	1.95561	0.0173331	-	-	-	-	-	-	-	-
TCONS_00220924	1.06	1.12	1.84	3.99	2.84	3.23	1.13	1.22	2.03	0.59	0.86	0.94	27.42	29.76	61.55	125.36	77.94	91.83	30.44	32.76	71.64	15.89	32.49	37.2	1.34	3.35333	1.46	0.796667	1.32336	0.000793949	0.123735	0.65999	-0.750185	0.282599	-1.19963	0.00610992	-2.07355	2.47237e-06	-0.87392	0.131514	-	-	-	-	-	-	-	-
TCONS_00220933	0.8	0.38	0.81	1.25	1.33	1.78	0.35	0.06	0.82	0.21	0.34	0.2	13	6.43	17	24.74	23	31.84	6	1	18.24	3.57	8	5	0.663333	1.45333	0.41	0.25	1.13156	0.0268081	-0.69411	0.602036	-1.40781	0.147165	-1.82567	0.0167037	-2.53937	6.13261e-05	-0.713696	0.48868	-	-	-	-	-	-	-	-
TCONS_00220945	1.16	0.75	1.9	3.84	5.66	3.02	0.88	1.32	1.22	0.77	0.69	0.63	24.38	16.29	51.94	98.54	126.75	70.12	19.46	28.86	35.02	16.9	21.25	20.34	1.27	4.17333	1.14	0.696667	1.71637	0.000278574	-0.155795	0.90844	-0.866288	0.212157	-1.87217	3.89518e-05	-2.58266	2.68327e-08	-0.710493	0.2285	-	-	-	-	-	-	-	-
TCONS_00221810	0.44	0.52	0.55	1.1	0.79	0.97	0.17	0.13	0.49	0.13	0.15	0.26	10	12	16	30	19	24	4	3	15	3	5	9	0.503333	0.953333	0.263333	0.18	0.921467	0.044729	-0.934624	0.394105	-1.48352	0.108038	-1.85609	0.00869787	-2.40498	0.000366932	-0.548893	0.650223	-	-	-	-	-	-	-	-
TCONS_00221930	0.05	0.19	0	0.25	0	0.18	0	0	0	0	0	0	3.98	16.4	0	24.9	0	16.62	0	0	0	0	0	0	0.08	0.143333	0.001	0.001	0.841302	0.384159	-6.32193	0.0313482	-6.32193	0.0232584	-7.16323	0.00105601	-7.16323	0.000623089	0	1	hypothetical protein TRIUR3_24563 [Triticum urartu]	-	-	-	-	-	-	-
TCONS_00222001	0.34	0.44	0.27	0.83	0.65	0.87	0.4	0.22	0.32	0.23	0.15	0.29	23	30	23	67	46	64	28	15	29	16	15	30	0.35	0.783333	0.313333	0.223333	1.16227	0.00102052	-0.159657	1	-0.648156	0.500003	-1.32193	0.00247693	-1.81043	0.000125058	-0.4885	0.543567	Wall-associated receptor kinase 3 [Aegilops tauschii]	-	-	-	-	-	-	-
TCONS_00222414	0.58	0.23	0.19	0.64	0.36	0.26	1.43	2.48	3.37	2.31	2.13	2.06	12	5	5	16	8	6	31	53	95	50	64	65	0.333333	0.42	2.42667	2.16667	0.333424	0.475621	2.86394	3.33709e-06	2.70044	2.00257e-07	2.53051	5.26245e-05	2.36702	7.12067e-06	-0.163499	0.796066	-	-	-	-	-	-	-	-
TCONS_00222419	0.52	0.57	0.25	1.13	1.53	0.95	1.68	1.51	2.63	3.49	2.06	4.65	8	9	5	21	25	16	27	24	55	56	46	109	0.446667	1.20333	1.94	3.4	1.42977	0.00927104	2.11879	0.000295541	2.92826	8.86597e-08	0.68902	0.29021	1.4985	0.00414811	0.809478	0.111079	-	-	-	-	-	-	-	-
TCONS_00222555	0.07	0.14	0.06	0.47	0.82	0.53	0.14	0.07	0.08	0.16	0.16	0.36	2.09	4.3	2.17	17.09	26.29	17.64	4.27	2.19	3.16	5.13	6.81	16.55	0.09	0.606667	0.0966667	0.226667	2.75291	0.000126006	0.103093	0.899849	1.33258	0.122406	-2.64981	0.000426394	-1.42033	0.0350513	1.22948	0.168163	PREDICTED: cytochrome c oxidase subunit 3 [Capsicum annuum]	-	-	-	-	-	-	-
TCONS_00222791	0.46	0.33	0.38	0.84	1.12	0.76	0.33	0.23	0.36	0.37	0.41	0.45	32.47	24	34.75	71.44	83.53	58.82	24.01	17	34.61	27.18	42.2	48.48	0.39	0.906667	0.306667	0.41	1.2171	0.000896874	-0.346803	0.712259	0.0721498	0.568194	-1.5639	0.000473298	-1.14495	0.00624595	0.418953	0.360298	-	-	-	-	-	-	-	-
TCONS_00223014	2.35	3.02	1.96	2.05	2.69	3.29	11.67	11.68	13.19	7.13	5.58	5.68	686	908	739	726	834	1053	3562	3527	5253	2177	2368	2530	2.44333	2.67667	12.18	6.13	0.131587	0.259131	2.31759	1.61613e-09	1.32704	5.19939e-05	2.186	2.38798e-07	1.19545	0.00230175	-0.990555	0.0207927	-	-	-	-	-	-	-	-
TCONS_00223184	0	0	0	0.52	0.43	0	0.19	0.58	0.23	0.15	0.33	0.22	0	0	0	28.35	20.55	0	8.82	27.07	14.01	7.01	21.85	15.38	0.001	0.316667	0.333333	0.233333	8.30682	0.000269251	8.38082	4.67937e-06	7.86625	1.23716e-05	0.0740006	0.975189	-0.440573	0.65026	-0.514573	0.62221	hypothetical protein TRIUR3_06512 [Triticum urartu]	-	-	-	-	-	-	-
TCONS_00224237	0.17	0.03	0.13	0.04	0.33	0.66	0.03	0	0.03	0.03	0.07	0.18	12.92	2.23	13.01	3.34	26.37	54.77	2.2	0	2.71	2.22	7.64	21.11	0.11	0.343333	0.02	0.0933333	1.64211	0.04148	-2.45943	0.0595187	-0.237039	1	-4.10154	0.000111798	-1.87915	0.0425814	2.22239	0.0629686	Os08g0215200 [Oryza sativa Japonica Group]	-	-	-	-	-	-	-
TCONS_00224589	0	0.04	0.03	0.03	0.07	0.13	0.2	0.28	0.25	0.1	0.07	0.09	0	3.91	3.89	3.89	7.79	15.56	22	31.11	37	11	11.03	15.33	0.0233333	0.0766667	0.243333	0.0866667	1.71621	0.0739363	3.38247	5.02955e-06	1.89308	0.0238944	1.66626	0.0255605	0.176878	0.906469	-1.48938	0.0135751	-	-	-	-	-	-	-	-
TCONS_00224709	0.07	0.61	0.35	0.63	0.56	0.52	0.18	0.24	0.18	0.29	0.24	0.11	4.9	43.18	31.12	52.93	41.21	39.26	12.74	17.39	16.65	20.87	24.04	11.25	0.343333	0.57	0.2	0.213333	0.731352	0.105703	-0.77961	0.369052	-0.686501	0.485009	-1.51096	0.000780007	-1.41785	0.00225917	0.0931094	0.854046	-	-	-	-	-	-	-	-
TCONS_00226113	1.21	0.84	0.49	0.8	0.95	0.45	2.69	3.3	2.49	1.84	1.43	2.03	42	30	22	34	35	17.31	97.93	119	118.15	67	72.33	108	0.846667	0.733333	2.82667	1.76667	-0.207325	0.873804	1.73924	6.98105e-05	1.06116	0.00544241	1.94656	7.89902e-05	1.26849	0.00876224	-0.678072	0.177081	-	-	-	-	-	-	-	-
TCONS_00226279	3.08	2.15	3.65	5.09	4.63	8.23	2.33	2.25	1.7	2.31	2.34	1.45	43.64	31.31	66.8	87.56	69.62	128.14	34.49	32.94	32.77	34.26	48.14	31.44	2.96	5.98333	2.09333	2.03333	1.01535	0.00766019	-0.499795	0.40832	-0.54175	0.439206	-1.51515	0.000281763	-1.5571	0.000308036	-0.0419553	0.954551	-	-	-	-	-	-	-	-
TCONS_00226283	0.7	0.3	0.48	2.32	1.4	1.71	0.07	0.38	0.4	0.15	0.27	0.15	9	4	8	36	19	24	1	5	7	2	5	3	0.493333	1.81	0.283333	0.19	1.87536	0.00100786	-0.800062	0.555381	-1.37656	0.228197	-2.67542	0.000258264	-3.25192	3.56203e-06	-0.576501	0.679956	-	-	-	-	-	-	-	-
TCONS_00226652	0.13	0.26	0	0.81	0.28	0.47	0.04	0.2	0.1	0	0	0	5	10.25	0	38.08	11.39	20.08	1.75	7.87	5.03	0	0	0	0.13	0.52	0.113333	0.001	2	0.00648973	-0.197939	1	-7.02237	0.0493901	-2.19794	0.00374046	-9.02237	2.28283e-08	-6.82443	0.0284783	-	-	-	-	-	-	-	-
TCONS_00227038	0	0	0	0.24	0.27	0.22	0.41	0	0.2	0	0.1	0.12	0	0	0	17.13	16.41	13.98	24.64	0	15.68	0	8.76	10.17	0.001	0.243333	0.203333	0.0733333	7.92679	7.92093e-07	7.6677	0.0011219	6.1964	0.0299134	-0.259087	0.686491	-1.73039	0.0495402	-1.47131	0.313511	Disease resistance protein RPM1 [Aegilops tauschii]	-	-	-	-	-	-	-
TCONS_00227559	0.43	0.86	0.47	0.57	0.97	1	0	0.03	0.24	0.35	0.17	0.58	14	29	20	23	34	36	0	1	11	12	8	29	0.586667	0.846667	0.09	0.366667	0.529253	0.126247	-2.70454	0.0193805	-0.678072	0.541714	-3.2338	0.000390924	-1.20732	0.0421049	2.02647	0.0838121	PREDICTED: transcription factor BTF3 homolog 4 [Oryza sativa Japonica Group]	-	-	-	-	-	-	-
TCONS_00227561	0.21	0	0.07	0	0.29	0.74	0.2	0	0	0	0	0	9.62	0	4.25	0	14.16	37	9.46	0	0	0	0	0	0.0933333	0.343333	0.0666667	0.001	1.87915	0.09869	-0.485427	0.848151	-6.54432	0.0613308	-2.36457	0.0920016	-8.42347	0.000215413	-6.05889	0.252072	probable tRNA (guanine(26)-N(2))-dimethyltransferase 1 [Aegilops tauschii subsp. tauschii] [Aegilops tauschii]	-	-	-	-	-	-	-
TCONS_00227637	1	1.45	0.94	2.24	2.59	1.9	1.79	0.35	1.42	0.33	0.71	0.5	29.76	44.45	36.26	80.92	81.46	62.04	55.52	10.84	57.54	10.23	30.55	22.81	1.13	2.24333	1.18667	0.513333	0.989321	0.00271972	0.070592	0.72316	-1.13835	0.0884221	-0.918729	0.0711106	-2.12768	6.46469e-06	-1.20895	0.0828447	-	-	-	-	-	-	-	-
TCONS_00227668	0.7	1.98	2.53	4.77	2.63	4.02	1.4	2.15	1.3	1.2	1.47	1.21	23.04	67.36	108.13	191.25	92.14	145.9	48.39	73.42	58.66	41.33	70.76	60.8	1.73667	3.80667	1.61667	1.29333	1.13221	0.0123898	-0.103299	0.945975	-0.425227	0.620514	-1.23551	0.00155303	-1.55743	0.000112874	-0.321928	0.62587	PREDICTED: uncharacterized protein LOC100216636 isoform X3 [Zea mays]	-	-	-	-	-	-	-
TCONS_00227793	1.69	3	0.42	0.79	0.77	0.52	3.3	2.73	2.38	1.96	0.84	1.26	83	152	27	47	40	28	170	139	160	101	60	95	1.70333	0.693333	2.80333	1.35333	-1.29674	0.0947231	0.718783	0.10122	-0.331844	0.939628	2.01552	7.24482e-06	0.964896	0.0467787	-1.05063	0.0338496	-	-	-	-	-	-	-	-
TCONS_00228333	1.1	1.61	2.41	3.59	4.78	3.54	1.63	0.27	1.18	0.92	1.93	0.63	20.24	30.58	57.63	80.65	93.83	71.9	31.44	5.24	29.83	17.8	51.86	17.63	1.70667	3.97	1.02667	1.16	1.21796	0.00331735	-0.733213	0.340836	-0.557057	0.500964	-1.95117	0.000384981	-1.77501	0.000245168	0.176157	0.757882	-	-	-	-	-	-	-	-
TCONS_00228370	1.45	0.65	1.03	1.46	1.22	2.32	0.91	1.63	1.04	0.51	0.5	0.68	151.43	69.7	139.29	184.41	135	265.38	99.05	175.69	147.52	55.59	75.85	107.97	1.04333	1.66667	1.19333	0.563333	0.675765	0.0427046	0.193797	0.534018	-0.889139	0.142091	-0.481969	0.159028	-1.5649	0.000220823	-1.08294	0.0321086	-	-	-	-	-	-	-	-
TCONS_00228387	0.13	0.15	0.12	0	0.01	0.04	0	0	0	0	0.04	0	16.06	18.95	18.57	0	0.79	4.61	0	0	0	0	7.29	0	0.133333	0.0166667	0.001	0.0133333	-3	0.00159687	-7.05889	8.16597e-07	-3.32193	0.001992	-4.05889	0.280984	-0.321928	1	3.73697	0.364348	-	-	-	-	-	-	-	-
TCONS_00229265	0.31	0.45	0.88	0.89	0.91	0.87	0.36	0.4	0.32	0.56	0.39	0.36	31.56	47.18	115.88	110.06	98.42	96.3	38.46	42.04	43.6	59.36	56.92	56.3	0.546667	0.89	0.36	0.436667	0.703144	0.0797665	-0.602665	0.307087	-0.324129	0.689552	-1.30581	0.000476012	-1.02727	0.00553749	0.278535	0.449117	-	-	-	-	-	-	-	-
TCONS_00230753	2.64	1.86	0.93	1.14	1.19	1.26	1.49	4.29	2.68	4.07	3.13	3.53	44	32	20	23	21	23	26	74	61	71	76	90	1.81	1.19667	2.82	3.57667	-0.596968	0.593855	0.639705	0.148131	0.982626	0.0094325	1.23667	0.0374398	1.57959	0.000441865	0.342921	0.414134	-	-	-	-	-	-	-	-
TCONS_00231033	0	0	0	0	0	0.25	0.1	0	0	0.58	0	0.39	0	0	0.06	0	0	33.16	12.41	0	0	73.96	0	71.22	0.001	0.0833333	0.0333333	0.323333	6.38082	0.0104385	5.05889	0.174358	8.33688	1.89139e-06	-1.32193	0.441505	1.95606	0.228139	3.27798	0.0202668	protein FAR1-RELATED SEQUENCE 5-like [Aegilops tauschii subsp. tauschii] [Aegilops tauschii]	-	-	-	-	-	-	-
TCONS_00231298	11.9	0	0.31	0	0	0	0.68	0	0	0	0	0.37	124.41	0	4.21	0	0	0	7.41	0	0	0	0	5.88	4.07	0.001	0.226667	0.123333	-11.9908	0.000101032	-4.16638	0.0198771	-5.04439	0.00623501	7.82443	0.369222	6.94642	0.382229	-0.878009	0.875816	hypothetical protein M569_00246 [Genlisea aurea]	Metabolism	Global and Overview;Energy metabolism	ko01100//Metabolic pathways;ko00190//Oxidative phosphorylation	K05573	-	-	-
TCONS_00231933	2.62	2.76	2.42	4.27	3.66	4	1.32	0.73	1.2	0.88	1.32	1	190	206	227	376	282	319	100	55	119	67	139	111	2.6	3.97667	1.08333	1.06667	0.613048	0.0113957	-1.26303	0.011276	-1.2854	0.00854725	-1.87608	1.98354e-06	-1.89845	4.4846e-07	-0.0223678	0.931216	hypothetical protein BRADI_1g32933 [Brachypodium distachyon]	-	-	-	-	-	-	-
TCONS_00231961	0.74	0.83	1.15	1.14	0.7	1.64	0	0	0	0	0.44	0	7	8	14	13	7	17	0	0	0	0	6	0	0.906667	1.16	0.001	0.146667	0.355481	0.460382	-9.82443	0.000630064	-2.62803	0.0463436	-10.1799	5.75901e-05	-2.98351	0.0114841	7.1964	0.408847	-	-	-	-	-	-	-	-
TCONS_00232256	2.76	2.83	3.97	11.48	11.51	13.29	3.56	3.54	3.12	3.05	3.08	1.7	88	93	164	445	390	466	119	117	136	102	143	83	3.18667	12.0933	3.40667	2.61	1.92409	1.20463e-07	0.0963127	0.686995	-0.287998	0.766442	-1.82778	1.74762e-07	-2.21209	8.81238e-09	-0.384311	0.458806	Integrase, catalytic core [Corchorus capsularis]	-	-	-	-	-	-	-
TCONS_00234027	4.34	3.74	4.58	10.64	7.33	9.07	4.23	2.6	3.41	4.03	1.91	1.58	40.52	36	55.42	120.78	72.79	93.13	41.38	25.1	43.45	39.43	25.99	22.57	4.22	9.01333	3.41333	2.50667	1.09482	0.00132466	-0.306062	0.691981	-0.751473	0.243504	-1.40088	0.000528007	-1.84629	3.8328e-05	-0.445411	0.463857	-	-	-	-	-	-	-	-
TCONS_00234436	1.12	0.94	0.61	0.27	0.53	0.86	1.69	1.7	1.36	2.27	2.26	2.23	38	33	27	11	19	32	60	60	63	81	112	116	0.89	0.553333	1.58333	2.25333	-0.685657	0.486705	0.831088	0.0365278	1.34018	0.000285361	1.51674	0.00904633	2.02584	8.71172e-05	0.509096	0.161996	-	-	-	-	-	-	-	-
TCONS_00236193	0.03	0.02	0.03	0.13	0	0.26	0	0	0	0.24	0	0.24	4.46	3.21	4.88	20.96	0	38	0	0	0	33.78	0	49.01	0.0266667	0.13	0.001	0.16	2.2854	0.0317137	-4.73697	0.0399271	2.58496	0.0130161	-7.02237	0.000185463	0.29956	0.826301	7.32193	3.48832e-05	PREDICTED: sentrin-specific protease 1-like isoform X2 [Setaria italica]	-	-	-	-	-	-	-
TCONS_00236865	0.41	0.95	0.78	1.14	1.4	1.48	0.29	0.46	0.17	1.1	0.44	0.62	12	29	30	41	44	48	9	14	7	34	19	28	0.713333	1.34	0.306667	0.72	0.909585	0.0199123	-1.21791	0.0910961	0.0134205	0.766704	-2.12749	3.87332e-05	-0.896164	0.0455494	1.23133	0.0443468	-	-	-	-	-	-	-	-
TCONS_00237827	2.59	4.74	3.4	4.82	5.59	5.02	4.07	4.18	0	2.07	2.3	1.14	37.12	70	63	84	85	79	61	62	0	31	48	25	3.57667	5.14333	2.75	1.83667	0.524088	0.0586375	-0.379184	0.710516	-0.961526	0.110684	-0.903272	0.195051	-1.48561	0.000377254	-0.582342	0.649353	-	-	-	-	-	-	-	-
TCONS_00238150	0	0	0	0.26	0	0.43	0.09	0.02	0.13	0.11	0.16	0.14	0	0	0.48	25.14	0	37.98	7.97	1.89	13.97	8.97	18.22	17.42	0.001	0.23	0.08	0.136667	7.84549	6.55624e-05	6.32193	0.00352866	7.09452	3.95984e-05	-1.52356	0.163253	-0.750972	0.40253	0.77259	0.396283	Beta-1,3-galactosyltransferase 15 [Aegilops tauschii]	-	-	-	-	-	-	-
TCONS_00238452	0.03	0.32	0.22	0.86	0.86	1.11	0.27	0.29	0.22	0.24	0.54	0.23	1	13	11	41	36	48	11	12	12	10	31	14	0.19	0.943333	0.26	0.336667	2.31177	7.0699e-05	0.452512	0.525206	0.825321	0.204203	-1.85926	0.000141348	-1.48645	0.00381374	0.372809	0.512126	uncharacterized protein LOC109735070 isoform X1 [Aegilops tauschii subsp. tauschii] [Aegilops tauschii]	-	-	-	-	-	-	-
TCONS_00238773	2.57	2.73	2.45	2.63	3.22	1.83	0.03	0.12	0.38	1.5	0.57	0.33	34.92	38.24	43.1	43.44	46.43	27.31	0.42	1.74	7.09	21.31	11.2	6.86	2.58333	2.56	0.176667	0.8	-0.01309	0.595852	-3.87013	1.59117e-06	-1.69116	0.0096288	-3.85704	3.49353e-07	-1.67807	0.00286337	2.17897	0.0461739	-	-	-	-	-	-	-	-
TCONS_00238789	7.16	7.98	8.91	10.72	11.69	12.94	7.59	3.62	6.47	3.49	4.29	6.21	96.11	110.21	154.66	174.68	166.63	190.76	106.58	50.29	118.49	49.04	83.82	127.16	8.01667	11.7833	5.89333	4.66333	0.555673	0.0373632	-0.443919	0.492891	-0.781641	0.21042	-0.999592	0.00987701	-1.33731	0.00114609	-0.337722	0.627723	-	-	-	-	-	-	-	-
TCONS_00239039	3.62	4.62	4.16	9.31	7.9	8.18	5.32	4.46	5.18	3.02	3.99	1.57	64.28	84.61	95.74	201.23	149.22	159.73	99.05	82.1	125.63	56.21	103.19	42.71	4.13333	8.46333	4.98667	2.86	1.03392	0.000639794	0.27077	0.365733	-0.531291	0.453382	-0.76315	0.020965	-1.56521	0.000148895	-0.802061	0.11688	-	-	-	-	-	-	-	-
TCONS_00239042	1.04	1.54	1.86	3.19	2.77	3.72	2.61	1.11	2.68	1.2	1.39	0.82	19	29	44	71	54	75	50	21	67	23	37	23	1.48	3.22667	2.13333	1.13667	1.12445	0.00336	0.527512	0.25358	-0.380788	0.676726	-0.596935	0.155846	-1.50524	0.000410397	-0.9083	0.114058	ORF123 (mitochondrion) [Oryza sativa Japonica Group]	-	-	-	-	-	-	-
TCONS_00239132	0.45	0.7	0.55	0.84	0.66	0.72	0.22	0.18	0.28	0.2	0.25	0.23	31.46	50.35	49.13	70.79	48.92	54.9	16.13	12.79	26.34	14.76	25.18	24.26	0.566667	0.74	0.226667	0.226667	0.385025	0.129546	-1.32193	0.0257756	-1.32193	0.0244174	-1.70695	0.000205286	-1.70695	9.42089e-05	0	0.930733	-	-	-	-	-	-	-	-
TCONS_00239359	1.63	1.81	2.81	5.17	7.05	6.64	1.43	0.66	0.48	1.07	1.64	0.18	23.58	26.89	52.52	90.64	108.06	105.17	21.56	9.85	9.36	16.11	34.51	3.96	2.08333	6.28667	0.856667	0.963333	1.5934	9.57444e-05	-1.28209	0.0454035	-1.11279	0.152716	-2.87549	6.30177e-09	-2.70619	2.70188e-06	0.169301	0.781672	-	-	-	-	-	-	-	-
TCONS_00239361	1.8	1.75	2.82	3.66	4.14	3.46	1.67	2.22	1.72	1.48	1.1	1.31	36	36	73	89	88	76	35	46	47	31	32	40	2.12333	3.75333	1.87	1.29667	0.821842	0.0203011	-0.183293	0.847999	-0.711523	0.270152	-1.00513	0.00701595	-1.53336	0.000159244	-0.528231	0.351161	hypothetical protein ZeamMp166 (mitochondrion) [Zea mays subsp. mays] [Zea mays]	-	-	-	-	-	-	-
TCONS_00239372	0.26	0.69	1.61	1.78	2.85	4.01	1.76	0.44	1.02	0.63	0.51	0.38	6.42	17.83	51.96	53.91	75.39	109.98	45.93	11.24	34.6	16.47	18.63	14.45	0.853333	2.88	1.07333	0.506667	1.75489	0.00331029	0.330917	0.670193	-0.752072	0.37587	-1.42397	0.00575617	-2.50696	6.20727e-07	-1.08299	0.109023	-	-	-	-	-	-	-	-
TCONS_00239387	3.72	0	2.71	0	0	0	0	0.7	0	0	0	0	122.7	0	115.55	0	0	0	0	24	0	0	0	0	2.14333	0.001	0.233333	0.001	-11.0656	4.38251e-07	-3.19939	0.049303	-11.0656	3.9948e-07	7.86625	0.0499376	0	1	-7.86625	0.036495	-	-	-	-	-	-	-	-
TCONS_00240126	0	218.29	0	0	35.5	0	0	0	0	0	0	0	0	2716.42	0	0	455.55	0	0	0	0	0	0	0	72.7633	11.8333	0.001	0.001	-2.62036	0.411146	-16.1509	8.41902e-05	-16.1509	7.02845e-05	-13.5306	0.000156455	-13.5306	0.000127098	0	1	putative mitochondrial protein [Nicotiana attenuata]	-	-	-	-	-	-	-
TCONS_00240936	0.16	0.07	0.35	0	0.14	0	0	0	0	0	0	0.06	15.78	7.26	44.77	0	15.13	0	0	0	0	0	0.01	9.12	0.193333	0.0466667	0.001	0.02	-2.05063	0.144078	-7.59495	2.25289e-06	-3.27302	0.00696304	-5.54432	0.122575	-1.22239	0.631048	4.32193	0.297888	Aspartate aminotransferase, chloroplastic [Triticum urartu]	-	-	-	-	-	-	-
TCONS_00242118	12.05	14.11	7.58	0.79	1.31	1.2	19.6	21.37	15.68	9.51	7.64	7.07	339	409	276	27	39	37	577	622	602	280	313	304	11.2467	1.1	18.8833	8.07333	-3.35392	9.68318e-13	0.747616	0.0234098	-0.478261	0.521298	4.10154	5.23345e-19	2.87566	2.82061e-11	-1.22588	0.00418774	-	-	-	-	-	-	-	-
TCONS_00243822	0.05	0.09	0.11	0.27	1.06	1.02	0.13	0.32	0.17	0.13	0.29	0	1	2	3	7	24	24	3	7	5	3	9	0	0.0833333	0.783333	0.206667	0.14	3.23266	0.000208984	1.31034	0.347776	0.748461	0.647319	-1.92232	0.0139056	-2.4842	0.00649387	-0.561879	0.733404	-	-	-	-	-	-	-	-
TCONS_00244352	47.37	43.12	42.22	12.11	10.96	12.18	17.15	13.65	20.11	25.29	21.7	19.08	484.31	454.11	558.48	150.43	119.05	136.79	183.43	144.42	280.58	270.59	322.87	297.93	44.2367	11.75	16.97	22.0233	-1.91258	2.54452e-06	-1.38226	0.00329881	-1.00621	0.0320059	0.530326	0.28663	0.906372	0.017331	0.376046	0.31898	Os10g0357350 [Oryza sativa Japonica Group]	-	-	-	-	-	-	-
TCONS_00244801	12.49	8.74	10.72	16.91	11.16	15.08	8.74	5.33	7.77	7.01	4.24	3.66	172	124	191	283	163.29	228.2	126	76	146	101	85	77	10.65	14.3833	7.28	4.97	0.433545	0.0769135	-0.548843	0.337224	-1.09954	0.0328857	-0.982388	0.00765493	-1.53308	7.58334e-05	-0.550693	0.274562	ribosomal protein S4 (chloroplast) [Eleusine indica]	-	-	-	-	GO:0009536//plastid;GO:0044422//organelle part;GO:0044391//ribosomal subunit;GO:0043231//intracellular membrane-bounded organelle;GO:0043227//membrane-bounded organelle;GO:0043229//intracellular organelle;GO:0044444//cytoplasmic part;GO:0044446//intracellular organelle part;GO:0044424//intracellular part;GO:0044464//cell part;GO:0030529//intracellular ribonucleoprotein complex;GO:0043226//organel…	GO:0003676//nucleic acid binding;GO:0005198//structural molecule activity;GO:0005488//binding;GO:0003723//RNA binding;GO:0097159//organic cyclic compound binding;GO:1901363//heterocyclic compound binding	GO:0010467//gene expression;GO:0071704//organic substance metabolic process;GO:0008152//metabolic process;GO:0043170//macromolecule metabolic process
TCONS_00244853	0.24	0.89	0.24	0.9	0.8	0.72	0	0.65	0.04	0.12	0	0.12	4	15	5	18	14	13	0	11	1	2	0	3	0.456667	0.806667	0.23	0.08	0.820831	0.136748	-0.989508	0.564833	-2.51307	0.0810598	-1.81034	0.0661918	-3.3339	0.000571617	-1.52356	0.540957	-	-	-	-	-	-	-	-
TCONS_00245113	3.27	4.49	3.82	12.69	10.32	12.47	2.4	1.34	4.25	1.78	3.6	2.02	65.02	91.91	98.09	306.18	217.71	272.06	49.92	27.52	115.18	37.03	104.16	61.16	3.86	11.8267	2.66333	2.46667	1.61537	7.72817e-07	-0.535368	0.520104	-0.646038	0.338842	-2.15074	1.50481e-05	-2.26141	7.11677e-08	-0.11067	0.884671	-	-	-	-	-	-	-	-
TCONS_00245126	0.29	1.5	2.17	2.39	3.56	1.59	1.02	0.28	0.43	0.65	0.4	0.25	3	16	29	30	39	18	11	3	6	7	6	4	1.32	2.51333	0.576667	0.433333	0.929064	0.114838	-1.19473	0.200756	-1.60699	0.0894658	-2.12379	0.00120316	-2.53605	8.77665e-05	-0.41226	0.808085	-	-	-	-	-	-	-	-
TCONS_00245156	3.11	3.79	3.1	6.62	5.7	6.97	2.95	2.65	3.34	0.97	2.45	2.71	45.4	56.92	58.5	117.36	88.33	111.66	45.1	40.02	66.48	14.85	52.05	60.37	3.33333	6.43	2.98	2.04333	0.947853	0.00186499	-0.161653	1	-0.706041	0.37425	-1.10951	0.00390135	-1.65389	0.000550772	-0.544388	0.417813	-	-	-	-	-	-	-	-
TCONS_00245444	5.81	4.73	4.85	7.89	10.45	7.16	4.16	2.8	3.72	2.53	2.42	1.61	119.81	100.4	129.35	197.55	228.74	162.1	89.78	59.78	104.58	54.5	72.72	50.59	5.13	8.5	3.56	2.18667	0.728504	0.00989277	-0.527082	0.364617	-1.23023	0.0134784	-1.25559	0.000822809	-1.95873	7.21849e-07	-0.703144	0.156756	hypothetical protein ZeamMp101 (mitochondrion) [Zea mays subsp. mays] [Zea mays]	-	-	-	-	-	-	-
TCONS_00245445	1.12	1.54	1.49	0.75	0.46	1.1	1.39	2.85	2.06	2.41	2.64	1.95	29.07	41.29	50.18	23.64	12.57	31.34	37.76	76.56	73.01	65.55	99.91	77.28	1.38333	0.77	2.1	2.33333	-0.845218	0.240091	0.60224	0.156396	0.754244	0.034658	1.44746	0.012309	1.59946	0.00110022	0.152003	0.653935	ribosomal protein S2 (mitochondrion) [Lolium perenne]	-	-	-	-	-	-	-
TCONS_00245454	3.74	0.74	0	0	0	0.01	1.6	0	0	0	0	0	59.88	12.18	0	0	0	0.11	26.76	0	0	0	0	0	1.49333	0.00333333	0.533333	0.001	-8.80735	0.000158114	-1.48543	0.402731	-10.5443	9.92971e-05	7.32193	0.036588	-1.73697	1	-9.05889	0.028698	-	-	-	-	-	-	-	-
TCONS_00245455	2.86	2.41	3.98	11.13	8.97	7.18	1.99	2.23	1.28	1.7	0.86	1.32	59.91	52.08	107.81	283.23	199.52	165.21	43.58	48.33	36.49	37.29	26.28	42.33	3.08333	9.09333	1.83333	1.29333	1.56032	3.74245e-05	-0.750022	0.1656	-1.2534	0.0272733	-2.31034	6.34033e-09	-2.81372	8.13792e-11	-0.503375	0.424405	-	-	-	-	-	-	-	-
TCONS_00245725	1.84	1.97	1.78	1.78	1.3	2.27	0.44	1.69	0.98	0.09	0.25	0.06	20	22	25	23.49	15.02	27	5	19	14.56	1	4	1	1.86333	1.78333	1.03667	0.133333	-0.0633094	0.768192	-0.845934	0.296586	-3.80478	1.82712e-05	-0.782624	0.183895	-3.74147	7.59071e-06	-2.95884	0.00550703	OSJNBa0009K15.24 [Oryza sativa Japonica Group]	-	-	-	-	-	-	-
TCONS_00245726	1.62	1.61	2.43	3.85	3.1	3.51	1.69	1.51	1.68	1.38	1.32	1.5	88.85	91.08	172.62	257.54	180.81	211.83	97.29	85.98	126.2	79.47	105.46	126.43	1.88667	3.48667	1.62667	1.4	0.886009	0.00718933	-0.213921	0.802358	-0.430413	0.565797	-1.09993	0.00142609	-1.31642	0.000258269	-0.216492	0.747595	unnamed protein product [Triticum aestivum]	-	-	-	-	-	-	-
TCONS_00245857	2.48	2.55	2.22	1.56	1.59	1	0.58	0.74	0.66	0.88	0.6	0.81	89.42	94.93	103.8	68.44	60.83	39.77	21.8	27.7	32.6	33.26	31.71	44.5	2.41667	1.38333	0.66	0.763333	-0.80487	0.166379	-1.87248	0.000157494	-1.66263	0.00078484	-1.06761	0.0116248	-0.857764	0.0437242	0.209847	0.598538	-	-	-	-	-	-	-	-
TCONS_00248301	0.34	0.34	0.44	0.71	0.64	0.79	0.15	0.34	0.24	0.42	0.45	0.51	23	24	39	59	46	59	11	24	22	30	45	53	0.373333	0.713333	0.243333	0.46	0.934112	0.0103305	-0.61753	0.387925	0.30117	0.325486	-1.55164	0.000829822	-0.632943	0.122612	0.9187	0.0629667	hypothetical protein TRIUR3_14277 [Triticum urartu]	-	-	-	-	-	-	-
TCONS_00248318	33.67	28.42	39.27	35.95	39.83	41.41	18.47	23.09	22.69	18.16	20.2	11.53	528.37	459.53	797.28	685.56	664.01	714.08	303.36	375.04	486.07	298.22	461.27	276.4	33.7867	39.0633	21.4167	16.63	0.209361	0.23699	-0.65772	0.196424	-1.02267	0.041217	-0.867081	0.00834974	-1.23203	0.000503607	-0.364946	0.462581	Flavonoid 3'-monooxygenase [Aegilops tauschii]	-	-	-	-	-	-	-
TCONS_00248588	30.67	23.03	16.13	52.78	41.69	13.05	6.32	24.44	83.78	16.5	3.03	7.4	749.96	580.2	510.13	1568.31	1082.85	350.65	161.79	618.5	2796.01	422.28	107.86	276.39	23.2767	35.84	38.18	8.97667	0.622686	0.0673369	0.713933	0.178108	-1.37463	0.0330113	0.0912465	0.900405	-1.99732	0.00096848	-2.08857	0.00969684	Metal transporter Nramp5 [Morus notabilis]	-	-	-	-	-	-	-
TCONS_00248598	789.82	937.63	348.74	341.53	183.04	184.13	743.02	1350.25	363.25	208.36	432.08	256.36	11134.6	13617.5	6360.9	5851.28	2741.24	2852.49	10960.6	19698.1	6989.86	3074.54	8865.72	5521.07	692.063	236.233	818.84	298.933	-1.55069	0.00255475	0.242678	0.449911	-1.21108	0.0381845	1.79337	0.000749979	0.339611	0.461605	-1.45376	0.0108424	cell wall-associated hydrolase [Phaseolus vulgaris]	-	-	-	-	-	GO:0003824//catalytic activity	-
TCONS_00249444	2.84	2.31	2.17	3.07	4.43	5.07	2.31	1.55	2.65	1.68	1.32	1	35.19	29.46	34.89	46.34	58.41	69.12	30.01	19.84	44.93	21.75	23.8	18.98	2.44	4.19	2.17	1.33333	0.780069	0.0192039	-0.169186	1	-0.871844	0.165981	-0.949255	0.0308963	-1.65191	0.000265738	-0.702658	0.23017	-	-	-	-	-	-	-	-
TCONS_00250225	0.18	0.28	0.28	0.67	0.47	0.41	0.12	0.12	0.1	0.39	0.29	0.54	12.37	20.01	24.42	55.3	33.86	30.8	8.54	8.26	9.12	28.04	29.31	56.4	0.246667	0.516667	0.113333	0.406667	1.06667	0.00952412	-1.12199	0.132161	0.721284	0.0900389	-2.18866	2.74583e-05	-0.345387	0.473451	1.84327	0.00100588	hypothetical protein F775_00230 [Aegilops tauschii]	-	-	-	-	-	-	-
TCONS_00250272	0.06	0	0.08	0	0.01	0.01	0.25	0.19	0.04	0.19	0.11	0.2	4	0	7	0	1	1	18	14	4	14	11	21	0.0466667	0.00666667	0.16	0.166667	-2.80735	0.323104	1.77761	0.109184	1.8365	0.0304329	4.58496	0.00288678	4.64386	0.000589232	0.0588937	0.808708	-	-	-	-	-	-	-	-
TCONS_00251124	0	0	0	0.1	0	0	0.1	0.3	0.11	0.03	0.08	0	0	0	0	15.5	0	0	13.12	39.32	19.26	3.82	15.19	0	0.001	0.0333333	0.17	0.0366667	5.05889	0.107703	7.40939	9.12907e-08	5.1964	0.0322129	2.3505	0.0465347	0.137504	0.957239	-2.21299	0.0203366	60S ribosomal protein L5-2 [Triticum urartu]	-	-	-	-	-	-	-
TCONS_00251532	1.07	1.85	1.91	3.68	3.4	2.57	1.48	1.31	0.93	1.21	1.21	0.99	23.34	41.35	53.67	97.05	78.44	61.23	33.58	29.44	27.5	27.5	38.19	32.84	1.61	3.21667	1.24	1.13667	0.998506	0.00695912	-0.376721	0.564421	-0.502251	0.525849	-1.37523	0.000557637	-1.50076	0.000235468	-0.125531	0.974507	unnamed protein product [Triticum aestivum]	-	-	-	-	-	-	-
TCONS_00251535	1.69	0.24	1.49	2.43	2.1	1.97	0.74	1.2	0.52	0.4	0.42	0.28	43.83	6.38	49.94	76.68	57.87	56.15	20.12	32.07	18.35	10.73	15.74	11	1.14	2.16667	0.82	0.366667	0.926443	0.0610607	-0.475338	0.536202	-1.63649	0.036537	-1.40178	0.000968866	-2.56294	3.64547e-08	-1.16115	0.0735932	-	-	-	-	-	-	-	-
TCONS_00251891	0	0.13	0.59	1.62	1.52	2.66	1.22	1.72	0.45	0.9	0.5	0.16	0	2.7	15.45	39.76	32.74	59.12	25.75	36.12	12.41	18.98	14.78	4.93	0.24	1.93333	1.13	0.52	3.00998	0.000123648	2.23522	0.0309548	1.11548	0.32155	-0.774768	0.0875249	-1.89451	0.000813442	-1.11974	0.142375	hypothetical protein (mitochondrion) [Cocos nucifera]	Genetic Information Processing	Translation	ko03010//Ribosome	K02946	-	-	-
TCONS_00252244	6.81	6.61	11.12	9.6	9.41	9.37	6.21	6.45	7.25	5.04	3.73	3.22	199.97	200.09	422.52	342.5	293.67	302.28	190.9	196.12	290.67	154.99	159.38	144.43	8.18	9.46	6.63667	3.99667	0.209739	0.314227	-0.301642	0.648558	-1.0333	0.048781	-0.511381	0.0932642	-1.24304	0.000345643	-0.731662	0.107204	-	-	-	-	-	-	-	-
TCONS_00252289	0.72	0.29	0.26	0.12	0.11	0.03	0.36	0.18	0.11	1.66	1.26	1.41	19	8	9	4	3	1	10	5	4	46	48.67	57	0.423333	0.0866667	0.216667	1.44333	-2.28824	0.0489709	-0.966317	0.355627	1.76954	0.000243813	1.32193	0.356792	4.05778	1.5395e-09	2.73586	2.03762e-06	-	-	-	-	-	-	-	-
TCONS_00252591	0	0.1	0.05	0.27	0.22	0.6	0	0	0	0	0	0	0	3	2	10	7	20	0	0	0	0	0	0	0.05	0.363333	0.001	0.001	2.86129	0.002876	-5.64386	0.288463	-5.64386	0.253587	-8.50515	7.94783e-05	-8.50515	3.23392e-05	0	1	-	-	-	-	-	-	-	-
TCONS_00253147	2.73	2.1	2.17	1.52	1.57	1.95	0.77	1.18	1.54	11.84	8.07	6.67	136	108	140	92	83	107	40	61	105	618	586	508	2.33333	1.68	1.16333	8.86	-0.473931	0.573535	-1.00413	0.0780523	1.92491	4.12812e-07	-0.530197	0.178071	2.39885	4.94693e-09	2.92904	4.38092e-09	-	-	-	-	-	-	-	-
TCONS_00253709	1.28	1.03	0	0.24	0.16	0.05	1.5	1.79	0.68	0.06	0.24	0.3	22.02	18.36	0	5	3	1	27.01	32.01	16	1	6	8	0.77	0.15	1.32333	0.2	-2.3599	0.11482	0.781246	0.255623	-1.94486	0.186701	3.14114	0.000253256	0.415037	0.837453	-2.7261	0.000798377	rRNA intron-encoded homing endonuclease, partial [Cenchrus americanus]	-	-	-	-	-	-	-
TCONS_00255334	19.46	16.33	20.9	7.01	4.65	4.77	6.35	8.03	6.2	6.87	7.68	3.08	177.42	153.32	246.54	77.68	45	47.79	60.56	75.74	77.1	65.59	101.91	42.9	18.8967	5.47667	6.86	5.87667	-1.78676	0.000123917	-1.46185	0.00180889	-1.68506	0.00109274	0.324911	0.636138	0.1017	0.945698	-0.223211	0.743198	hypothetical protein AMTR_s03506p00001230 [Amborella trichopoda]	-	-	-	-	-	-	-
TCONS_00255373	6.33	5.53	4.72	0.19	0.85	0.98	0.21	3.33	4.48	1.12	7.83	11.01	179.31	161.39	172.92	6.65	25.53	30.41	6.37	97.63	173.32	33.17	322.69	476.26	5.52667	0.673333	2.67333	6.65333	-3.03702	4.59953e-07	-1.04777	0.260891	0.267668	0.409848	1.98925	0.0290274	3.30468	4.26274e-05	1.31544	0.130761	OSJNBa0079C19.5 [Oryza sativa Japonica Group]	-	-	-	-	-	-	-
TCONS_00255537	0.34	0.7	0.56	0.76	0.87	1.08	3.82	4.14	3.5	1.9	1.8	2.04	25	52	53	67	67	86	290	311	346	144	190	226	0.533333	0.903333	3.82	1.91333	0.760221	0.0261397	2.84046	3.95195e-10	1.84298	8.07622e-06	2.08024	9.82743e-07	1.08276	0.00814653	-0.997484	0.0249697	-	-	-	-	-	-	-	-
TCONS_00256163	11.69	5	16.46	9.63	15.89	12.69	8.7	7.56	6.72	2.81	4.48	5.11	214.64	94.58	391.06	215.01	309.94	256.09	167.24	143.59	168.51	54.09	119.79	143.42	11.05	12.7367	7.66	4.13333	0.204941	0.430533	-0.52863	0.362919	-1.41867	0.0229424	-0.733571	0.02684	-1.62361	0.000155733	-0.890039	0.0828359	PREDICTED: uncharacterized protein LOC108468761 [Gossypium arboreum]	-	-	-	-	-	-	-
TCONS_00256167	2.11	0.05	1.54	0.68	1.02	1.16	0.15	0.67	0.09	0	0.18	0.12	60.51	1.35	57.12	23.85	31.17	36.61	4.5	19.99	3.69	0	7.46	5.24	1.23333	0.953333	0.303333	0.1	-0.37151	0.864708	-2.02359	0.0510246	-3.62449	0.00186611	-1.65208	0.011478	-3.25298	1.15739e-05	-1.6009	0.237236	-	-	-	-	-	-	-	-
TCONS_00256168	0.39	0.81	0.24	0.26	0.57	0.24	0	0	0	0.82	1.87	1.6	10.39	22.4	8.24	8.38	16.32	7.06	0	0	0	22.98	73.12	65.83	0.48	0.356667	0.001	1.43	-0.428458	0.912949	-8.90689	4.75211e-05	1.57491	0.00156196	-8.47843	0.000216595	2.00337	0.000956969	10.4818	3.83777e-13	-	-	-	-	-	-	-	-
TCONS_00256667	0	0.03	0	0	0	0	0	0	0.08	0.5	0.48	0.61	0	1	0	0	0	0	0	0	4.29	19.65	26.47	34.82	0.01	0.001	0.0266667	0.53	-3.32193	1	1.41504	0.721853	5.72792	1.0484e-08	4.73697	0.499796	9.04985	4.65376e-09	4.31288	1.14106e-05	-	-	-	-	-	-	-	-
TCONS_00257115	0	0	0	0.55	0.09	0.12	0	0.02	0.07	0.14	0	0	0	0	0	38.21	5.6	7.19	0	1.35	5.72	8.25	0	0	0.001	0.253333	0.03	0.0466667	7.98489	2.04908e-05	4.90689	0.224674	5.54432	0.257251	-3.078	0.00939117	-2.44057	0.0434747	0.63743	0.937154	-	-	-	-	-	-	-	-
TCONS_00257203	0.33	0.23	0.28	0.36	0.66	1.06	0.03	0	0.15	0.1	0.02	0.02	10	7	11	13	21	35	1	0	6	3	1	1	0.28	0.693333	0.06	0.0466667	1.30812	0.0228451	-2.22239	0.113527	-2.58496	0.0216273	-3.53051	0.000268027	-3.89308	1.43821e-05	-0.36257	0.897588	-	-	-	-	-	-	-	-
TCONS_00258684	1.17	1.28	0.45	1.08	0.94	0.84	2.72	3.03	3.23	1.53	1.21	1.64	73	82.68	36.24	82.44	62.48	58	178	196.34	276.11	100.19	110.59	157.04	0.966667	0.953333	2.99333	1.46	-0.0200378	0.511835	1.63066	0.000118568	0.594878	0.0605897	1.6507	0.000108334	0.614916	0.143156	-1.03578	0.0251716	-	-	-	-	-	-	-	-
TCONS_00258877	1	1.87	1.64	3.75	2.39	2.01	5.05	0.77	1.8	0.76	0.78	0.93	18.11	35.11	38.52	82.96	46.24	40.12	96.19	14.52	44.62	14.47	20.66	25.81	1.50333	2.71667	2.54	0.823333	0.853673	0.0227048	0.756664	0.202663	-0.868616	0.22961	-0.0970091	0.698218	-1.72229	0.000274046	-1.62528	0.0224481	hypothetical protein SETIT_020742mg [Setaria italica]	-	-	-	-	-	-	-
TCONS_00258880	17.4	21.46	28.18	29.56	30.08	30.85	19.7	16.41	18.95	12.06	14.44	3.59	279.81	355.51	586.51	577.69	513.9	545.33	331.55	273.2	416.11	202.97	338.08	88.09	22.3467	30.1633	18.3533	10.03	0.432736	0.0948099	-0.284018	0.668422	-1.15574	0.0531131	-0.716754	0.0213981	-1.58847	0.000534702	-0.871721	0.106883	-	-	-	-	-	-	-	-
TCONS_00259407	2.1	2.28	1.68	0.7	0.77	0.61	0.48	0.64	0.31	0.77	1.25	0.34	75.27	84.15	77.82	30.35	29.19	24.15	17.81	23.64	15.25	28.69	65.18	18.75	2.02	0.693333	0.476667	0.786667	-1.54273	0.00208002	-2.0833	5.51289e-05	-1.36053	0.0217732	-0.540568	0.191043	0.182203	0.865027	0.722772	0.180578	-	-	-	-	-	-	-	-
TCONS_00259634	81.86	110.44	31.28	42.09	19.15	16.95	73.96	144.81	59.92	19.01	42.55	17.8	575.69	800.16	284.58	359.68	143.03	131.03	544.25	1053.83	575.22	139.97	435.5	191.21	74.5267	26.0633	92.8967	26.4533	-1.51574	0.0124718	0.31787	0.331838	-1.49431	0.0172829	1.83361	0.000452921	0.0214279	0.989413	-1.81218	0.000959669	BnaUnng00860D [Brassica napus]	-	-	-	-	-	-	-
TCONS_00259876	2.62	3.55	0.3	0.8	0.15	0.14	1.54	10.9	0.9	0.64	1.15	3.22	76.45	106.9	11.33	28.23	4.75	4.49	46.99	329.35	35.92	19.46	48.76	143.76	2.15667	0.363333	4.44667	1.67	-2.56944	0.00566664	1.04392	0.162429	-0.368955	1	3.61336	0.00018195	2.20048	0.00409779	-1.41288	0.148075	rRNA intron-encoded homing endonuclease, partial [Cenchrus americanus]	-	-	-	-	-	-	-
TCONS_00260116	1.08	0.78	0.8	2.75	1.85	2.43	1.9	1.21	1.64	1.03	0.85	0.72	34.5	25.69	33.25	107.11	62.87	85.59	63.65	40.1	71.97	34.61	39.86	35.1	0.886667	2.34333	1.58333	0.866667	1.4021	9.67568e-05	0.836501	0.0448485	-0.0329146	0.75727	-0.565597	0.117611	-1.43501	0.000385236	-0.869416	0.0882786	-	-	-	-	-	-	-	-
TCONS_00260636	0.72	0.85	1.05	2.76	2.39	1.04	1.43	0.32	1.53	0.3	0.47	0.51	15.83	19.44	29.99	74.13	55.98	25.27	32.96	7.27	46.22	6.88	15.26	17.09	0.873333	2.06333	1.09333	0.426667	1.24037	0.00557039	0.324129	0.495392	-1.03342	0.169271	-0.916244	0.110401	-2.2738	4.2378e-05	-1.35755	0.0683454	-	-	-	-	-	-	-	-
TCONS_00260674	2.6	3.02	4.01	8.81	9.74	7.38	4.73	1.88	4.01	1.76	2.77	0.42	29.54	35.32	59.02	121.64	117.57	92.13	56.25	22.12	62.13	20.91	45.89	7.29	3.21	8.64333	3.54	1.65	1.42901	0.000139553	0.141176	0.653523	-0.960107	0.185607	-1.28784	0.00335878	-2.38912	1.22954e-05	-1.10128	0.0999706	-	-	-	-	-	-	-	-
TCONS_00260686	8.82	10.14	17.6	30.27	31.58	28.62	13.29	9.56	13.42	9.81	7.84	5.1	111.68	132.33	288.35	465.98	424.89	398.32	176.12	125.29	231.91	130.02	144.59	98.59	12.1867	30.1567	12.09	7.58333	1.30717	0.000617367	-0.0114893	0.888776	-0.6844	0.246891	-1.31866	0.000229477	-1.99157	1.01144e-07	-0.67291	0.159304	-	-	-	-	-	-	-	-
TCONS_00260691	8.58	13.17	6.53	21.26	11.6	6.33	4.16	9.28	12.98	3.07	0.04	0.55	99.42	157.31	97.91	299.45	142.78	80.61	50.51	111.3	205.32	37.19	0.64	9.73	9.42667	13.0633	8.80667	1.22	0.470703	0.118702	-0.0981517	0.836666	-2.94987	0.000770484	-0.568855	0.26813	-3.42057	5.53067e-05	-2.85171	0.00145922	cell wall-associated hydrolase, partial [Phaeodactylum tricornutum]	-	-	-	-	-	-	-
TCONS_00260693	2.85	4.57	7.3	11.23	11.85	11.4	3.93	3.86	4.51	2.67	2.55	3.12	40.62	67.2	134.71	194.67	179.51	178.69	58.59	56.99	87.84	39.83	52.99	67.88	4.90667	11.4933	4.1	2.78	1.22798	0.00247555	-0.259119	0.745439	-0.819658	0.193351	-1.4871	6.06629e-05	-2.04764	1.36044e-07	-0.560539	0.288994	-	-	-	-	-	-	-	-
TCONS_00260744	2.78	1.69	2.75	7.47	5.83	6.98	4.1	1.7	3.35	2.32	3.11	1.36	96.43	60.37	123.4	315.26	214.86	266.16	149	61.1	158.76	84.43	157	72.29	2.40667	6.76	3.05	2.26333	1.48999	2.61738e-05	0.341773	0.371766	-0.0885873	0.875824	-1.14821	0.00432457	-1.57857	6.86579e-05	-0.43036	0.45842	-	-	-	-	-	-	-	-
TCONS_00260800	0.53	0.52	1.32	1.67	2.61	2.33	1.02	1.03	0.7	0.51	0.51	0.28	5	5	16	19	26	24	10	10	9	5	7	4	0.79	2.20333	0.916667	0.433333	1.47976	0.0177864	0.214545	0.792489	-0.866375	0.436748	-1.26522	0.0228635	-2.34614	0.000346737	-1.08092	0.252176	hypothetical chloroplast RF15 (chloroplast) [Secale cereale]	-	-	-	-	GO:0005623//cell;GO:0005622//intracellular;GO:0044464//cell part;GO:0043227//membrane-bounded organelle;GO:0044424//intracellular part;GO:0043229//intracellular organelle;GO:0043231//intracellular membrane-bounded organelle;GO:0043226//organelle	-	-
TCONS_00260810	0.55	0.86	0.57	1.13	2.08	0.5	0.39	0	0.07	0.94	0.8	0.65	13.95	22.66	18.83	35.11	56.42	13.93	10.45	0	2.42	25.22	29.84	25.35	0.66	1.23667	0.153333	0.796667	0.905919	0.0523989	-2.10579	0.0333807	0.27151	0.360167	-3.01171	0.000473915	-0.634409	0.231568	2.3773	0.00474678	-	-	-	-	-	-	-	-
TCONS_00260812	1.97	2.43	2.81	4.14	3.65	4.4	2.04	2.42	2.52	1.55	1.66	1.78	63	80	116.45	161.18	124	154.74	68.31	80	110.24	52	77.18	87	2.40333	4.06333	2.32667	1.66333	0.757627	0.0132329	-0.0467722	0.8923	-0.530959	0.431056	-0.804399	0.0207271	-1.28859	0.000562298	-0.484187	0.359207	-	-	-	-	-	-	-	-
TCONS_00260930	1.49	1.19	1.07	4.18	7.09	4.6	2.77	1.07	1.6	0.58	0.81	1.12	22.9	18.94	21.32	78.25	115.95	77.82	44.67	17	33.59	9.36	18.16	26.25	1.25	5.29	1.81333	0.836667	2.08134	4.49364e-07	0.536716	0.253447	-0.579203	0.56641	-1.54462	0.000803173	-2.66054	1.17908e-07	-1.11592	0.102778	-	-	-	-	-	-	-	-
TCONS_00260931	2.94	3.72	5.63	9.18	8.18	9.93	4.42	1.06	3.5	1.52	1.93	0.87	67.79	88.26	167.82	257.16	200.28	251.49	106.57	25.4	110.25	36.66	64.75	30.77	4.09667	9.09667	2.99333	1.44	1.15089	0.00164873	-0.452698	0.54091	-1.50838	0.00726563	-1.60359	0.000929083	-2.65927	2.07352e-10	-1.05568	0.0865485	-	-	-	-	-	-	-	-
TCONS_00260949	2.19	1.8	3.05	5.82	8.23	6.57	2.29	2.02	2.14	1.65	2.2	0.66	22.92	19.34	41.18	73.96	91.37	75.41	25.01	21.86	30.47	18.1	33.5	10.56	2.34667	6.87333	2.15	1.50333	1.5504	0.000172678	-0.126276	0.973007	-0.642448	0.415033	-1.67667	6.8585e-05	-2.19284	7.28737e-06	-0.516172	0.45092	OSJNBb0108J11.11 [Oryza sativa Japonica Group]	-	-	-	-	-	-	-
TCONS_00261004	0.75	0.48	0.34	0.72	0.94	1.13	0.06	0.48	0.36	0	0.17	0	12	8	7	14	16	20	1	8	8	0	4	0	0.523333	0.93	0.3	0.0566667	0.829501	0.100851	-0.802768	0.557229	-3.20716	0.0320065	-1.63227	0.0380513	-4.03666	9.09966e-05	-2.40439	0.171823	-	-	-	-	-	-	-	-
TCONS_00261092	0	0	0	0	0.59	1.3	0	0	0	0	0.26	0	0	0	0	0	12.85	29.54	0	0	0	0	7.84	0	0.001	0.63	0.001	0.0866667	9.29921	0.000502476	0	1	6.43741	0.292952	-9.29921	0.000747746	-2.8618	0.0551505	6.43741	0.329006	hypothetical protein ABT39_MTgene5256 (mitochondrion) [Picea glauca]	-	-	-	-	-	-	-
TCONS_00261277	27.62	40.4	12.26	12.17	1.98	3.72	31.19	113.32	11.34	4.15	19.44	26.16	794.99	1197.99	456.47	425.56	60.62	117.77	939.2	3375.14	445.52	125.11	814.28	1150.03	26.76	5.95667	51.95	16.5833	-2.1675	0.00175937	0.957046	0.107228	-0.690344	0.544862	3.12455	0.000164988	1.47716	0.0322641	-1.64739	0.0600872	rRNA intron-encoded homing endonuclease, partial [Cenchrus americanus]	-	-	-	-	-	-	-
TCONS_00261607	0.72	0	0.98	0.36	0	0	0	0	0	1.1	1.06	0.98	25.75	0	45.35	15.45	0	0	0	0	0	41.29	55.28	53.49	0.566667	0.12	0.001	1.04667	-2.23947	0.152386	-9.14636	8.8224e-05	0.88523	0.229135	-6.90689	0.150034	3.1247	0.000635404	10.0316	1.27219e-14	-	-	-	-	-	-	-	-
TCONS_00261622	3.48	3.65	0.5	0.4	0.3	0.33	2.95	6.99	0.62	0.56	1.16	0.63	60.27	65.1	11.17	8.45	5.61	6.27	53.47	125.29	14.67	10.14	29.14	16.55	2.54333	0.343333	3.52	0.783333	-2.88904	0.000399399	0.468855	0.424684	-1.69902	0.0358212	3.35789	4.01095e-05	1.19002	0.106187	-2.16788	0.00561542	rRNA intron-encoded homing endonuclease, partial [Cenchrus americanus]	-	-	-	-	-	-	-
TCONS_00261664	1	1.04	1.72	2.2	2.12	2.25	1.23	0.94	1.19	0.21	0.55	0.68	22.71	24.26	50.42	60.57	51.16	56.17	29.26	22.01	36.91	4.94	18.13	23.47	1.25333	2.19	1.12	0.48	0.805161	0.0327283	-0.162271	0.906757	-1.38466	0.0586068	-0.967432	0.0162895	-2.18982	3.12548e-05	-1.22239	0.0698361	-	-	-	-	-	-	-	-
TCONS_00261667	0	0	0.05	0.29	0.12	0.36	0	0	0	0.08	0	0.12	0	0	2.32	13.1	4.78	14.51	0	0	0	2.92	0	7	0.0166667	0.256667	0.001	0.0666667	3.94486	0.00246881	-4.05889	0.713705	2	0.38229	-8.00375	0.000251551	-1.94486	0.0657408	6.05889	0.139882	-	-	-	-	-	-	-	-
TCONS_00261669	0	0.01	0.15	1.31	1.27	1.06	1.17	0.77	0	0.12	0.67	0.26	0	0.2	3.07	26	22	19	20	13	0	2	16	6.59	0.0533333	1.21333	0.646667	0.35	4.50779	1.5192e-06	3.59991	0.0353556	2.71425	0.0578248	-0.907882	0.189137	-1.79355	0.0113435	-0.885667	0.575005	formin-like protein 5 [Aegilops tauschii subsp. tauschii] [Aegilops tauschii]	-	-	-	-	-	-	-
TCONS_00261703	3.47	4.5	4.75	10.46	10.95	11.4	5.01	4.2	4.35	2.43	2.53	2.54	113.2	151.2	200.23	414.12	378.94	408.21	170.89	141.63	193.35	82.78	119.99	126.51	4.24	10.9367	4.52	2.5	1.36704	2.28507e-05	0.0922585	0.644782	-0.762136	0.16973	-1.27478	0.000143975	-2.12917	4.33575e-09	-0.854395	0.0620319	-	-	-	-	-	-	-	-
TCONS_00261750	6.67	9.04	4.78	16.45	11.83	4.53	2.08	8.46	6.59	5.36	1.96	1.21	79.52	111.01	73.64	238.19	149.8	59.38	25.9	104.28	107.12	66.8	34.01	22.08	6.83	10.9367	5.71	2.84333	0.679216	0.0510321	-0.258395	0.899979	-1.2643	0.0463542	-0.93761	0.0868354	-1.94352	0.000751088	-1.00591	0.126754	BnaC09g29270D [Brassica napus]	Genetic Information Processing	Translation	ko03010//Ribosome	K02946	-	-	-
TCONS_00261931	4.33	2.28	1.24	0	0	0	0	1.18	0	0	0	0	51.02	27.63	18.88	0	0	0	0	14.36	0	0	0	0	2.61667	0.001	0.393333	0.001	-11.3535	1.61223e-09	-2.73391	0.0140783	-11.3535	3.51838e-10	8.61961	0.172382	0	1	-8.61961	0.126755	Tar1p [Dorcoceras hygrometricum]	-	-	-	-	-	-	-
TCONS_00261974	6.53	1.18	5.17	3.81	8.25	2.12	3.41	3.73	2.2	1.37	1.76	0.6	82.31	15.37	84.22	58.38	110.46	29.39	44.97	48.69	37.9	18.05	32.19	11.58	4.29333	4.72667	3.11333	1.24333	0.138725	0.581992	-0.463638	0.52513	-1.78789	0.0131309	-0.602363	0.164952	-1.92661	0.000957629	-1.32425	0.0213814	hypothetical protein SORBIDRAFT_05g004627, partial [Sorghum bicolor]	-	-	-	-	-	-	-
TCONS_00261985	0	0.34	0.45	0.47	0	0.85	0.1	0	0	0	0	0	0	16.24	27.36	27.04	0	43.83	4.92	0	0	0	0	0	0.263333	0.44	0.0333333	0.001	0.740613	0.464307	-2.98185	0.0544575	-8.04075	0.000593935	-3.72247	0.0100044	-8.78136	3.98944e-05	-5.05889	0.413449	-	-	-	-	-	-	-	-
TCONS_00262001	0	1.63	0	0	0	0	0.66	3.46	0	0	0.32	0.28	0	21.71	0	0	0	0	8.87	46.26	0	0	5.96	5.47	0.543333	0.001	1.37333	0.2	-9.08569	0.0665205	1.33777	0.362778	-1.44184	0.543534	10.4235	0.000614377	7.64386	0.109773	-2.77961	0.0594323	rRNA intron-encoded homing endonuclease, partial [Cenchrus americanus]	-	-	-	-	-	-	-
TCONS_00262021	0	0.39	0.38	0	0.1	0.11	1.42	0.98	0.25	0.05	0	1.04	0	18.26	22.75	0	4.87	5.56	68.29	46.34	15.62	2.5	0	73.23	0.256667	0.07	0.883333	0.363333	-1.87447	0.217533	1.78306	0.0399367	0.501398	0.588687	3.65753	6.00517e-05	2.37587	0.097704	-1.28166	0.359985	hypothetical protein F775_52230 [Aegilops tauschii]	-	-	-	-	-	-	-
TCONS_00262025	0.65	0.21	0.34	0.81	1.16	1.42	0.14	0.9	0.69	0.18	0	0.28	14.86	4.84	9.93	22.45	28.01	35.5	3.42	21.08	21.57	4.36	0	9.82	0.4	1.13	0.576667	0.153333	1.49825	0.0046268	0.527738	0.421898	-1.38333	0.289238	-0.970513	0.117101	-2.88158	0.000201307	-1.91107	0.0936759	-	-	-	-	-	-	-	-
TCONS_00262054	3.99	3.13	5.49	6.01	4.38	6.28	2.3	2.44	1.37	4.36	2.04	1	35.33	28.59	62.86	64.64	41.18	61.12	21.32	22.36	16.55	40.41	26.34	13.59	4.20333	5.55667	2.03667	2.46667	0.402686	0.189243	-1.04532	0.0665947	-0.768971	0.259757	-1.44801	0.000770674	-1.17166	0.0181565	0.276353	0.619177	-	-	-	-	-	-	-	-
TCONS_00262096	6.37	5.63	10.3	17.12	18.48	16.62	9.68	5.68	8.03	5.1	4.22	3.94	274.79	250.12	574.71	896.98	846.13	787.32	436.46	253.29	472.46	230.32	265.04	259.33	7.43333	17.4067	7.79667	4.42	1.22756	0.000685539	0.0688482	0.76022	-0.749963	0.175185	-1.15871	0.000963761	-1.97752	1.40202e-08	-0.818811	0.0777433	-	-	-	-	-	-	-	-
TCONS_00262097	0.47	0.51	0.37	0.31	1.15	0.74	0.12	0.22	0.12	0.19	0.29	0.54	20.21	22.63	20.77	16.4	52.47	34.9	5.49	9.61	7.05	8.34	18.17	35.34	0.45	0.733333	0.153333	0.34	0.704544	0.089568	-1.55325	0.0332217	-0.40439	0.813127	-2.2578	0.000499622	-1.10893	0.0780286	1.14886	0.0830817	-	-	-	-	-	-	-	-
TCONS_00262103	5.35	4.71	3.82	6.58	7.93	7.1	2.27	1.98	3.17	2.2	3.42	2.89	75.06	68.08	69.4	112.24	118.22	109.55	33.38	28.7	60.71	32.29	69.82	61.95	4.62667	7.20333	2.47333	2.83667	0.638692	0.0164147	-0.903516	0.127943	-0.705777	0.278412	-1.54221	0.000277478	-1.34447	0.000803381	0.19774	0.616662	cytochrome b559 beta chain (chloroplast) [Oryza sativa Indica Group]	-	-	-	-	GO:0005622//intracellular;GO:0009521//photosystem;GO:0043234//protein complex;GO:0034357//photosynthetic membrane;GO:0009523//photosystem II;GO:0044436//thylakoid part;GO:0009579//thylakoid;GO:0044444//cytoplasmic part;GO:0009536//plastid;GO:0044424//intracellular part;GO:0043231//intracellular membrane-bounded organelle;GO:0009507//chloroplast;GO:0043227//membrane-bounded organelle;GO:0032991//m…	GO:0005488//binding	GO:0044710//single-organism metabolic process;GO:0055114//oxidation-reduction process;GO:0006091//generation of precursor metabolites and energy;GO:0044699//single-organism process;GO:0008152//metabolic process;GO:0044237//cellular metabolic process;GO:0009987//cellular process
TCONS_00262122	0.15	0.68	0.06	0.54	1.31	0.78	0	0.33	0.09	0.81	0.69	0.93	5.91	28.53	3.06	26.69	56.5	34.93	0	13.96	5.02	34.21	40.85	57.74	0.296667	0.876667	0.14	0.81	1.56319	0.00802025	-1.08342	0.488394	1.44908	0.0120984	-2.6466	0.000600544	-0.114106	0.744533	2.5325	0.000778602	-	-	-	-	-	-	-	-
TCONS_00262145	0.85	0	0	0	0	0	0	2.54	17.48	0	0	0	6.41	0	0	0	0	0	0	19.89	180.26	0	0	0	0.283333	0.001	6.67333	0.001	-8.14636	0.360896	4.55784	0.00210493	-8.14636	0.315289	12.7042	7.56643e-06	0	1	-12.7042	5.56433e-06	hypothetical protein MTR_0986s0010, partial [Medicago truncatula]	-	-	-	-	-	-	-
TCONS_00262175	21.92	32.58	6.49	16.99	12.51	7.37	28.46	43.29	16.74	5.74	8.62	4.57	155.6	238.22	59.58	146.55	94.31	57.52	211.33	317.94	162.16	42.61	89.07	49.55	20.33	12.29	29.4967	6.31	-0.726125	0.437243	0.536942	0.194716	-1.6879	0.00913969	1.26307	0.0164877	-0.961773	0.0277601	-2.22484	1.98839e-05	cell wall-associated hydrolase [Phaseolus vulgaris]	-	-	-	-	-	GO:0003824//catalytic activity	-
TCONS_00262206	0.35	0.88	0.34	0.87	0	1.63	3.82	1.85	8.59	1.55	0	0.46	2.83	7.29	3.53	8.55	0	14.48	32.31	15.42	94.64	13.09	0	5.65	0.523333	0.833333	4.75333	0.67	0.671164	0.432255	3.18314	1.66172e-05	0.356431	0.718653	2.51197	0.00609731	-0.314733	0.800811	-2.82671	0.00175203	BnaA09g04420D [Brassica napus]	-	-	-	-	-	-	-
TCONS_00262218	0	0	0	1.89	0	4.54	0	0	0	0	0.53	0	0	0	0	46.35	0	100.68	0	0	0	0	15.49	0	0.001	2.14333	0.001	0.176667	11.0656	1.89246e-06	0	1	7.46489	0.123908	-11.0656	3.02449e-06	-3.60075	0.0157906	7.46489	0.159189	rRNA intron-encoded homing endonuclease, partial [Cenchrus americanus]	-	-	-	-	-	-	-
TCONS_00262223	10.85	16.2	4.98	5.12	1.52	2.44	10.82	27.14	7.04	2.81	8.14	3.88	297.47	457.61	176.64	170.72	44.17	73.53	310.46	770.04	263.34	80.75	324.73	162.58	10.6767	3.02667	15	4.94333	-1.81866	0.00282957	0.490501	0.243016	-1.11091	0.109874	2.30916	0.000169862	0.707754	0.201982	-1.60141	0.0114699	Metal transporter Nramp5 [Morus notabilis]	-	-	-	-	-	-	-
TCONS_00262225	12.1	8.81	14.56	17.32	16.65	14.13	11.38	6.41	8.18	5.24	5.59	0.73	186.28	139.81	290.11	324.07	272.46	239.09	183.32	102.21	171.89	84.51	125.2	17.2	11.8233	16.0333	8.65667	3.85333	0.439438	0.100564	-0.449753	0.431228	-1.61746	0.0162226	-0.889191	0.0102375	-2.0569	0.000245673	-1.1677	0.0687416	-	-	-	-	-	-	-	-
TCONS_00262237	45.13	45.82	16.27	71.45	59.84	29.8	11.58	31.82	55.68	29.33	7.96	7.61	484.89	507.19	226.23	932.87	683.02	351.8	130.17	353.78	816.57	329.81	124.43	124.86	35.74	53.6967	33.0267	14.9667	0.587293	0.0510383	-0.113908	0.811673	-1.25579	0.0652257	-0.701201	0.199475	-1.84308	0.000539018	-1.14188	0.0782384	rRNA intron-encoded homing endonuclease, partial [Cenchrus americanus]	-	-	-	-	-	-	-
TCONS_00262251	65.97	69.68	33.8	107.25	97.54	52.45	12.39	50.14	88.28	32.39	9.74	7.83	1013.86	1103.11	672.03	2002.92	1592.29	885.77	199.19	797.36	1851.7	521.05	217.87	183.74	56.4833	85.7467	50.27	16.6533	0.602255	0.0266089	-0.168128	0.899815	-1.76201	0.00379273	-0.770383	0.192257	-2.36427	8.11163e-06	-1.59389	0.0221461	senescence-associated protein [Medicago truncatula]	-	-	-	-	-	-	-
TCONS_00262266	26.36	25.57	12.77	44.68	38	17.8	6.14	18.24	35.21	15.37	3.72	7.69	400.84	400.56	251.18	825.57	613.81	297.46	97.71	286.95	730.8	244.64	82.23	178.61	21.5667	33.4933	19.8633	8.92667	0.635071	0.0329445	-0.118695	0.831531	-1.27261	0.0426652	-0.753766	0.196484	-1.90768	0.000257061	-1.15391	0.0816225	rRNA intron-encoded homing endonuclease, partial [Cenchrus americanus]	-	-	-	-	-	-	-
TCONS_00262292	0	0	0	0	0	0	0	0	0	4.7	0	1.93	0	0	0	0	0	0	0	0	0	39.7	0	23.78	0.001	0.001	0.001	2.21	0	1	0	1	11.1098	8.56981e-05	0	1	11.1098	0.000136764	11.1098	0.000124997	expressed protein [Arabidopsis lyrata subsp. lyrata] [Arabidopsis lyrata]	-	-	-	-	-	-	-
TCONS_00262310	34.53	28.12	14.89	68.1	51.37	32.89	15.22	29.54	226.79	23.91	9.14	7.88	291.16	244.25	162.5	697.89	460.19	304.8	134.31	257.77	2610.32	211.03	112.2	101.48	25.8467	50.7867	90.5167	13.6433	0.974472	0.00246248	1.80821	0.0113616	-0.921782	0.152007	0.833734	0.283147	-1.89625	5.78882e-05	-2.72999	0.00150592	PREDICTED: uncharacterized protein LOC108867875, partial [Pyrus x bretschneideri]	-	-	-	-	-	-	-
TCONS_00262345	0.46	1.8	0.85	0.21	0.14	0.07	1.62	1.33	2.92	0.37	0.8	0.61	5.92	23.96	14.1	3.31	1.88	1	21.91	17.68	51.36	5	15	12.07	1.03667	0.14	1.95667	0.593333	-2.88845	0.0112117	0.916446	0.0940793	-0.805037	0.475855	3.8049	9.48286e-06	2.08342	0.056817	-1.72148	0.0109461	Tar1p, partial [Dorcoceras hygrometricum]	-	-	-	-	-	-	-
TCONS_00262354	5.11	2.99	3.62	4.62	6.79	6.42	2.64	1.77	3.7	1.2	2.44	0.76	64.71	38.98	59.26	71.06	91.33	89.34	34.98	23.17	63.96	15.86	44.93	14.61	3.90667	5.94333	2.70333	1.46667	0.605334	0.0431125	-0.531199	0.501128	-1.4134	0.0235527	-1.13653	0.0118454	-2.01873	5.13935e-05	-0.882198	0.159154	Os12g0142900, partial [Oryza sativa Japonica Group]	-	-	-	-	-	-	-
TCONS_00262398	0.64	2.14	1.32	3.46	5.17	3.63	1.77	2.07	1.25	1.43	1.37	0.93	9	31	24	59	77	56	26	30	24	21	28	20	1.36667	4.08667	1.69667	1.24333	1.58026	0.000387002	0.312042	0.509202	-0.136448	0.969964	-1.26822	0.00229327	-1.71671	0.000118973	-0.44849	0.523948	-	-	-	-	-	-	-	-
TCONS_00262424	96.02	64.03	35.49	156.6	133.03	70.72	22.34	78.15	191.96	54.35	21	39.8	1178.55	809.62	563.58	2336.02	1734.58	953.96	286.91	992.69	3216.04	698.29	375.2	746.32	65.18	120.117	97.4833	38.3833	0.881935	0.00716978	0.580726	0.207968	-0.763949	0.272613	-0.301209	0.623952	-1.64588	0.000248293	-1.34468	0.0491755	PREDICTED: acidic proline-rich protein PRP25-like, partial [Ipomoea nil]	-	-	-	-	-	-	-
TCONS_00262434	38.25	63.03	18.04	46.31	77.31	27.76	15.79	34.91	163.15	26.52	11.04	11.54	561.65	953.48	342.76	826.42	1205.91	447.87	242.61	530.48	3269.94	407.59	235.92	258.94	39.7733	50.46	71.2833	16.3667	0.343339	0.174139	0.841763	0.124347	-1.28104	0.0381334	0.498425	0.508795	-1.62438	0.000619646	-2.1228	0.00470403	Gag protease polyprotein [Theobroma cacao]	-	-	-	-	-	-	-
TCONS_00262442	0	0.04	0	0	0	0	0	0	8.14	3.86	1.51	0	0	0.47	0	0	0	0	0	0	144.61	52.56	28.6	0	0.0133333	0.001	2.71333	1.79	-3.73697	1	7.66888	0.000502674	7.06878	2.63824e-05	11.4059	0.000726584	10.8057	4.69921e-05	-0.600107	0.65035	PREDICTED: protein TAR1-like [Cicer arietinum]	-	-	-	-	-	-	-
TCONS_00262446	7.88	0	1.51	5.74	2.71	3.17	0.55	1.25	4.8	0	1.12	0.65	80.26	0	19.93	71.13	29.39	35.46	5.86	13.23	66.83	0	16.68	10.07	3.13	3.87333	2.2	0.59	0.307413	0.537553	-0.508659	0.843176	-2.40738	0.0957084	-0.816072	0.272184	-2.71479	0.000211742	-1.89872	0.0628829	hypothetical protein GLYMA_13G013900 [Glycine max]	-	-	-	-	-	-	-
TCONS_00262455	7.26	6.69	7.21	18.76	6.62	4.23	2.35	6.25	6.96	3.61	2.31	0.55	113.2	107.44	145.51	355.46	109.69	72.55	38.27	100.89	148.12	59.01	52.39	13.1	7.05333	9.87	5.18667	2.15667	0.484745	0.181133	-0.443498	0.580036	-1.7095	0.00565645	-0.928242	0.104018	-2.19425	0.000656158	-1.266	0.0516157	cell wall-associated hydrolase, partial [Phaeodactylum tricornutum]	-	-	-	-	-	-	-
TCONS_00262460	10.88	14.38	4.12	4.57	0.76	2.03	9.67	28.95	4.72	0.83	5.76	2.79	132.11	179.89	64.78	67.4	9.76	27.04	122.91	363.76	78.18	10.55	101.77	51.79	9.79333	2.45333	14.4467	3.12667	-1.99706	0.00424246	0.560865	0.260747	-1.64717	0.0337442	2.55792	0.000638803	0.349882	0.618707	-2.20804	0.0053095	rRNA intron-encoded homing endonuclease, partial [Cenchrus americanus]	-	-	-	-	-	-	-
TCONS_00262517	21.31	12.52	19.06	40.67	40.04	36.3	31.9	19.8	31.62	28.12	15	19.52	249.74	151.23	289.07	579.26	498.55	467.53	391.23	240.13	505.91	345.02	255.88	349.61	17.63	39.0033	27.7733	20.88	1.14556	0.000394411	0.655668	0.0892276	0.244089	0.343133	-0.489897	0.125823	-0.901476	0.011058	-0.411579	0.426948	RNA polymerase beta' subunit (chloroplast) [Triticum urartu]	-	-	-	-	GO:0044464//cell part;GO:0005622//intracellular;GO:0044444//cytoplasmic part;GO:0044424//intracellular part;GO:0043231//intracellular membrane-bounded organelle;GO:0005737//cytoplasm;GO:0005623//cell;GO:0043226//organelle;GO:0009536//plastid;GO:0043227//membrane-bounded organelle;GO:0043229//intracellular organelle	GO:0016740//transferase activity;GO:0034062//RNA polymerase activity;GO:0016772//transferase activity, transferring phosphorus-containing groups;GO:0016779//nucleotidyltransferase activity;GO:0003824//catalytic activity	GO:0008152//metabolic process;GO:0010467//gene expression;GO:0043170//macromolecule metabolic process;GO:0071704//organic substance metabolic process
TCONS_00262530	9.08	19.35	5.35	26.41	23.88	5.21	7.28	15.46	14.15	7.21	3.97	4.08	132.72	291.45	101.1	469.24	370.86	83.64	111.29	233.92	282.3	110.38	84.47	91.16	11.26	18.5	12.2967	5.08667	0.716318	0.0824184	0.12706	0.518886	-1.14641	0.0723015	-0.589258	0.235881	-1.86273	0.000696495	-1.27347	0.0122	ORF58e [Pinus koraiensis]	Genetic Information Processing	Translation	ko03010//Ribosome	K02946	-	-	-
TCONS_00262607	5.1	0.87	0.85	0	0	0	5.4	10.58	0	0	3.45	0	42.52	7.51	9.19	0	0	0	47.07	91.28	0	0	41.88	0	2.27333	0.001	5.32667	1.15	-11.1506	1.18189e-05	1.22842	0.2285	-0.983175	0.58105	12.379	4.70579e-06	10.1674	0.0135264	-2.2116	0.195447	BnaCnng12640D [Brassica napus]	-	-	-	-	-	-	-
TCONS_00263255	1.45	1.44	1.97	3.11	4.58	4.24	1.88	2.78	2.59	1.82	2.6	1.78	57.7	58.94	101.72	150.56	193.55	185.51	78.23	114.43	140.57	75.67	150.54	108.47	1.62	3.97667	2.41667	2.06667	1.29557	0.000309623	0.577025	0.145043	0.351312	0.244831	-0.718541	0.0429765	-0.944254	0.0122871	-0.225713	0.730323	-	-	-	-	-	-	-	-
TCONS_00263709	0.73	2.67	1.97	4.02	2.94	3.79	1.65	1.13	1.28	0.86	1.39	0.92	12.34	46.34	42.99	82.18	52.58	70.07	29.07	19.71	29.44	15.2	34.06	23.65	1.79	3.58333	1.35333	1.05667	1.00134	0.0155983	-0.403442	0.630582	-0.760439	0.333789	-1.40479	0.000755383	-1.76178	7.61675e-05	-0.356997	0.634904	conserved hypothetical protein [Ricinus communis]	-	-	-	-	-	-	-
TCONS_00263714	0.3	0.13	0.39	0.98	0.34	0.98	0.25	0.04	0.64	0.17	0.07	0.24	16.33	7.27	27.63	64.47	19.46	58.24	14.39	2.3	47.27	9.75	5.86	19.62	0.273333	0.766667	0.31	0.16	1.48794	0.0059915	0.181607	0.700705	-0.77259	0.401984	-1.30633	0.0921575	-2.26053	0.00030641	-0.954196	0.307287	DNA polymerase (mitochondrion) [Silene latifolia]	-	-	-	-	-	-	GO:0034641//cellular nitrogen compound metabolic process;GO:0046483//heterocycle metabolic process;GO:0044237//cellular metabolic process;GO:0071704//organic substance metabolic process;GO:0044238//primary metabolic process;GO:0009987//cellular process;GO:0006807//nitrogen compound metabolic process;GO:1901360//organic cyclic compound metabolic process;GO:0043170//macromolecule metabolic process;…
TCONS_00264196	0	0	0	0	0	0	0	1.99	2.21	0	0	0	0	0	0	0	0	0	0	26.22	38.58	0	0	0	0.001	0.001	1.4	0.001	0	1	10.4512	0.000107485	0	1	10.4512	0.000172652	0	1	-10.4512	9.20352e-05	-	-	-	-	-	-	-	-
TCONS_00264201	2.31	3.38	6.28	9.1	8.14	6.51	3.28	2.55	2.16	1.53	2.49	1.9	61.25	92.54	215.8	293.77	229.85	190.05	91.14	69.98	78.45	42.61	96.34	77.12	3.99	7.91667	2.66333	1.97333	0.988504	0.015913	-0.583156	0.301933	-1.01575	0.0993528	-1.57166	1.23297e-05	-2.00426	4.6104e-07	-0.432598	0.47499	uncharacterized protein A4U43_C05F16790 [Asparagus officinalis]	-	-	-	-	-	-	-
TCONS_00264238	0.15	0.22	0.09	1.89	1.27	0.62	0.24	0.5	0.84	0	0.09	0.2	2.35	3.57	1.85	36.1	21.15	10.63	4.02	8.15	18.05	0	2.11	4.85	0.153333	1.26	0.526667	0.0966667	3.03868	6.54656e-05	1.78022	0.0680718	-0.665581	0.890704	-1.25846	0.0804966	-3.70426	7.83874e-05	-2.4458	0.0514948	-	-	-	-	-	-	-	-
TCONS_00264246	1.45	1.02	1.16	1.69	2.36	0.78	0	0	1.18	0.27	0	0	11.21	8.11	11.56	15.87	19.31	6.6	0	0	12.43	2.19	0	0	1.21	1.61	0.393333	0.09	0.412054	0.389937	-1.62118	0.324628	-3.74894	0.00608058	-2.03324	0.110611	-4.16099	0.000281639	-2.12776	0.428029	-	-	-	-	-	-	-	-
TCONS_00264271	0.75	0.88	0.31	0	0	0	0	0	0.97	0	0	0.7	13.1	15.8	6.93	0	0	0	0	0	23	0	0	18.68	0.646667	0.001	0.323333	0.233333	-9.33688	0.000128635	-1	0.626344	-1.47063	0.38168	8.33688	0.0703927	7.86625	0.100068	-0.47063	0.852654	formin-like protein 5 [Aegilops tauschii subsp. tauschii] [Aegilops tauschii]	-	-	-	-	-	-	-
TCONS_00264310	0.83	0.6	0.37	1.39	2.55	1.83	0.67	0.54	0.8	0.5	0.4	0.29	12	8.91	6.95	24.44	39.14	28.93	10.14	8	15.77	7.5	8.38	6.37	0.6	1.92333	0.67	0.396667	1.68057	0.00116397	0.159199	0.693082	-0.597035	0.647539	-1.52138	0.00670766	-2.27761	0.000146769	-0.756234	0.359352	Protein RUPTURED POLLEN GRAIN 1 [Aegilops tauschii]	-	-	-	-	-	-	-
TCONS_00264360	1.04	0.68	2.35	2.29	1.79	3.09	1.7	1.56	1.59	0.54	0.45	0.5	13.31	8.91	38.87	35.52	24.24	43.33	22.66	20.61	27.72	7.19	8.32	9.68	1.35667	2.39	1.61667	0.496667	0.816944	0.106848	0.252956	0.684095	-1.44972	0.0799455	-0.563988	0.171492	-2.26666	5.54911e-05	-1.70267	0.00971873	-	-	-	-	-	-	-	-
TCONS_00264412	7.02	6.8	8.92	10.74	10.12	10.44	9.97	6.28	7.46	3.57	4.37	2.53	107	106.74	175.8	198.81	163.75	174.82	158.91	98.98	155.1	56.97	97	59	7.58	10.4333	7.90333	3.49	0.46093	0.0738584	0.0602634	0.731478	-1.11897	0.0317348	-0.400667	0.167624	-1.5799	3.03297e-05	-1.17923	0.0136371	-	-	-	-	-	-	-	-
TCONS_00264433	2.86	4.8	5.04	7.66	8.75	8.41	3.7	2.72	2.91	0.79	1.69	1.02	62.94	108.69	143.36	204.63	204.38	203.21	85.08	61.88	87.42	18.11	54.14	34.14	4.23333	8.27333	3.11	1.16667	0.966675	0.00373078	-0.44488	0.463226	-1.8594	0.00096114	-1.41155	7.2719e-05	-2.82608	1.80603e-10	-1.41452	0.00705659	-	-	-	-	-	-	-	-
TCONS_00264469	4.7	8.75	2.19	1.9	1.25	1.05	5.01	23.47	1.3	0.51	3.06	4.55	82.8	158.77	49.93	40.71	23.3	20.29	92.28	427.88	31.32	9.48	78.33	122.33	5.21333	1.4	9.92667	2.70667	-1.89678	0.00218406	0.929103	0.176911	-0.945689	0.369123	2.82588	0.000822538	0.95109	0.145703	-1.87479	0.0585751	rRNA intron-encoded homing endonuclease, partial [Cenchrus americanus]	-	-	-	-	-	-	-
TCONS_00264545	5.63	7.42	12.55	22.45	18.12	13.17	8.53	4.59	9.01	8.1	4.58	2.12	61.23	83.12	176.56	296.69	209.36	157.38	97.07	51.69	133.72	92.23	72.55	35.25	8.53333	17.9133	7.37667	4.93333	1.06985	0.00729913	-0.21014	0.820568	-0.790547	0.220072	-1.27999	0.002146	-1.8604	6.23986e-05	-0.580406	0.300326	-	-	-	-	-	-	-	-
TCONS_00264688	1.95	1.69	3.97	11.22	8.48	11.3	5.01	2.3	2.9	2.36	1.47	1.33	34.22	30.47	90.07	239.37	158.1	217.83	91.93	41.78	69.55	43.39	37.66	35.68	2.53667	10.3333	3.40333	1.72	2.0263	6.99621e-06	0.424015	0.414797	-0.560525	0.418582	-1.60229	5.67869e-05	-2.58683	3.02317e-10	-0.98454	0.070548	-	-	-	-	-	-	-	-
TCONS_00264845	1.47	1.09	3.58	3.18	3.55	3.46	1.09	1.3	2.16	1.22	1.01	0.58	68.23	52.25	215.03	179.3	175	176.47	53.11	62.3	136.8	59.11	68.28	41.3	2.04667	3.39667	1.51667	0.936667	0.730843	0.0893158	-0.432372	0.557356	-1.12767	0.0702712	-1.16322	0.00585942	-1.85851	2.94042e-06	-0.695296	0.184564	OSJNBb0108J11.11 [Oryza sativa Japonica Group]	-	-	-	-	-	-	-
TCONS_00264858	0.11	0.42	0.29	0.34	0.71	0.53	0.3	0.25	0.05	0.09	0.12	0	5	19.96	17.15	19.16	34.7	26.92	14.32	12	2.98	4.26	8.1	0	0.273333	0.526667	0.2	0.07	0.946229	0.0562935	-0.450661	0.656903	-1.96523	0.0667266	-1.39689	0.0196887	-2.91146	0.000136009	-1.51457	0.237289	-	-	-	-	-	-	-	-
TCONS_00264861	1.13	0.51	1.73	3.13	4.47	3.52	1.69	1.04	0.96	1.11	0.98	0.68	26.13	12.08	52	88.06	109.98	89.66	41	25	30.26	27	33.11	24	1.12333	3.70667	1.23	0.923333	1.72234	0.000341781	0.130872	0.794449	-0.282863	0.797893	-1.59146	0.000116832	-2.0052	2.81412e-06	-0.413735	0.523668	DNA-dependent RNA polymerase (mitochondrion) [Cocos nucifera]	-	-	-	-	-	-	-
TCONS_00264902	1303.23	1820.39	508.92	564.15	193.66	197.16	1339.94	3453.24	382.27	188.7	666.42	323.75	22488.3	32361	11362	11830.6	3549.96	3738.69	24194	61662.9	9003.68	3408.21	16737.3	8534.4	1210.85	318.323	1725.15	392.957	-1.92745	0.00142438	0.510706	0.318531	-1.62357	0.014242	2.43816	0.000696425	0.303877	0.588704	-2.13428	0.00430666	rRNA intron-encoded homing endonuclease, partial [Cenchrus americanus]	-	-	-	-	-	-	-
TCONS_00265026	1.38	1.13	1.14	0.38	0.57	0.42	0.6	1.19	0.73	2.22	1.33	0.93	57	48	61	19	25	19	26	51	41	96	80	59	1.21667	0.456667	0.84	1.49333	-1.41372	0.0112802	-0.534473	0.40678	0.295602	0.309569	0.879248	0.149959	1.70932	0.000853798	0.830075	0.0828296	PREDICTED: ubiquitin-like-specific protease ESD4 [Zea mays]	-	-	-	-	-	-	-
TCONS_00265066	3.82	3.44	4.69	7.59	6.41	8.04	3.37	1.45	3.81	3.4	1.75	1.09	36.8	34.11	58.47	88.95	65.65	85.17	34.01	14.51	50.14	34.31	24.53	15.99	3.98333	7.34667	2.87667	2.08	0.883114	0.00860385	-0.469578	0.559114	-0.937393	0.140285	-1.35269	0.00383807	-1.82051	8.42616e-05	-0.467815	0.458135	-	-	-	-	-	-	-	-
TCONS_00265096	1.53	1.63	3.25	3.92	2.93	2.81	1.14	1.48	1.63	1.32	1	1.31	72.97	79.94	200.01	227.01	148.51	147.09	56.68	72.94	106.24	66.02	69.29	95.28	2.13667	3.22	1.41667	1.21	0.591699	0.0959986	-0.592862	0.332357	-0.820355	0.175855	-1.18456	0.00181092	-1.41205	0.000213931	-0.227493	0.7225	uncharacterized protein A4U43_C05F16790 [Asparagus officinalis]	-	-	-	-	-	-	-
TCONS_00265106	56.23	42.11	18.47	80.83	72.87	32.92	9.45	41.18	98.38	24.66	10.7	8.44	651.72	502.86	277	1138.53	897.25	419.33	114.57	493.97	1556.42	299.22	180.51	149.41	38.9367	62.2067	49.67	14.6	0.67594	0.0351621	0.351245	0.369774	-1.41516	0.0186209	-0.324694	0.617839	-2.0911	1.64846e-05	-1.76641	0.013318	PREDICTED: acidic proline-rich protein PRP25-like, partial [Ipomoea nil]	-	-	-	-	-	-	-
TCONS_00265279	92.69	133.57	38.74	39.54	12.88	12.11	118.13	245.11	35.55	17.4	55.24	34.76	2869.84	4260.44	1551.89	1487.9	423.79	412.03	3827.38	7853.62	1502.28	563.89	2489.6	1644.36	88.3333	21.51	132.93	35.8	-2.03795	0.000933407	0.589637	0.229817	-1.303	0.0542116	2.62759	0.000136045	0.734952	0.18134	-1.89264	0.00679331	rRNA intron-encoded homing endonuclease, partial [Cenchrus americanus]	-	-	-	-	-	-	-
TCONS_00265299	1.56	2.09	1.92	3.92	3.51	4.12	0.83	0.93	2.51	1.55	0.69	1.35	23.16	32.06	36.9	70.88	55.43	67.44	12.92	14.31	50.96	24.17	14.97	30.62	1.85667	3.85	1.42333	1.19667	1.05214	0.00258288	-0.383441	0.799751	-0.633693	0.414326	-1.43558	0.00823672	-1.68584	0.000240266	-0.250252	0.716489	-	-	-	-	-	-	-	-
TCONS_00265340	6.3	4.02	6.94	14.13	9.99	10.6	5.77	5.17	4.36	4.95	2.79	3.22	73	48	104	199	123	135	70	62	69	60	47	57	5.75333	11.5733	5.1	3.65333	1.00833	0.00397562	-0.173901	0.850416	-0.655185	0.292834	-1.18224	0.000894269	-1.66352	2.72934e-05	-0.481284	0.375706	hypothetical protein TRIUR3_20773 [Triticum urartu]	-	-	-	-	-	-	-
TCONS_00265349	2.02	6.01	0.55	1.21	0.08	0.08	4.8	11.57	0.77	0.08	3.3	0.9	35.01	107.17	12.37	25.48	1.43	1.54	87.06	207.34	18.17	1.41	83.23	23.91	2.86	0.456667	5.71333	1.42667	-2.6468	0.0150069	0.998318	0.167887	-1.00337	0.463448	3.64512	0.000516263	1.64343	0.139757	-2.00168	0.0590032	rRNA intron-encoded homing endonuclease, partial [Cenchrus americanus]	-	-	-	-	-	-	-
TCONS_00265369	0	0	0	0.4	0.34	0.17	1.05	1.48	1.16	0.58	0.08	0.24	0	0	0	4	3	1.56	9	12.54	13	5	1	3	0.001	0.303333	1.23	0.3	8.24476	0.064787	10.2644	8.88693e-05	8.22882	0.0796394	2.01968	0.0475281	-0.0159415	1	-2.03562	0.038923	OSJNBb0021I10.9 [Oryza sativa Japonica Group]	-	-	-	-	-	-	-
TCONS_00265500	0	7.1	9.5	0	0	1.06	12.19	5.67	15.8	0	4.71	13.37	0	52.19	87.64	0	0	8.27	90.97	41.81	153.81	0	48.93	145.61	5.53333	0.353333	11.22	6.02667	-3.96905	0.00909869	1.01985	0.243895	0.123211	0.80824	4.9889	3.60374e-08	4.09226	0.00699311	-0.89664	0.434819	-	-	-	-	-	-	-	-
TCONS_00265535	0.3	0.29	0.46	2.25	2.57	2.15	0.71	0.36	0.54	0.07	0.2	0.34	4	4	8	37	37	32	10	5	10	1	4	7	0.35	2.32333	0.536667	0.203333	2.73077	1.41926e-06	0.616671	0.512482	-0.783508	0.685963	-2.1141	0.00010515	-3.51428	2.15049e-07	-1.40018	0.238945	-	-	-	-	-	-	-	-
TCONS_00265548	0	0	0	0	2.15	20.82	0	0	0	0	0	0	0	0	0	0	36.21	361.99	0	0	0	0	0	0	0.001	7.65667	0.001	0.001	12.9025	1.11035e-06	0	1	0	1	-12.9025	1.44848e-06	-12.9025	1.12402e-06	0	1	ORF49g [Pinus koraiensis]	-	-	-	-	-	-	-
TCONS_00265580	2.77	3.02	4.24	4.16	6.14	5.33	3.6	2.21	2.96	2.21	1.91	1.29	108.84	121.88	215.31	198.47	255.88	229.72	147.74	89.74	158.57	90.74	109.14	77.29	3.34333	5.21	2.92333	1.80333	0.639996	0.0388209	-0.193673	0.827629	-0.890621	0.0977802	-0.833669	0.018822	-1.53062	6.30715e-05	-0.696948	0.150878	-	-	-	-	-	-	-	-
TCONS_00265586	266.53	411.09	102.77	103.42	26.15	24.43	325.83	1083.29	101.57	29.5	181.92	174.38	3930.99	6246.22	1960.99	1853.72	409.71	395.99	5028.5	16533.4	2044.81	455.35	3905.21	3929.04	260.13	51.3333	503.563	128.6	-2.34126	0.000559385	0.95294	0.113487	-1.01634	0.272336	3.29421	4.90747e-05	1.32492	0.0486148	-1.96928	0.0232297	rRNA intron-encoded homing endonuclease, partial [Cenchrus americanus]	-	-	-	-	-	-	-
TCONS_00265603	2.44	0.78	1.03	3.29	3.77	3.52	2.29	2.15	1.34	0.96	1.16	1.57	59.89	19.8	32.79	98.24	98.27	94.97	58.94	54.66	44.76	24.74	41.4	58.76	1.41667	3.52667	1.92667	1.23	1.3158	0.00103803	0.443607	0.308902	-0.203842	0.9638	-0.872198	0.0135398	-1.51965	0.000346622	-0.647449	0.286445	ribosomal protein L33 (chloroplast) [Triticum aestivum]	-	-	-	-	GO:0032991//macromolecular complex;GO:0005623//cell;GO:0044424//intracellular part;GO:0030529//intracellular ribonucleoprotein complex;GO:0005737//cytoplasm;GO:0043226//organelle;GO:0044464//cell part;GO:0009536//plastid;GO:0043227//membrane-bounded organelle;GO:0043229//intracellular organelle;GO:1990904//ribonucleoprotein complex;GO:0043231//intracellular membrane-bounded organelle;GO:0005622//…	-	GO:0008152//metabolic process;GO:0043170//macromolecule metabolic process;GO:0071704//organic substance metabolic process;GO:0010467//gene expression
TCONS_00265615	1.42	1.88	4.6	6.95	2.19	3.35	1.3	0.36	1.87	0.58	1.44	0.76	12.4	16.96	52.1	73.92	20.34	32.21	11.9	3.23	22.31	5.35	18.36	10.22	2.63333	4.16333	1.17667	0.926667	0.660849	0.203603	-1.16218	0.183071	-1.50677	0.0577781	-1.82303	0.00682147	-2.16762	0.00047129	-0.344583	0.755961	-	-	-	-	-	-	-	-
TCONS_00265618	3.91	4.93	5.7	6.45	8.04	6.7	4.05	3.43	4.08	2.15	3.54	2.82	102.52	133.08	193.41	205.38	223.78	192.89	111	93	146	59	135	113	4.84667	7.06333	3.85333	2.83667	0.543356	0.0500855	-0.330886	0.617221	-0.772796	0.189052	-0.874242	0.0105744	-1.31615	0.000670001	-0.44191	0.419472	-	-	-	-	-	-	-	-
TCONS_00265626	79.45	107.32	34.99	31.69	9.05	12.75	72.93	247.68	38.09	9.84	59.25	49.33	1539.18	2141.71	877	745.98	186.27	271.39	1478.33	4965.04	1007.11	199.47	1670.72	1459.99	73.92	17.83	119.567	39.4733	-2.05166	0.000546691	0.693779	0.176445	-0.905086	0.319316	2.74544	9.11871e-05	1.14657	0.0677049	-1.59886	0.0484268	retrotransposon protein [Oryza sativa Indica Group]	-	-	-	-	-	GO:0003824//catalytic activity	-
TCONS_00265711	4.28	4.36	6.29	16.38	15.52	12.03	4.37	6.63	4.09	4.5	3.98	2.34	65.54	68.73	124.57	304.55	252.28	202.27	69.9	105	85.48	72.15	88.57	54.64	4.97667	14.6433	5.03	3.60667	1.55699	1.9294e-05	0.0153786	0.858724	-0.464514	0.500915	-1.54161	3.10132e-05	-2.02151	2.35877e-07	-0.479892	0.375484	orf176 (mitochondrion) [Beta vulgaris subsp. vulgaris] [Beta vulgaris]	-	-	-	-	-	-	-
TCONS_00265716	0	0	0	0	0	0.57	1.47	1.68	1.58	0.91	1.08	0.4	0	0	0	0	0	6.27	15.32	17.36	21.49	9.44	15.64	6.03	0.001	0.19	1.57667	0.796667	7.56986	0.30821	10.6227	4.58025e-07	9.63783	0.000295171	3.05281	0.00841789	2.06798	0.135198	-0.98483	0.151544	PREDICTED: protein TAR1-like [Solanum pennellii]	-	-	-	-	-	-	-
TCONS_00265726	3.99	4.06	0.77	5.44	7.77	0.97	0.98	0.91	7.75	1.59	0.37	0.24	41.82	43.84	10.44	69.37	86.59	11.21	10.76	9.84	110.96	17.4	5.61	3.89	2.94	4.72667	3.21333	0.733333	0.685007	0.148563	0.128254	0.589626	-2.00328	0.0217326	-0.556752	0.532331	-2.68828	0.000497432	-2.13153	0.0193972	protein kinase [Triticum aestivum]	-	-	-	-	-	-	-
TCONS_00265731	13.03	14.83	25.7	32.23	25.54	24.99	14.83	9.76	13.11	8.99	3.62	8.89	221.41	259.69	565.01	665.64	461.16	466.77	263.77	171.57	304.02	160	89.47	230.81	17.8533	27.5867	12.5667	7.16667	0.627778	0.0579425	-0.506591	0.369748	-1.31682	0.0265802	-1.13437	0.00113206	-1.9446	9.12729e-06	-0.810228	0.134809	ORF49g [Pinus koraiensis]	-	-	-	-	-	-	-
TCONS_00265741	2209.4	3199.13	782.15	887.48	283.76	313.35	2708.88	5672.21	743.7	392.17	1199.99	360.55	23810.1	35517.4	10905.6	11623	3248.61	3710.94	30546.5	63255.9	10939.7	4423.69	18822.1	5935.96	2063.56	494.863	3041.6	650.903	-2.06003	0.000984412	0.559693	0.266625	-1.66462	0.0150131	2.61973	0.000159687	0.395413	0.506954	-2.22431	0.00212111	rRNA intron-encoded homing endonuclease, partial [Cenchrus americanus]	-	-	-	-	-	-	-
TCONS_00265744	672.22	968.95	261.9	266.67	123.27	114.13	731.13	1569.71	232.69	131.21	333.68	113.16	6106.28	9067.44	3077.98	2943.79	1189.54	1139.22	6949.31	14755.2	2885.05	1247.55	4411.6	1570.3	634.357	168.023	844.51	192.683	-1.91663	0.000771832	0.41282	0.363367	-1.71906	0.00712376	2.32945	0.000279271	0.19757	0.742534	-2.13188	0.00194623	Gag protease polyprotein [Theobroma cacao]	-	-	-	-	-	-	-
TCONS_00265749	1.88	4.46	3.39	10.09	7.93	3.63	2.97	3.56	3.15	2.78	2.73	1.32	26.61	65.1	62.09	173.72	119.24	56.56	43.94	52.13	60.9	41.27	56.36	28.51	3.24333	7.21667	3.22667	2.27667	1.15386	0.00586394	-0.00743276	0.836064	-0.510554	0.526478	-1.16129	0.00785031	-1.66441	0.000514994	-0.503121	0.360593	-	-	-	-	-	-	-	-
TCONS_00265778	226.9	341.85	96.52	95.51	41.7	28.57	233.52	435.44	83.44	41.74	129.81	35.46	2201.41	3416.9	1211.58	1126.13	429.85	304.66	2370.7	4371.9	1105.06	423.87	1833.04	525.63	221.757	55.26	250.8	69.0033	-2.00467	0.000899849	0.17756	0.578346	-1.68424	0.0129779	2.18223	0.000554997	0.32043	0.609909	-1.8618	0.00656652	rRNA intron-encoded homing endonuclease, partial [Cenchrus americanus]	-	-	-	-	-	-	-
TCONS_00265780	0.52	1.01	0.58	2.62	1.82	2.83	0.62	1.26	1.14	0.25	0.49	0.76	8.4	16.74	12.04	51.24	31.18	50.1	10.49	20.97	25.12	4.17	11.39	18.62	0.703333	2.42333	1.00667	0.5	1.78471	6.97372e-05	0.517306	0.313347	-0.49228	0.770959	-1.26741	0.00820238	-2.27699	5.22598e-05	-1.00959	0.201291	photosystem I subunit IX (chloroplast) [Anemarrhena asphodeloides]	-	-	-	-	GO:0044464//cell part;GO:0005737//cytoplasm;GO:0034357//photosynthetic membrane;GO:0005623//cell;GO:0044446//intracellular organelle part;GO:0031224//intrinsic component of membrane;GO:0044425//membrane part;GO:0043234//protein complex;GO:0031984//organelle subcompartment;GO:0009579//thylakoid;GO:0005622//intracellular;GO:0009536//plastid;GO:0009521//photosystem;GO:0043229//intracellular organell…	-	GO:0009987//cellular process;GO:0008152//metabolic process;GO:0044237//cellular metabolic process
TCONS_00265783	22.06	20.14	8.8	35.82	40.09	16.62	6.46	22.21	36.97	11.04	3.71	8.65	331.75	312.15	171.34	654.72	640.54	274.66	101.61	345.66	758.98	173.75	81.21	198.83	17	30.8433	21.88	7.8	0.859424	0.0103198	0.364078	0.316612	-1.12399	0.0797569	-0.495346	0.368676	-1.98341	6.29511e-05	-1.48807	0.0232187	senescence-associated protein [Medicago truncatula]	-	-	-	-	-	-	-
TCONS_00265785	0.05	0	1.16	1.53	1.14	2.04	1.93	0.52	0.96	0.32	0.34	0.17	0.66	0	21.16	26.25	17.12	31.66	28.5	7.53	18.39	4.76	6.93	3.76	0.403333	1.57	1.13667	0.276667	1.96072	0.0526863	1.49476	0.226447	-0.543824	0.720209	-0.465955	0.323303	-2.50454	0.000186164	-2.03859	0.0177147	-	-	-	-	-	-	-	-
TCONS_00265848	25.09	17.3	25.12	40.34	50.14	46.79	30.82	31.3	15.17	15.64	14.06	11.78	821.91	583.66	1064.4	1605.77	1744.7	1684.08	1056.43	1060.9	678.05	536.35	670.43	589.65	22.5033	45.7567	25.7633	13.8267	1.02384	0.000913721	0.195181	0.546946	-0.702685	0.191572	-0.828663	0.0105477	-1.72653	5.15932e-07	-0.897866	0.0600068	ribosomal protein L33 (chloroplast) [Triticum aestivum]	-	-	-	-	GO:0043226//organelle;GO:0032991//macromolecular complex;GO:0044464//cell part;GO:0044444//cytoplasmic part;GO:0044424//intracellular part;GO:1990904//ribonucleoprotein complex;GO:0005623//cell;GO:0005737//cytoplasm;GO:0043227//membrane-bounded organelle;GO:0043231//intracellular membrane-bounded organelle;GO:0030529//intracellular ribonucleoprotein complex;GO:0043229//intracellular organelle;GO:…	-	GO:0010467//gene expression;GO:0043170//macromolecule metabolic process;GO:0071704//organic substance metabolic process;GO:0008152//metabolic process
TCONS_00265861	1.44	3.06	1.11	0.67	0.2	0.31	2.95	3.88	0.85	0.26	0.98	0.26	22.42	49.04	22.39	12.75	3.23	5.33	47.97	62.55	18.04	4.28	22.18	6.29	1.87	0.393333	2.56	0.5	-2.24921	0.004273	0.453106	0.360252	-1.90304	0.016307	2.70232	0.000397293	0.346176	0.796512	-2.35614	0.00184522	rRNA intron-encoded homing endonuclease, partial [Cenchrus americanus]	-	-	-	-	-	-	-
TCONS_00265865	139.89	131.69	126.88	48.38	40.8	35.24	68.7	61.95	69.34	89.62	93.91	128.59	2190.75	2124.6	2570.9	920.74	678.84	606.41	1125.73	1003.93	1482.13	1469.07	2140.53	3076.5	132.82	41.4733	66.6633	104.04	-1.67922	2.72076e-05	-0.994507	0.0259371	-0.352334	0.73534	0.684709	0.115832	1.32688	0.000554394	0.642173	0.0831683	Maturase MatK, N-terminal domain-containing protein, partial [Cynara cardunculus var. scolymus] [Cynara cardunculus]	-	-	-	-	-	-	-
TCONS_00265894	12.99	10.8	12.18	24.85	23.14	22.41	10.63	11.42	14.25	12.3	6.59	5.1	117.14	100.35	142.15	272.41	221.68	222.09	100.33	106.58	175.44	116.07	86.52	70.32	11.99	23.4667	12.1	7.99667	0.968781	0.000897389	0.0131754	0.740061	-0.584361	0.353041	-0.955606	0.007263	-1.55314	9.08406e-05	-0.597536	0.232093	NADH dehydrogenase subunit 4L (chloroplast) [Pharus latifolius]	-	-	-	-	GO:0009579//thylakoid;GO:0009536//plastid;GO:0043229//intracellular organelle;GO:0044464//cell part;GO:0043226//organelle;GO:0005623//cell;GO:0044425//membrane part;GO:0044435//plastid part;GO:0031976//plastid thylakoid;GO:0044422//organelle part;GO:0031224//intrinsic component of membrane;GO:0009534//chloroplast thylakoid;GO:0031984//organelle subcompartment;GO:0009507//chloroplast;GO:0043227//m…	GO:0003824//catalytic activity;GO:0016651//oxidoreductase activity, acting on NAD(P)H;GO:0048037//cofactor binding;GO:0016491//oxidoreductase activity;GO:0005488//binding	GO:0044237//cellular metabolic process;GO:0022904//respiratory electron transport chain;GO:0044710//single-organism metabolic process;GO:0044699//single-organism process;GO:0044763//single-organism cellular process;GO:0015980//energy derivation by oxidation of organic compounds;GO:0006091//generation of precursor metabolites and energy;GO:0045333//cellular respiration;GO:0009987//cellular process…
TCONS_00265946	12.56	7.07	6.41	13.21	8.83	11.92	5.7	1.22	46.1	3.05	2.97	1.4	116.51	67.57	77	148.96	87.05	121.53	55.34	11.71	583.88	29.64	40.11	19.82	8.68	11.32	17.6733	2.47333	0.383107	0.115434	1.02581	0.153336	-1.81124	0.001073	0.6427	0.452511	-2.19435	5.23848e-07	-2.83705	0.00294872	senescence-associated protein [Medicago truncatula]	-	-	-	-	-	-	-
TCONS_00265947	8.84	13.05	3.66	10.91	16.01	6.32	1.05	9.13	13.98	5.17	2.38	0.89	101.05	153.69	54.11	151.5	194.39	79.35	12.61	108	218.02	61.82	39.65	15.49	8.51667	11.08	8.05333	2.81333	0.379597	0.15804	-0.0807028	0.796044	-1.59801	0.0218522	-0.4603	0.475006	-1.97761	0.000403264	-1.51731	0.0516514	rRNA intron-encoded homing endonuclease, partial [Cenchrus americanus]	-	-	-	-	-	-	-
TCONS_00265972	37.73	52.64	13.61	14.34	6.92	4.22	39.81	88.7	17.13	10.38	20.6	11.8	701.36	1008.09	327.32	323.9	136.72	86.17	774.4	1706.42	434.75	202.06	557.41	335.21	34.66	8.49333	48.5467	14.26	-2.02887	0.00111367	0.486101	0.2796	-1.2813	0.0443793	2.51497	8.94455e-05	0.747571	0.140339	-1.7674	0.00437599	rRNA intron-encoded homing endonuclease, partial [Cenchrus americanus]	-	-	-	-	-	-	-
TCONS_00265981	151.65	220.37	62.31	62.97	27.71	24.22	150.19	278.88	53.63	31.54	70.78	39.12	1184.97	1773.97	629.98	598	229.98	208	1227.99	2254.98	571.99	258	805	467	144.777	38.3	160.9	47.1467	-1.91841	0.000982721	0.152335	0.609798	-1.6186	0.0073641	2.07075	0.000758785	0.299811	0.5599	-1.77094	0.00460785	cytochrome P450 monooxygenase [Saccharum hybrid cultivar R570]	-	-	-	-	-	-	-
TCONS_00265984	3.37	3.74	1.03	5.17	4.61	2.31	0.86	0.88	12.39	1.42	0.51	0.5	37.58	42.95	14.79	69.98	54.55	28.29	10	10.14	188.26	16.53	8.27	8.58	2.71333	4.03	4.71	0.81	0.570714	0.0947165	0.795661	0.217722	-1.74407	0.0213037	0.224947	0.767988	-2.31479	3.05339e-05	-2.53973	0.00711339	ORF64c [Arabidopsis lyrata subsp. lyrata] [Arabidopsis lyrata]	-	-	-	-	-	GO:0003824//catalytic activity	-
TCONS_00265998	0	0	1.57	0.59	0	3.01	0	0	0.54	0	0	0	0	0	23.05	8.09	0	37.45	0	0	8.29	0	0	0	0.523333	1.2	0.18	0.001	1.19723	0.439431	-1.53973	0.526152	-9.03159	0.0423294	-2.73697	0.0888024	-10.2288	0.000592534	-7.49185	0.294257	senescence-associated protein [Medicago truncatula]	-	-	-	-	-	-	-
TCONS_00266052	15.55	11.93	14.85	32.07	28.38	30	16.9	14.98	10.39	10.04	4.84	10.31	325.07	256.84	401.49	814.72	630.18	689.13	369.63	323.98	296.43	219.71	147.24	329.35	14.11	30.15	14.09	8.39667	1.09544	0.000208056	-0.00204638	0.833	-0.748829	0.220621	-1.09749	0.000570134	-1.84427	7.45411e-06	-0.746783	0.162782	ORF49g [Pinus koraiensis]	-	-	-	-	-	-	-
TCONS_00266112	1.39	0.73	0.65	0.93	0.68	0.93	0	0	0.99	0	0.03	0.1	15.79	8.5	9.52	12.82	8.23	11.66	0	0	15.42	0	0.46	1.71	0.923333	0.846667	0.33	0.0433333	-0.125057	0.846324	-1.48439	0.391717	-4.4133	0.00105963	-1.35933	0.330403	-4.28824	0.000784581	-2.92892	0.288068	-	-	-	-	-	-	-	-
