# Supplementary material for: RNA Sequencing Reveals Dynamic Carbohydrate Metabolism and Phytohormone Signaling Accompanying Post-mowing Regeneration of Forage Winter Wheat (Triticum aestivum L.)
Source: Front Plant Sci. 2021 Jul 29;12:664933. doi: 10.3389/fpls.2021.664933 (PMC8358837; doi:10.3389/fpls.2021.664933)
Supplement: Supplementary Table 3 — All identified differentially expressed mRNAs and their annotation in GO and KEGG database. [file Table_3.XLSX]

## Sheet: all profile
Gene ID	Profile	FPKM				Classification
		T0	T1	T2	T3
TCONS_00000337	18	2.14667	5.23	1.74333	1.64	I
TCONS_00000374	7	0.783333	0.001	1.12333	0.58	I
TCONS_00000563	18	18.4367	40.7967	15.27	19.3267	I
TCONS_00001036	7	0.113333	0.001	0.126667	0.366667	I
TCONS_00001273	7	0.356667	0.001	0.753333	0.0533333	I
TCONS_00001484	18	0.0133333	0.203333	0.001	0.00333333	I
TCONS_00002770	7	0.216667	0.001	0.95	2.04333	I
TCONS_00003251	7	0.313333	0.001	0.03	0.426667	I
TCONS_00003284	7	2.67	1.08667	3.04333	3.27333	I
TCONS_00003289	18	0.736667	2.94	0.48	0.47	I
TCONS_00004173	7	0.21	0.001	0.306667	0.326667	I
TCONS_00004802	7	5.90333	2.66667	5.48667	6.66	I
TCONS_00005667	7	0.17	0.001	0.0533333	0.116667	I
TCONS_00006185	7	0.203333	0.001	0.11	0.356667	I
TCONS_00007233	7	4.14	1.55333	3.70667	4.77	I
TCONS_00007623	7	0.41	0.001	0.21	0.0233333	I
TCONS_00009361	7	0.213333	0.001	0.253333	0.0433333	I
TCONS_00010022	18	0.373333	3.73667	0.18	0.473333	I
TCONS_00010023	18	0.176667	1.24667	0.27	0.113333	I
TCONS_00010071	7	0.476667	0.01	0.72	0.656667	I
TCONS_00010352	7	1.30333	0.52	2.12667	1.66	I
TCONS_00011437	18	6.27	17.0167	6.53667	7.2	I
TCONS_00011457	7	0.466667	0.001	0.72	2.42	I
TCONS_00011794	7	20.99	6.32667	19.6533	23.1833	I
TCONS_00012201	7	0.0933333	0.001	0.03	0.223333	I
TCONS_00012322	7	0.376667	0.001	0.37	0.906667	I
TCONS_00012432	7	0.123333	0.00333333	0.413333	0.246667	I
TCONS_00012872	7	0.53	0.0233333	0.37	0.823333	I
TCONS_00014083	7	0.0866667	0.001	0.1	0.153333	I
TCONS_00016154	18	0.2	1.25	0.346667	0.436667	I
TCONS_00016488	7	6.30333	0.001	2.17667	0.536667	I
TCONS_00016540	18	4.77667	9.62667	3.17333	3.94	I
TCONS_00017406	7	0.95	0.001	0.286667	0.58	I
TCONS_00018144	7	0.163333	0.001	0.21	0.68	I
TCONS_00018167	7	0.0933333	0.001	0.0533333	0.25	I
TCONS_00018840	7	0.23	0.001	0.28	0.17	I
TCONS_00019402	7	0.353333	0.001	0.453333	0.623333	I
TCONS_00021021	18	9.37	16.0467	4.89333	7.34	I
TCONS_00021911	18	0.263333	1.93333	0.08	0.206667	I
TCONS_00022295	18	0.333333	0.673333	0.206667	0.23	I
TCONS_00022481	7	15.8633	7.13333	13.3467	14.7233	I
TCONS_00022536	18	15.9133	24.5633	11.9	14.8033	I
TCONS_00022570	7	0.146667	0.001	0.0466667	0.136667	I
TCONS_00023110	7	8.29667	3.70333	5.22	5.95	I
TCONS_00024110	7	0.08	0.001	0.43	0.14	I
TCONS_00024240	18	17.5167	31.1733	13.9833	13.2467	I
TCONS_00024587	7	0.316667	0.001	0.18	0.0366667	I
TCONS_00024621	7	1.85333	1.18333	2.81	2.49	I
TCONS_00024650	7	0.303333	0.1	0.78	0.296667	I
TCONS_00025100	7	0.32	0.001	0.136667	0.0566667	I
TCONS_00025187	7	0.623333	0.00666667	0.943333	0.573333	I
TCONS_00025567	7	0.336667	0.001	0.243333	0.23	I
TCONS_00026022	18	0.04	1.53	0.15	0.133333	I
TCONS_00027704	7	1	0.4	1.55667	1.88	I
TCONS_00030424	18	3.45333	11.3667	4.24667	2.81	I
TCONS_00030958	7	0.723333	0.303333	1.63667	1.44	I
TCONS_00031571	7	2.94	1.26	2.62333	2.32333	I
TCONS_00032210	7	0.0266667	0.001	0.0866667	0.0933333	I
TCONS_00032802	18	0.45	2.07667	0.12	0.32	I
TCONS_00033110	18	0.353333	1.25	0.326667	0.33	I
TCONS_00033901	7	0.313333	0.001	0.5	0.546667	I
TCONS_00034950	18	0.001	0.253333	0.001	0.001	I
TCONS_00036293	7	0.116667	0.02	0.28	0.223333	I
TCONS_00036869	7	0.0533333	0.001	0.226667	0.413333	I
TCONS_00037132	7	1.88	0.97	2.23333	2.65333	I
TCONS_00037301	7	1.13	0.001	0.533333	0.103333	I
TCONS_00037439	7	0.516667	0.0866667	1.16333	1.45667	I
TCONS_00038271	18	1.78	4.29333	1.27	2.04	I
TCONS_00040769	7	0.15	0.001	0.26	0.376667	I
TCONS_00042434	7	0.133333	0.001	0.236667	0.25	I
TCONS_00042519	7	0.2	0.001	0.143333	0.44	I
TCONS_00042769	7	0.246667	0.001	0.496667	0.236667	I
TCONS_00043403	7	3.25333	0.001	0.283333	0.0466667	I
TCONS_00043477	7	0.423333	0.001	0.153333	0.243333	I
TCONS_00043581	7	0.183333	0.001	0.35	0.433333	I
TCONS_00043829	7	0.04	0.001	0.18	0.223333	I
TCONS_00043899	7	0.363333	0.001	0.113333	0.38	I
TCONS_00044225	18	4.64667	7.88667	3.27333	4.48	I
TCONS_00044261	7	0.733333	0.03	0.66	0.783333	I
TCONS_00045607	7	0.32	0.001	0.283333	0.23	I
TCONS_00046896	7	0.16	0.001	0.51	0.103333	I
TCONS_00048448	7	0.13	0.001	0.216667	0.166667	I
TCONS_00048457	7	0.193333	0.00333333	0.06	0.1	I
TCONS_00048653	7	0.48	0.0233333	0.2	0.39	I
TCONS_00048687	7	0.493333	0.001	0.116667	0.476667	I
TCONS_00048924	7	8.71667	4.38	10.52	12.0533	I
TCONS_00048943	7	5.55	2.56	5.09	4.43333	I
TCONS_00049467	7	0.0733333	0.001	0.193333	0.296667	I
TCONS_00049586	7	0.243333	0.001	0.186667	0.106667	I
TCONS_00050050	7	0.19	0.001	0.0366667	0.366667	I
TCONS_00050051	7	0.0866667	0.001	0.123333	0.2	I
TCONS_00050281	7	0.143333	0.001	0.153333	0.213333	I
TCONS_00050435	7	0.136667	0.001	0.0166667	0.183333	I
TCONS_00050580	7	0.216667	0.001	0.58	0.17	I
TCONS_00050667	7	0.543333	0.001	0.37	0.486667	I
TCONS_00053336	7	5.93333	0.403333	6.87333	11.33	I
TCONS_00053514	7	0.403333	0.0133333	0.823333	1.1	I
TCONS_00054390	7	0.71	0.406667	0.966667	0.61	I
TCONS_00055518	7	1.49667	0.776667	2.30333	1.48333	I
TCONS_00056695	18	0.22	1.42333	0.22	0.393333	I
TCONS_00057610	7	0.11	0.001	0.11	0.223333	I
TCONS_00058453	7	0.07	0.001	0.16	0.136667	I
TCONS_00058618	18	0.903333	2.65667	0.996667	1.44667	I
TCONS_00058619	7	2.32667	0.703333	2.01	2.52333	I
TCONS_00058731	7	0.223333	0.001	0.08	0.153333	I
TCONS_00058785	7	0.163333	0.001	0.0166667	0.0166667	I
TCONS_00060225	7	0.493333	0.001	0.77	1.02	I
TCONS_00060415	7	1.17	0.001	0.656667	2.06667	I
TCONS_00060892	7	0.226667	0.001	0.233333	0.263333	I
TCONS_00061008	7	0.0366667	0.001	0.163333	0.273333	I
TCONS_00061859	7	2.51333	1.08333	3.79	3.6	I
TCONS_00064630	18	0.616667	1.35667	0.41	0.433333	I
TCONS_00065646	7	0.363333	0.01	0.74	0.79	I
TCONS_00065656	7	0.963333	0.001	1.61	0.783333	I
TCONS_00065883	7	0.07	0.001	0.06	0.11	I
TCONS_00067236	7	0.166667	0.001	0.92	0.266667	I
TCONS_00067539	7	1.86	0.963333	3.07333	2.99667	I
TCONS_00069464	7	0.0166667	0.001	0.23	0.0666667	I
TCONS_00070258	7	1.59	1.02	2.38	2.07667	I
TCONS_00070694	18	1.55667	3.45667	1.51333	1.94	I
TCONS_00071914	7	0.986667	0.001	0.13	0.496667	I
TCONS_00072536	7	0.473333	0.001	0.34	0.403333	I
TCONS_00072928	7	1.34667	0.496667	0.97	1.11667	I
TCONS_00073372	18	0.143333	0.596667	0.0566667	0.06	I
TCONS_00074550	18	0.001	0.45	0.001	0.001	I
TCONS_00075179	7	0.196667	0.001	0.0333333	0.03	I
TCONS_00075504	7	0.783333	0.001	0.79	0.506667	I
TCONS_00075651	18	0.001	0.72	0.001	0.001	I
TCONS_00076593	7	0.46	0.001	0.0733333	0.12	I
TCONS_00076803	7	1.73	0.65	2.56	1.99	I
TCONS_00077397	7	0.186667	0.001	0.326667	0.46	I
TCONS_00077983	7	0.78	0.001	0.613333	0.953333	I
TCONS_00078232	7	1.38333	0.293333	1.37333	1.23	I
TCONS_00078672	7	0.273333	0.001	0.143333	0.0933333	I
TCONS_00079047	7	0.356667	0.001	0.176667	0.583333	I
TCONS_00080270	7	0.583333	0.001	1.19	0.956667	I
TCONS_00081176	7	0.55	0.09	0.956667	0.576667	I
TCONS_00081470	7	0.183333	0.00666667	0.523333	0.436667	I
TCONS_00081843	7	0.0433333	0.001	0.11	0.0833333	I
TCONS_00081886	7	0.49	0.001	0.1	0.453333	I
TCONS_00082149	7	0.77	0.001	0.6	0.376667	I
TCONS_00082856	7	0.3	0.001	0.176667	0.476667	I
TCONS_00083068	7	0.0533333	0.001	0.0866667	0.24	I
TCONS_00083268	7	0.296667	0.001	0.306667	0.133333	I
TCONS_00083864	7	0.173333	0.0166667	0.786667	0.36	I
TCONS_00084065	7	0.143333	0.00333333	0.25	0.32	I
TCONS_00084596	7	0.97	0.001	1.06333	1.36	I
TCONS_00085077	7	0.426667	0.001	0.0433333	0.4	I
TCONS_00086096	18	0.896667	1.69	0.536667	0.946667	I
TCONS_00086529	7	0.266667	0.0166667	0.403333	0.463333	I
TCONS_00086625	7	0.0833333	0.001	0.0533333	0.26	I
TCONS_00087327	7	2.33	0.613333	4.52333	2.64333	I
TCONS_00087469	18	0.63	2.33667	0.25	0.216667	I
TCONS_00087537	7	0.15	0.001	0.52	0.523333	I
TCONS_00088367	7	0.06	0.001	0.21	0.6	I
TCONS_00090073	18	1.58333	2.95	1.13333	1.19667	I
TCONS_00090097	7	0.05	0.001	0.313333	0.0433333	I
TCONS_00091931	18	5.24667	7.85333	3.82667	5.08333	I
TCONS_00091957	7	0.213333	0.001	0.243333	0.306667	I
TCONS_00092399	7	0.246667	0.001	0.203333	0.196667	I
TCONS_00093397	7	1.61	0.00333333	0.363333	0.643333	I
TCONS_00094481	7	0.0466667	0.001	0.14	0.236667	I
TCONS_00095287	7	0.106667	0.001	0.696667	0.0233333	I
TCONS_00096301	7	1556.6	886.75	1776.14	1485.96	I
TCONS_00096674	18	0.001	0.466667	0.001	0.001	I
TCONS_00098143	7	2.90333	1.06	3.81333	2.21333	I
TCONS_00098578	18	0.9	1.78	1.03667	0.77	I
TCONS_00098835	7	0.133333	0.001	0.0266667	0.226667	I
TCONS_00098915	18	0.001	0.353333	0.001	0.001	I
TCONS_00098978	7	0.196667	0.001	0.496667	0.93	I
TCONS_00099432	7	0.196667	0.001	0.0833333	0.58	I
TCONS_00099893	7	1.70667	0.09	3.09	1.40667	I
TCONS_00100356	7	0.296667	0.001	0.226667	0.283333	I
TCONS_00101027	7	0.373333	0.001	0.06	0.15	I
TCONS_00102500	7	0.493333	0.001	0.396667	0.213333	I
TCONS_00104074	7	0.263333	0.001	0.446667	0.146667	I
TCONS_00105175	7	0.323333	0.001	0.0466667	0.0166667	I
TCONS_00105285	7	1.32	0.513333	3.21	1.83333	I
TCONS_00106335	7	0.06	0.001	0.586667	0.78	I
TCONS_00106461	7	0.493333	0.001	0.183333	0.626667	I
TCONS_00106590	7	0.0533333	0.001	0.22	0.03	I
TCONS_00107742	7	0.766667	0.146667	1.02333	1.19333	I
TCONS_00108549	7	0.0966667	0.001	0.186667	0.563333	I
TCONS_00109987	7	2.66	0.13	1.6	1.54667	I
TCONS_00111981	7	2.01	1.06333	2.39	2.44333	I
TCONS_00112188	7	0.756667	0.001	0.543333	0.883333	I
TCONS_00112278	7	1.96	0.706667	3.47	4.16	I
TCONS_00112433	18	1.03	2.69667	0.486667	0.606667	I
TCONS_00112550	7	0.293333	0.001	0.436667	0.22	I
TCONS_00114131	7	0.34	0.0766667	0.653333	0.593333	I
TCONS_00115708	7	0.143333	0.001	0.37	0.0266667	I
TCONS_00118625	7	1.8	0.001	2.67333	1.91333	I
TCONS_00119230	7	0.203333	0.001	0.76	0.47	I
TCONS_00122762	7	0.916667	0.001	0.33	0.463333	I
TCONS_00123140	18	1.82333	4.84333	1.25333	1.52667	I
TCONS_00124315	18	0.001	1.41333	0.001	0.001	I
TCONS_00124625	7	0.163333	0.001	0.583333	0.58	I
TCONS_00125212	18	2.5	4.96	2.03667	2.34	I
TCONS_00125542	7	0.526667	0.001	0.193333	0.39	I
TCONS_00125569	7	2.01	0.89	2.09	2.03667	I
TCONS_00125571	18	0.736667	1.38333	0.453333	0.52	I
TCONS_00125821	7	1.36	0.26	0.81	1.37667	I
TCONS_00125931	7	3.60333	2.19	3.96667	4.42667	I
TCONS_00126715	7	0.423333	0.001	0.533333	0.503333	I
TCONS_00127713	7	0.473333	0.001	0.353333	0.153333	I
TCONS_00128460	7	0.0266667	0.001	0.0466667	0.09	I
TCONS_00129184	7	0.0966667	0.001	0.0533333	0.183333	I
TCONS_00130099	7	0.156667	0.001	0.04	0.166667	I
TCONS_00130385	7	1.77	0.001	0.796667	0.633333	I
TCONS_00130477	7	0.133333	0.001	0.143333	0.196667	I
TCONS_00130599	7	0.133333	0.001	0.226667	0.0466667	I
TCONS_00131005	7	1.19	0.573333	2.03333	1.39	I
TCONS_00131293	7	0.2	0.001	0.18	0.273333	I
TCONS_00132439	7	0.0966667	0.001	0.163333	0.496667	I
TCONS_00133336	7	0.48	0.001	0.156667	0.673333	I
TCONS_00133629	7	0.403333	0.001	0.0666667	0.346667	I
TCONS_00133790	7	0.74	0.32	1.48667	0.826667	I
TCONS_00134295	7	0.0333333	0.001	0.0766667	0.196667	I
TCONS_00135557	7	0.05	0.001	0.106667	0.143333	I
TCONS_00135669	18	0.293333	0.766667	0.103333	0.17	I
TCONS_00135696	7	0.25	0.001	0.486667	0.0833333	I
TCONS_00136124	7	0.183333	0.001	0.14	0.263333	I
TCONS_00136165	7	0.113333	0.001	0.306667	0.183333	I
TCONS_00136310	7	0.113333	0.001	0.416667	0.286667	I
TCONS_00137565	7	0.163333	0.001	0.1	0.443333	I
TCONS_00137850	18	0.001	0.4	0.001	0.001	I
TCONS_00139441	7	0.68	0.001	0.313333	0.353333	I
TCONS_00140245	7	0.27	0.001	0.173333	0.3	I
TCONS_00140965	7	0.0166667	0.001	0.176667	0.0233333	I
TCONS_00141177	7	0.173333	0.001	0.113333	0.193333	I
TCONS_00141401	7	0.166667	0.001	0.386667	0.296667	I
TCONS_00142114	18	2.31	3.63667	1.74	1.62667	I
TCONS_00142547	7	0.61	0.001	0.28	0.293333	I
TCONS_00144509	7	0.993333	0.00666667	0.83	0.383333	I
TCONS_00144544	7	0.183333	0.001	0.67	0.0933333	I
TCONS_00144797	18	3.19333	9.46667	5.87667	4.98	I
TCONS_00145100	7	0.0533333	0.001	0.166667	0.21	I
TCONS_00145118	7	1.39667	0.001	0.193333	2.07	I
TCONS_00145179	7	9.02667	5.12333	11.77	8.10333	I
TCONS_00146137	7	0.0366667	0.001	0.193333	0.203333	I
TCONS_00146188	7	0.17	0.001	0.43	0.27	I
TCONS_00146205	7	0.0666667	0.001	0.28	0.0933333	I
TCONS_00146261	7	0.333333	0.001	0.44	0.31	I
TCONS_00146511	7	0.81	0.001	0.723333	0.22	I
TCONS_00146650	7	0.05	0.001	0.393333	0.05	I
TCONS_00148338	7	0.0666667	0.00666667	0.326667	0.29	I
TCONS_00148942	7	0.0733333	0.001	0.366667	0.0633333	I
TCONS_00149434	18	2.13333	4.54333	1.52667	2.13667	I
TCONS_00149815	7	0.13	0.001	0.24	0.776667	I
TCONS_00150122	7	0.153333	0.001	0.186667	0.256667	I
TCONS_00150410	7	0.19	0.001	0.193333	0.173333	I
TCONS_00150551	7	0.233333	0.001	0.16	0.153333	I
TCONS_00150954	7	0.21	0.001	0.06	0.0766667	I
TCONS_00151440	7	0.0366667	0.001	0.52	0.113333	I
TCONS_00152826	7	0.373333	0.001	0.296667	0.0833333	I
TCONS_00153151	7	0.183333	0.001	0.393333	0.526667	I
TCONS_00153635	7	0.343333	0.0333333	0.123333	0.153333	I
TCONS_00154979	7	4.98667	0.636667	21.5133	21.8833	I
TCONS_00156306	18	0.001	0.0633333	0.00666667	0.001	I
TCONS_00156380	7	0.16	0.00666667	0.363333	0.31	I
TCONS_00156495	7	0.32	0.001	0.15	0.02	I
TCONS_00156762	7	0.286667	0.001	0.16	0.16	I
TCONS_00156764	7	0.183333	0.001	0.246667	0.36	I
TCONS_00156793	18	0.001	0.303333	0.001	0.001	I
TCONS_00156865	7	1.95333	0.001	0.74	1.21333	I
TCONS_00157000	7	0.26	0.001	0.44	0.15	I
TCONS_00157412	7	0.53	0.001	0.0766667	0.596667	I
TCONS_00158820	7	0.166667	0.001	0.4	0.106667	I
TCONS_00159009	18	0.256667	1.48667	0.19	0.45	I
TCONS_00160020	7	0.69	0.13	0.4	0.31	I
TCONS_00161815	18	0.363333	1.05	0.193333	0.17	I
TCONS_00162033	7	4.12667	0.001	2.66	2.75333	I
TCONS_00162432	18	2.32333	4.89333	1.88667	1.66333	I
TCONS_00162785	7	0.213333	0.00666667	0.123333	0.346667	I
TCONS_00163282	7	0.186667	0.001	0.173333	0.153333	I
TCONS_00164256	18	0.7	1.41	0.593333	0.84	I
TCONS_00164387	7	0.02	0.001	0.203333	0.253333	I
TCONS_00165197	7	1.44667	0.001	0.0866667	0.196667	I
TCONS_00166471	7	0.253333	0.001	0.243333	0.293333	I
TCONS_00166523	7	0.38	0.001	0.22	0.59	I
TCONS_00167504	18	0.001	0.39	0.001	0.001	I
TCONS_00167674	7	0.143333	0.001	0.0433333	0.21	I
TCONS_00167983	7	0.0833333	0.001	0.0733333	0.28	I
TCONS_00168298	7	1.58	0.776667	1.44667	1.80333	I
TCONS_00168396	7	0.743333	0.001	2.46	1.23333	I
TCONS_00168541	7	0.0666667	0.001	0.483333	0.45	I
TCONS_00169345	7	0.886667	0.496667	1.11333	1.21	I
TCONS_00169438	18	1.16	3.09667	1.83	1.81333	I
TCONS_00170098	7	0.143333	0.001	0.293333	0.126667	I
TCONS_00170660	18	0.646667	1.46333	0.306667	0.366667	I
TCONS_00170807	7	0.96	0.0566667	1.6	0.763333	I
TCONS_00171398	18	0.153333	0.843333	0.313333	0.166667	I
TCONS_00171629	18	23.9533	45.55	22.47	17.9567	I
TCONS_00172606	7	0.61	0.001	0.626667	0.156667	I
TCONS_00174116	7	0.143333	0.001	0.343333	0.33	I
TCONS_00174132	7	0.27	0.001	0.443333	0.0666667	I
TCONS_00174757	7	0.393333	0.001	0.43	0.303333	I
TCONS_00176162	7	0.47	0.001	0.763333	0.16	I
TCONS_00176227	18	0.001	0.276667	0.00333333	0.001	I
TCONS_00176230	7	0.05	0.001	0.383333	0.176667	I
TCONS_00176415	7	0.13	0.001	0.926667	0.143333	I
TCONS_00176725	7	0.08	0.001	0.323333	0.426667	I
TCONS_00176982	7	0.33	0.001	0.526667	0.47	I
TCONS_00177289	7	0.446667	0.001	1.05667	0.66	I
TCONS_00177343	18	0.001	0.353333	0.001	0.001	I
TCONS_00177475	7	0.393333	0.001	0.163333	0.433333	I
TCONS_00177773	7	1.30333	0.396667	1.76	2.38333	I
TCONS_00178431	7	0.223333	0.001	0.566667	0.24	I
TCONS_00178608	18	1.65333	3.85	0.75	1.38333	I
TCONS_00178886	7	0.0866667	0.001	0.42	0.02	I
TCONS_00179438	7	0.9	0.443333	1.04333	1.08667	I
TCONS_00179479	7	0.126667	0.001	0.326667	0.406667	I
TCONS_00180312	7	0.596667	0.001	0.54	0.733333	I
TCONS_00180638	7	3.49	0.71	7.12667	2.15	I
TCONS_00181815	7	0.1	0.001	0.34	0.253333	I
TCONS_00182027	7	0.0233333	0.001	0.29	0.27	I
TCONS_00182574	7	0.33	0.001	0.34	0.366667	I
TCONS_00183032	7	1.54667	0.566667	2.42	1.59667	I
TCONS_00183355	7	0.45	0.0666667	0.806667	1.04333	I
TCONS_00183701	7	5.02667	1.06	4.73	3.65	I
TCONS_00184077	7	0.77	0.0533333	0.353333	1.07	I
TCONS_00184092	7	0.42	0.166667	0.573333	0.67	I
TCONS_00184123	18	0.32	0.946667	0.22	0.203333	I
TCONS_00184485	7	0.916667	0.001	0.946667	0.306667	I
TCONS_00184739	7	0.47	0.001	0.476667	1.24667	I
TCONS_00185445	7	0.953333	0.001	1.20333	0.736667	I
TCONS_00185712	18	1.01667	1.65333	0.54	0.83	I
TCONS_00185849	7	0.383333	0.0733333	1.20333	1.29	I
TCONS_00186855	7	1.32667	0.72	1.74667	1.44333	I
TCONS_00187263	7	0.416667	0.001	0.1	0.07	I
TCONS_00189538	18	2.74	4.80667	1.65333	2.41333	I
TCONS_00190353	7	0.196667	0.001	0.22	0.02	I
TCONS_00190891	7	0.606667	0.001	0.316667	0.156667	I
TCONS_00191003	7	0.176667	0.001	0.286667	0.99	I
TCONS_00191377	18	0.001	1.43	0.001	0.001	I
TCONS_00191658	7	0.453333	0.116667	0.943333	0.466667	I
TCONS_00192745	7	0.216667	0.001	0.343333	0.24	I
TCONS_00193776	18	2.69667	4.56	1.60333	1.88333	I
TCONS_00194239	7	0.55	0.11	0.32	0.436667	I
TCONS_00194465	7	1.19	0.0233333	1.13	1.11333	I
TCONS_00196007	7	2.20333	0.08	0.763333	1.9	I
TCONS_00196113	18	0.153333	0.666667	0.0666667	0.113333	I
TCONS_00196125	7	0.443333	0.001	0.243333	0.736667	I
TCONS_00196576	7	0.583333	0.266667	1.28333	0.613333	I
TCONS_00197355	7	0.103333	0.001	0.21	0.343333	I
TCONS_00197436	7	0.04	0.001	0.24	0.21	I
TCONS_00198010	18	0.001	0.173333	0.001	0.001	I
TCONS_00198494	7	0.333333	0.001	0.253333	0.52	I
TCONS_00199574	18	0.316667	0.963333	0.153333	0.21	I
TCONS_00199770	7	0.2	0.001	0.77	0.346667	I
TCONS_00200401	7	0.103333	0.001	0.106667	0.203333	I
TCONS_00201189	7	0.0666667	0.001	0.1	0.0866667	I
TCONS_00201586	18	0.133333	1.10667	0.04	0.14	I
TCONS_00201836	7	0.213333	0.001	0.33	0.323333	I
TCONS_00201880	7	0.273333	0.00333333	0.23	0.48	I
TCONS_00202009	7	1.11667	0.363333	1.78	0.826667	I
TCONS_00202043	7	0.0766667	0.001	0.343333	0.3	I
TCONS_00202391	7	7.57667	0.523333	22.6333	3.04	I
TCONS_00202875	7	0.0566667	0.001	0.38	0.126667	I
TCONS_00203932	7	0.146667	0.001	0.156667	0.0766667	I
TCONS_00204064	7	0.22	0.001	0.4	0.226667	I
TCONS_00205276	18	0.001	0.306667	0.001	0.001	I
TCONS_00206263	18	0.536667	1.73667	0.153333	0.353333	I
TCONS_00206392	7	0.0966667	0.001	0.766667	0.636667	I
TCONS_00206582	7	0.366667	0.02	0.143333	0.44	I
TCONS_00206964	7	0.513333	0.001	0.466667	0.18	I
TCONS_00207026	7	0.233333	0.001	0.203333	0.306667	I
TCONS_00207096	7	0.226667	0.001	0.0333333	0.223333	I
TCONS_00207167	7	0.166667	0.001	0.123333	0.223333	I
TCONS_00207628	7	1.72333	0.363333	3.53	2.79333	I
TCONS_00208177	7	11.2367	1.58333	22.0867	10.4267	I
TCONS_00208441	7	0.316667	0.0166667	0.716667	0.17	I
TCONS_00209114	7	0.39	0.0933333	0.47	0.543333	I
TCONS_00209471	7	0.403333	0.163333	0.49	0.55	I
TCONS_00209790	18	0.736667	1.57333	0.506667	0.81	I
TCONS_00210039	7	0.456667	0.001	0.85	1.42333	I
TCONS_00210345	7	1.41	0.78	2.46	1.50333	I
TCONS_00211990	7	1.07	0.236667	0.483333	0.586667	I
TCONS_00212070	7	0.0766667	0.001	0.123333	0.2	I
TCONS_00212381	7	0.766667	0.226667	0.416667	0.526667	I
TCONS_00212592	7	0.276667	0.001	0.123333	0.24	I
TCONS_00213726	7	0.513333	0.00333333	1.36667	0.693333	I
TCONS_00213985	18	0.936667	1.99	0.956667	0.806667	I
TCONS_00214510	7	0.513333	0.001	0.416667	0.756667	I
TCONS_00214520	7	2.80333	1.64667	4.72333	2.79333	I
TCONS_00214928	7	0.146667	0.001	0.49	0.193333	I
TCONS_00215970	7	0.296667	0.001	0.136667	0.15	I
TCONS_00216041	7	0.726667	0.001	0.08	0.16	I
TCONS_00216693	7	0.276667	0.001	0.276667	0.19	I
TCONS_00218019	18	0.001	0.666667	0.001	0.001	I
TCONS_00218194	7	10.9233	1.70333	20.1133	10.84	I
TCONS_00218256	18	1.09	2.09	0.766667	1.18333	I
TCONS_00218586	18	0.0766667	0.66	0.0766667	0.12	I
TCONS_00218610	7	0.24	0.001	0.186667	0.333333	I
TCONS_00218858	7	0.0833333	0.001	0.25	0.123333	I
TCONS_00218863	7	0.0766667	0.001	0.136667	0.146667	I
TCONS_00219676	7	1.03	0.00666667	0.966667	1.28333	I
TCONS_00219736	7	0.113333	0.001	0.0966667	0.156667	I
TCONS_00220221	7	0.846667	0.143333	0.9	0.963333	I
TCONS_00221250	7	0.03	0.001	0.19	0.143333	I
TCONS_00222020	7	0.16	0.001	0.313333	0.203333	I
TCONS_00223287	7	0.256667	0.001	0.226667	0.573333	I
TCONS_00223624	7	4.57	0.906667	6.63	2.91333	I
TCONS_00223625	7	2.91333	0.713333	3.53667	1.98667	I
TCONS_00225089	7	0.133333	0.00666667	0.726667	0.603333	I
TCONS_00225734	7	0.11	0.001	0.16	0.0566667	I
TCONS_00226428	7	0.443333	0.001	0.6	0.396667	I
TCONS_00226504	7	6.13	0.726667	4.89333	6.17667	I
TCONS_00227792	7	1.39	0.426667	1.88	1.15667	I
TCONS_00227911	18	0.001	0.196667	0.001	0.001	I
TCONS_00228878	7	0.266667	0.001	0.386667	0.116667	I
TCONS_00228983	7	0.27	0.00333333	0.176667	0.0766667	I
TCONS_00228984	7	0.0766667	0.001	0.163333	0.113333	I
TCONS_00229566	18	0.186667	0.87	0.0666667	0.193333	I
TCONS_00230057	18	0.353333	1.31	0.306667	0.243333	I
TCONS_00231819	18	0.163333	0.626667	0.32	0.28	I
TCONS_00232255	18	0.45	1.76667	0.496667	0.376667	I
TCONS_00232531	7	1.27	0.001	0.0666667	0.216667	I
TCONS_00232844	7	0.72	0.001	0.846667	0.893333	I
TCONS_00232969	7	0.686667	0.0466667	1.66333	0.633333	I
TCONS_00233475	7	0.106667	0.001	0.48	0.253333	I
TCONS_00233760	7	0.34	0.0566667	0.463333	0.42	I
TCONS_00234559	7	0.146667	0.001	0.01	0.0366667	I
TCONS_00234628	7	0.203333	0.001	0.216667	0.293333	I
TCONS_00235162	7	0.79	0.001	0.263333	0.11	I
TCONS_00235324	7	4.81667	2.52667	5.87	4.52	I
TCONS_00235446	18	0.001	0.146667	0.001	0.001	I
TCONS_00235477	7	0.22	0.001	0.41	0.126667	I
TCONS_00236025	7	0.35	0.001	0.606667	0.19	I
TCONS_00238308	7	3.06	1.06	3.3	4.79333	I
TCONS_00239688	7	0.193333	0.001	0.0333333	0.143333	I
TCONS_00240377	7	0.36	0.0133333	0.51	0.343333	I
TCONS_00240725	7	2.19667	0.873333	1.76333	2.28667	I
TCONS_00241634	7	0.696667	0.0633333	1.91	1.11	I
TCONS_00241673	18	0.366667	1.93667	0.14	0.463333	I
TCONS_00241930	18	0.98	2.09	0.713333	1.07	I
TCONS_00242113	18	9.71667	16.85	6.22	7.37667	I
TCONS_00242478	18	0.463333	0.996667	0.35	0.323333	I
TCONS_00242740	7	0.703333	0.126667	0.56	0.866667	I
TCONS_00242757	7	0.643333	0.001	0.16	0.266667	I
TCONS_00243084	7	0.1	0.001	0.0266667	0.146667	I
TCONS_00243491	7	1.32333	0.29	6.31	3.52333	I
TCONS_00243972	7	0.533333	0.001	0.376667	0.356667	I
TCONS_00246370	7	0.836667	0.001	0.293333	0.556667	I
TCONS_00246866	7	0.0666667	0.001	0.0833333	0.273333	I
TCONS_00247914	7	0.113333	0.001	0.23	0.306667	I
TCONS_00248205	18	0.001	0.29	0.001	0.001	I
TCONS_00250008	7	0.53	0.0633333	0.916667	0.35	I
TCONS_00250946	7	0.176667	0.001	0.15	0.413333	I
TCONS_00252859	7	0.603333	0.001	0.0666667	0.05	I
TCONS_00253543	7	0.0333333	0.001	0.173333	0.09	I
TCONS_00254759	18	0.001	0.186667	0.00333333	0.001	I
TCONS_00254764	7	0.363333	0.001	0.27	0.15	I
TCONS_00255162	7	0.133333	0.001	0.363333	0.11	I
TCONS_00255734	18	0.001	0.256667	0.001	0.001	I
TCONS_00255853	7	0.106667	0.001	0.186667	0.316667	I
TCONS_00256046	7	0.536667	0.001	1.69333	0.43	I
TCONS_00256164	18	0.39	2.93333	0.57	0.776667	I
TCONS_00256192	7	2.72333	0.966667	2.89333	4.14333	I
TCONS_00256351	7	0.0966667	0.001	0.0966667	0.106667	I
TCONS_00256567	7	1.69667	0.47	1.02667	1.22667	I
TCONS_00256570	7	0.853333	0.001	0.78	0.52	I
TCONS_00256832	7	0.21	0.001	0.38	0.07	I
TCONS_00256940	7	0.116667	0.001	0.306667	0.463333	I
TCONS_00257172	18	0.413333	0.88	0.213333	0.223333	I
TCONS_00257992	7	0.0333333	0.001	0.133333	0.0533333	I
TCONS_00258955	7	2.32333	0.743333	4.1	2.19333	I
TCONS_00261779	7	3.61333	1.72	3.13333	4.03333	I
TCONS_00262058	7	2.93667	0.806667	2.83333	2.92667	I
TCONS_00262121	18	1.18333	4.03667	1.52	0.983333	I
TCONS_00263250	18	1.73333	3.75333	1.67667	1.58333	I
TCONS_00264218	7	0.123333	0.001	0.136667	0.123333	I
TCONS_00264693	18	1.42333	7.41667	0.476667	1.92	I
TCONS_00266024	18	0.001	0.853333	0.001	0.001	I
TRAESCS1A02G076900.1	7	40.9933	10.5367	57.0767	54.75	I
TRAESCS1A02G101200.1	18	0.466667	3.06	0.823333	0.513333	I
TRAESCS1A02G117400.1	7	21.2033	9.56667	20.2233	22.7967	I
TRAESCS1A02G171100.9	7	0.03	0.001	0.706667	0.04	I
TRAESCS1A02G195200.2	7	0.453333	0.001	0.37	0.963333	I
TRAESCS1A02G285400.2	7	0.38	0.0133333	1.08	1.37667	I
TRAESCS1A02G300200.1	7	18.7133	11.4267	21.63	23.0433	I
TRAESCS1A02G372300.1	7	0.75	0.156667	0.88	1.44667	I
TRAESCS1A02G403200.2	7	0.23	0.001	0.183333	0.306667	I
TRAESCS1A02G403800.1	18	6.59	19.7467	6.57333	9.34667	I
TRAESCS1A02G411600.2	7	0.583333	0.001	2.65	1.79333	I
TRAESCS1B02G071500.1	7	0.536667	0.001	0.236667	0.07	I
TRAESCS1B02G075200.1	18	2.42333	7.49667	2.54667	3.23	I
TRAESCS1B02G086600.2	7	0.213333	0.001	0.533333	0.306667	I
TRAESCS1B02G109000.1	7	0.533333	0.001	0.583333	0.25	I
TRAESCS1B02G119800.1	7	0.113333	0.001	0.65	0.523333	I
TRAESCS1B02G132200.1	7	0.336667	0.001	0.813333	0.193333	I
TRAESCS1B02G275600.1	7	0.296667	0.03	0.853333	0.59	I
TRAESCS1B02G287800.1	7	5.14	2.39667	4.23667	5.52667	I
TRAESCS1B02G298200.2	7	0.213333	0.001	1.03667	0.3	I
TRAESCS1B02G388500.1	18	10.26	24.7033	6.58667	7.36333	I
TRAESCS1B02G396000.3	18	0.49	3.22667	0.423333	0.283333	I
TRAESCS1B02G401200.2	18	0.001	0.72	0.001	0.001	I
TRAESCS1B02G419100.2	7	0.243333	0.001	0.243333	0.993333	I
TRAESCS1B02G445200.2	7	0.87	0.0733333	2.95	1.42667	I
TRAESCS1B02G481100.1	7	0.746667	0.001	0.316667	1.25667	I
TRAESCS1D02G058300.1	18	5.27333	11.7767	2.59333	5.48	I
TRAESCS1D02G066700.8	7	1.30667	0.001	0.706667	1.44333	I
TRAESCS1D02G079100.1	7	27.8767	8.52333	33.8667	39.3633	I
TRAESCS1D02G079100.2	7	6.59333	1.06667	8.15333	6.93	I
TRAESCS1D02G079400.1	7	0.39	0.001	0.643333	0.256667	I
TRAESCS1D02G136800.5	7	0.263333	0.001	0.503333	0.19	I
TRAESCS1D02G151300.3	7	0.183333	0.001	0.56	0.296667	I
TRAESCS1D02G199200.3	7	5.17333	1.74	5.73	4.79333	I
TRAESCS1D02G265200.6	7	0.18	0.001	0.9	0.846667	I
TRAESCS1D02G278100.1	7	8.33333	3.88333	6.13667	7.75667	I
TRAESCS1D02G286500.11	7	0.366667	0.001	0.243333	0.236667	I
TRAESCS1D02G300700.1	7	0.0733333	0.01	0.723333	0.196667	I
TRAESCS1D02G382900.1	18	0.32	4.14667	0.373333	0.363333	I
TRAESCS1D02G387000.4	7	0.203333	0.001	0.476667	0.86	I
TRAESCS2A02G038400.2	7	0.186667	0.001	0.936667	0.346667	I
TRAESCS2A02G070700.1	7	0.08	0.001	0.25	0.343333	I
TRAESCS2A02G116700.2	7	0.506667	0.001	0.323333	0.773333	I
TRAESCS2A02G152900.1	7	9.03	4.39333	6.67333	5.96667	I
TRAESCS2A02G170600.1	7	1.08667	0.25	1.36333	1.5	I
TRAESCS2A02G197800.2	7	1.31667	0.001	0.97	0.57	I
TRAESCS2A02G211200.10	7	0.92	0.0633333	0.7	1.25333	I
TRAESCS2A02G225200.1	18	7.38333	14.9433	5.07	6.04	I
TRAESCS2A02G239500.1	7	0.15	0.001	0.23	0.286667	I
TRAESCS2A02G239500.8	7	0.71	0.001	0.443333	0.206667	I
TRAESCS2A02G258100.1	7	1.26	0.001	0.956667	1.21	I
TRAESCS2A02G285200.1	7	0.13	0.001	0.21	0.283333	I
TRAESCS2A02G333400.1	7	0.27	0.001	0.87	0.706667	I
TRAESCS2A02G376200.2	7	0.61	0.0433333	1.19667	0.24	I
TRAESCS2A02G442300.2	7	0.0333333	0.001	0.203333	0.143333	I
TRAESCS2A02G456200.2	7	0.06	0.001	0.68	0.416667	I
TRAESCS2A02G456600.1	7	7.03667	0.953333	5.28	7.96	I
TRAESCS2A02G517500.1	7	0.483333	0.0266667	0.426667	0.636667	I
TRAESCS2A02G522700.1	7	0.566667	0.0133333	0.23	1.02333	I
TRAESCS2A02G544500.3	7	0.136667	0.001	0.296667	0.243333	I
TRAESCS2A02G556200.1	7	0.843333	0.42	1.04	0.96	I
TRAESCS2A02G574700.1	7	4.11333	1.74	2.96333	3.92667	I
TRAESCS2B02G162100.1	7	0.106667	0.001	0.563333	0.286667	I
TRAESCS2B02G181800.1	7	2.32333	0.303333	4.54333	3.39333	I
TRAESCS2B02G220500.2	7	0.0666667	0.001	0.513333	0.0966667	I
TRAESCS2B02G226700.2	7	0.19	0.001	0.486667	0.473333	I
TRAESCS2B02G289900.1	18	0.08	1.57667	0.206667	0.05	I
TRAESCS2B02G328800.1	7	4.98667	1.72667	2.93	3.79667	I
TRAESCS2B02G405400.1	18	0.75	3.08	0.59	0.596667	I
TRAESCS2B02G419500.2	7	0.593333	0.001	0.456667	0.156667	I
TRAESCS2B02G455700.1	18	0.001	0.496667	0.001	0.001	I
TRAESCS2B02G478700.1	7	12.64	1.03	12.39	17.35	I
TRAESCS2B02G480000.2	7	0.383333	0.001	0.576667	0.583333	I
TRAESCS2B02G608500.2	7	0.596667	0.001	0.56	0.346667	I
TRAESCS2B02G612200.1	7	2.74667	0.923333	1.78	1.66	I
TRAESCS2D02G013600.1	7	0.453333	0.001	0.43	0.82	I
TRAESCS2D02G158300.1	7	8.08	3.69667	8.36667	7.69667	I
TRAESCS2D02G162300.1	7	2.33	0.806667	4.38333	5.31333	I
TRAESCS2D02G163900.1	18	0.001	2.16	0.01	0.001	I
TRAESCS2D02G169900.2	7	0.0566667	0.001	0.676667	0.0666667	I
TRAESCS2D02G211600.2	7	0.393333	0.0333333	0.843333	0.333333	I
TRAESCS2D02G214500.1	7	0.44	0.06	1.10667	0.66	I
TRAESCS2D02G217300.2	7	5.34667	0.001	7.21667	5.79667	I
TRAESCS2D02G231100.1	18	2.93667	7.89333	3.32333	2.52333	I
TRAESCS2D02G232300.2	7	0.223333	0.001	0.196667	0.48	I
TRAESCS2D02G245600.6	7	0.523333	0.001	0.723333	0.366667	I
TRAESCS2D02G260200.1	7	2.63	0.45	5.12333	6.7	I
TRAESCS2D02G302700.1	7	0.373333	0.001	0.956667	0.166667	I
TRAESCS2D02G318500.1	7	0.726667	0.0233333	0.82	0.326667	I
TRAESCS2D02G351800.1	7	0.453333	0.001	0.166667	0.106667	I
TRAESCS2D02G356500.1	7	0.373333	0.001	0.43	0.84	I
TRAESCS2D02G359000.1	7	0.343333	0.001	0.553333	0.476667	I
TRAESCS2D02G385000.2	7	0.496667	0.001	0.823333	0.326667	I
TRAESCS2D02G404700.1	7	0.31	0.001	0.19	0.193333	I
TRAESCS2D02G412800.1	7	0.35	0.001	0.91	0.48	I
TRAESCS2D02G416400.1	18	0.001	0.486667	0.001	0.001	I
TRAESCS2D02G452900.1	18	1.88	4.27333	2.11	1.57333	I
TRAESCS2D02G455600.1	7	0.363333	0.001	0.42	0.263333	I
TRAESCS2D02G456900.1	7	7.25333	0.923333	6.4	11.55	I
TRAESCS2D02G468800.1	7	0.126667	0.001	0.33	0.29	I
TRAESCS2D02G585300.1	7	3.01667	1.37333	3.00333	3.72	I
TRAESCS3A02G088800.1	18	3.9	10.3167	3.84	2.87333	I
TRAESCS3A02G165000.1	7	0.376667	0.001	1.28	0.98	I
TRAESCS3A02G180600.1	7	4.44	1.01333	5.56667	3.22667	I
TRAESCS3A02G207000.4	7	0.92	0.001	0.386667	2.16667	I
TRAESCS3A02G236700.1	7	2.14333	1.42667	3.35667	2.68	I
TRAESCS3A02G251000.4	7	0.05	0.001	0.446667	0.493333	I
TRAESCS3A02G254200.1	7	0.53	0.001	0.216667	0.27	I
TRAESCS3A02G255300.1	7	0.69	0.05	3.97667	1.49333	I
TRAESCS3A02G258400.2	18	0.001	0.39	0.001	0.001	I
TRAESCS3A02G288200.4	7	1.71	0.001	0.94	1.66333	I
TRAESCS3A02G295900.7	7	2.49667	0.86	1.64	1.80333	I
TRAESCS3A02G306900.3	7	0.383333	0.001	0.35	0.496667	I
TRAESCS3A02G326700.2	7	2.07	0.001	1.87333	1.22667	I
TRAESCS3A02G335000.1	18	26.9567	41.0533	19.5867	28.56	I
TRAESCS3A02G362200.1	7	8.13667	3.34667	8.65333	8.44667	I
TRAESCS3A02G389100.2	7	0.896667	0.001	0.446667	0.216667	I
TRAESCS3A02G398000.1	7	1.51667	0.001	2.00333	0.13	I
TRAESCS3A02G414400.1	7	0.626667	0.001	0.183333	1.24	I
TRAESCS3A02G433300.1	7	0.18	0.001	0.353333	0.536667	I
TRAESCS3A02G488400.1	7	2.59667	0.816667	6.73	3.94667	I
TRAESCS3B02G064900.1	7	2.82333	0.84	2.93	4.26667	I
TRAESCS3B02G135100.1	7	0.1	0.001	0.19	0.223333	I
TRAESCS3B02G141400.6	18	0.001	1.30333	0.001	0.001	I
TRAESCS3B02G146600.1	18	0.001	0.656667	0.001	0.001	I
TRAESCS3B02G210300.1	7	1.97667	0.543333	2.52667	1.93	I
TRAESCS3B02G229100.2	7	0.113333	0.001	0.35	0.06	I
TRAESCS3B02G231800.2	7	0.166667	0.001	0.45	0.126667	I
TRAESCS3B02G238800.6	7	0.81	0.06	1.26333	1.31333	I
TRAESCS3B02G287000.3	7	0.576667	0.00333333	0.82	0.536667	I
TRAESCS3B02G287200.1	7	0.726667	0.04	3.24667	1.35	I
TRAESCS3B02G309500.1	7	0.196667	0.001	0.22	0.32	I
TRAESCS3B02G342700.2	7	0.09	0.001	0.27	0.23	I
TRAESCS3B02G372600.1	7	3.28	1.15333	3.30333	4.6	I
TRAESCS3B02G394600.1	7	3.17667	1.49667	4.67333	4.71333	I
TRAESCS3B02G395200.2	18	0.68	2.31333	0.493333	0.41	I
TRAESCS3B02G428700.1	7	1.52	0.256667	3.52333	2.45667	I
TRAESCS3B02G429400.5	7	0.533333	0.001	0.0666667	0.303333	I
TRAESCS3B02G439500.1	7	0.4	0.01	1.00333	0.613333	I
TRAESCS3B02G439600.1	7	1.62333	0.45	2.28667	3.32	I
TRAESCS3B02G511800.2	7	0.166667	0.001	0.79	0.09	I
TRAESCS3D02G109000.1	7	13.41	9.35	19.4933	16.5267	I
TRAESCS3D02G150600.3	18	1.52667	3.63333	1.83	1.26	I
TRAESCS3D02G178300.2	7	2.16333	0.001	1.17	1.96	I
TRAESCS3D02G185500.2	7	1.22667	0.3	2.26667	1.38667	I
TRAESCS3D02G197700.2	7	0.983333	0.001	0.44	0.18	I
TRAESCS3D02G202500.1	18	4.35333	6.76333	2.77667	3.34	I
TRAESCS3D02G204500.1	7	2.85667	0.001	0.56	1.93667	I
TRAESCS3D02G225500.1	18	1.08333	2.32333	0.586667	0.553333	I
TRAESCS3D02G284500.4	7	2.42667	1.21667	4.77333	2.83333	I
TRAESCS3D02G328300.1	18	22.3267	33.1533	14.28	20.4467	I
TRAESCS3D02G355900.1	7	10.0267	3.86	12.34	11.19	I
TRAESCS3D02G356500.2	18	2.29667	4.85667	1.31667	1.64333	I
TRAESCS3D02G377300.1	18	0.763333	3.04333	0.56	0.486667	I
TRAESCS3D02G391300.2	7	0.4	0.0266667	0.676667	0.55	I
TRAESCS3D02G403700.1	7	0.0266667	0.001	0.356667	0.123333	I
TRAESCS3D02G411200.4	7	0.103333	0.001	0.316667	0.416667	I
TRAESCS3D02G440200.2	7	0.226667	0.001	0.513333	2.31	I
TRAESCS3D02G457400.2	7	1.26667	0.001	0.37	0.63	I
TRAESCS3D02G483200.1	7	8.54667	3.03667	22.2933	12.9633	I
TRAESCS3D02G518600.1	7	3.54333	2.36	5.43667	3.86333	I
TRAESCS3D02G534000.1	7	0.363333	0.02	1.58667	1.32333	I
TRAESCS4A02G005500.1	7	4.00333	0.586667	3.44667	6.27	I
TRAESCS4A02G017700.1	7	8.99333	2.43333	15.0167	11.0633	I
TRAESCS4A02G029600.1	7	0.7	0.001	0.96	0.426667	I
TRAESCS4A02G046800.1	7	0.0466667	0.001	0.866667	0.13	I
TRAESCS4A02G087800.2	7	0.43	0.001	0.126667	0.08	I
TRAESCS4A02G097900.1	18	11.5767	27.0667	7.64	13.4733	I
TRAESCS4A02G101200.1	7	0.323333	0.001	0.263333	0.326667	I
TRAESCS4A02G107600.1	18	0.01	1.93	0.001	0.001	I
TRAESCS4A02G117300.1	7	0.54	0.001	0.61	0.37	I
TRAESCS4A02G137900.4	7	0.0566667	0.001	0.893333	0.363333	I
TRAESCS4A02G143300.2	18	0.001	0.64	0.001	0.001	I
TRAESCS4A02G143700.1	7	0.24	0.001	1.27	1.87	I
TRAESCS4A02G159200.1	18	0.00333333	0.946667	0.001	0.001	I
TRAESCS4A02G165000.4	7	0.29	0.001	0.686667	0.316667	I
TRAESCS4A02G223200.1	18	3.17667	7.35333	4.11	3.78333	I
TRAESCS4A02G410100.2	7	0.493333	0.001	0.23	0.07	I
TRAESCS4B02G056400.2	7	0.676667	0.001	0.546667	0.84	I
TRAESCS4B02G066700.2	7	0.836667	0.001	1.43667	1.19333	I
TRAESCS4B02G107500.1	7	0.58	0.0166667	1.57333	1.55333	I
TRAESCS4B02G145500.2	7	0.67	0.08	0.736667	1.16	I
TRAESCS4B02G181000.1	7	0.416667	0.001	0.236667	0.153333	I
TRAESCS4B02G188100.1	18	4.40333	6.82667	3.14333	2.98667	I
TRAESCS4B02G199000.6	7	0.156667	0.001	0.143333	0.5	I
TRAESCS4B02G206700.1	18	9.74333	19.5867	4.67667	6.77333	I
TRAESCS4B02G228300.1	7	10.69	6.22333	18.8267	14.7	I
TRAESCS4B02G228300.2	7	0.103333	0.001	0.213333	0.31	I
TRAESCS4B02G228300.3	7	1.40333	0.423333	2.10667	1.97	I
TRAESCS4B02G286400.1	7	6.04667	1.35333	11.4267	6.29333	I
TRAESCS4B02G319100.1	7	0.233333	0.001	0.176667	0.25	I
TRAESCS4B02G320500.3	7	0.43	0.001	0.476667	0.18	I
TRAESCS4B02G380200.1	18	5.92667	13.1033	3.91	7.61333	I
TRAESCS4D02G018800.2	7	0.16	0.0133333	0.64	0.0933333	I
TRAESCS4D02G070300.1	7	0.186667	0.001	0.543333	0.146667	I
TRAESCS4D02G085700.4	7	0.143333	0.001	0.0866667	0.54	I
TRAESCS4D02G096100.3	7	0.663333	0.001	0.366667	0.373333	I
TRAESCS4D02G150100.2	7	0.193333	0.001	0.38	0.413333	I
TRAESCS4D02G173200.1	18	1.24667	1.99	0.78	0.936667	I
TRAESCS4D02G195600.1	18	1.71667	4.69	2.68	1.83	I
TRAESCS4D02G207500.1	18	16.84	42.55	10.0267	14.58	I
TRAESCS4D02G210900.1	7	2.07333	0.536667	5.32	5.47333	I
TRAESCS4D02G221600.1	18	1.70667	3.55333	1.49	1.43333	I
TRAESCS4D02G232900.1	7	0.356667	0.0166667	1.07333	0.196667	I
TRAESCS4D02G252000.1	7	0.396667	0.001	0.756667	0.636667	I
TRAESCS4D02G285100.1	7	10.0133	2.15	17.79	11.6867	I
TRAESCS4D02G358900.1	7	0.0633333	0.001	0.33	0.42	I
TRAESCS5A02G004300.2	7	0.0933333	0.001	0.54	0.21	I
TRAESCS5A02G004400.1	18	1.10333	4.11	1.4	2.13333	I
TRAESCS5A02G048300.1	7	0.39	0.001	0.253333	0.196667	I
TRAESCS5A02G058700.1	7	30.3967	12.9567	30.6133	24.6133	I
TRAESCS5A02G084800.2	7	1.98	0.68	2.76	3.45	I
TRAESCS5A02G108500.1	7	0.06	0.001	0.456667	0.0266667	I
TRAESCS5A02G131600.1	7	4.36667	2.58667	7.1	4.26333	I
TRAESCS5A02G148000.1	7	1.33	0.001	0.616667	1.86	I
TRAESCS5A02G177300.1	7	0.196667	0.001	0.13	0.0633333	I
TRAESCS5A02G260600.4	7	10.1833	3.1	21.7633	8.06	I
TRAESCS5A02G310500.1	7	3.45667	0.833333	6.43	8.89	I
TRAESCS5A02G311300.1	7	0.583333	0.0566667	1.99333	0.943333	I
TRAESCS5A02G314700.1	18	0.596667	2.72	0.433333	0.836667	I
TRAESCS5A02G339000.1	7	1.38667	0.0366667	3.61	4.18	I
TRAESCS5A02G407400.1	7	0.186667	0.001	0.146667	0.263333	I
TRAESCS5A02G439100.1	7	2.70333	0.001	1.03667	1.50333	I
TRAESCS5A02G442200.1	7	0.933333	0.001	0.853333	2.57	I
TRAESCS5A02G446000.1	18	0.001	0.596667	0.001	0.001	I
TRAESCS5A02G492000.1	7	1.2	0.001	0.406667	0.873333	I
TRAESCS5A02G526300.1	7	0.103333	0.001	0.693333	0.686667	I
TRAESCS5B02G111000.12	7	2.59	0.826667	1.65667	2.11667	I
TRAESCS5B02G130700.3	7	0.626667	0.273333	0.916667	0.65	I
TRAESCS5B02G312000.1	7	3.26	0.516667	12.26	8.88333	I
TRAESCS5B02G312100.1	7	0.73	0.0266667	7.55333	3.53	I
TRAESCS5B02G312500.1	7	0.0533333	0.001	0.813333	0.88	I
TRAESCS5B02G315600.2	18	0.196667	1.71333	0.0933333	0.1	I
TRAESCS5B02G328600.1	18	0.863333	2.18667	0.6	0.92	I
TRAESCS5B02G337500.1	7	0.283333	0.00666667	0.616667	0.45	I
TRAESCS5B02G372400.1	7	0.2	0.001	0.103333	0.316667	I
TRAESCS5B02G379300.1	7	0.953333	0.356667	2.27333	0.906667	I
TRAESCS5D02G002600.1	7	0.04	0.001	0.743333	0.216667	I
TRAESCS5D02G023100.2	18	0.001	0.46	0.001	0.001	I
TRAESCS5D02G045700.3	7	0.92	0.001	0.0866667	0.146667	I
TRAESCS5D02G074400.3	7	0.14	0.001	0.146667	0.273333	I
TRAESCS5D02G087700.2	7	0.0866667	0.001	0.7	0.656667	I
TRAESCS5D02G089300.2	7	2.14333	0.001	0.713333	1.22333	I
TRAESCS5D02G101900.2	7	0.676667	0.001	0.233333	0.453333	I
TRAESCS5D02G114600.1	7	0.1	0.001	0.273333	0.42	I
TRAESCS5D02G122900.1	7	1.00667	0.001	2.85333	1.52	I
TRAESCS5D02G123700.2	18	0.001	0.69	0.001	0.001	I
TRAESCS5D02G181600.1	7	0.456667	0.001	1.22333	0.05	I
TRAESCS5D02G184100.3	18	0.001	0.306667	0.01	0.001	I
TRAESCS5D02G206200.1	18	2.64333	4.98333	2.87333	2.20667	I
TRAESCS5D02G208700.2	7	0.04	0.001	0.28	0.333333	I
TRAESCS5D02G209400.1	7	0.596667	0.001	0.306667	1.52	I
TRAESCS5D02G215300.1	7	0.453333	0.001	1.28667	0.806667	I
TRAESCS5D02G317000.1	7	0.313333	0.0433333	1.34	0.833333	I
TRAESCS5D02G317100.1	7	1.57667	0.256667	4.01	3.88	I
TRAESCS5D02G317200.1	7	0.0866667	0.001	0.513333	1.03333	I
TRAESCS5D02G317400.1	7	2.16	0.283333	7.08333	3.63667	I
TRAESCS5D02G318300.1	7	1.05333	0.0733333	6.59667	3.26	I
TRAESCS5D02G318400.1	7	0.18	0.001	3.83333	1.53333	I
TRAESCS5D02G318700.1	7	0.436667	0.001	5.05333	4.02667	I
TRAESCS5D02G321000.1	18	0.433333	1.75667	0.213333	0.6	I
TRAESCS5D02G328600.1	7	0.51	0.001	0.163333	0.496667	I
TRAESCS5D02G335700.1	18	3.57667	6.73	2.77667	4.12	I
TRAESCS5D02G336300.1	7	0.47	0.001	0.283333	0.183333	I
TRAESCS5D02G343300.1	7	1.10667	0.0366667	1.62333	2.08	I
TRAESCS5D02G385900.1	7	2.78667	0.98	7.67	3.99333	I
TRAESCS5D02G494300.1	7	0.266667	0.001	0.29	0.206667	I
TRAESCS5D02G499700.3	7	0.08	0.001	0.233333	0.153333	I
TRAESCS6A02G046300.1	7	0.21	0.001	0.0833333	0.32	I
TRAESCS6A02G111200.3	7	0.143333	0.001	0.31	0.46	I
TRAESCS6A02G153700.1	7	1.16333	0.31	2.84	1.74667	I
TRAESCS6A02G182000.2	7	0.386667	0.001	0.17	0.61	I
TRAESCS6A02G216400.1	7	8.6	2.67333	10.2833	7.15333	I
TRAESCS6A02G261100.2	7	10.79	1.13667	21.16	9.85333	I
TRAESCS6A02G271300.1	7	5.8	2.85	5.85667	7.42333	I
TRAESCS6A02G305500.3	7	1.03667	0.001	0.39	0.263333	I
TRAESCS6A02G329200.10	18	0.001	0.28	0.001	0.001	I
TRAESCS6A02G365500.1	7	0.203333	0.001	0.18	0.56	I
TRAESCS6A02G417500.1	7	1.05667	0.001	0.486667	0.376667	I
TRAESCS6B02G178400.3	7	0.0666667	0.001	1.44333	0.88	I
TRAESCS6B02G181400.1	7	1.34667	0.183333	2.46667	1.44333	I
TRAESCS6B02G244100.2	7	0.146667	0.001	0.42	0.246667	I
TRAESCS6B02G246500.1	7	5.31667	0.726667	4.10667	2.46667	I
TRAESCS6B02G288500.1	7	7.90333	1.00333	12.3967	6	I
TRAESCS6B02G324700.1	7	0.533333	0.001	0.143333	1.1	I
TRAESCS6B02G385800.1	7	2.83333	0.266667	1	1.33667	I
TRAESCS6B02G470800.2	7	0.233333	0.001	0.84	0.276667	I
TRAESCS6D02G012700.3	7	0.316667	0.001	0.423333	0.376667	I
TRAESCS6D02G013000.1	7	0.143333	0.0233333	0.656667	0.16	I
TRAESCS6D02G046200.1	18	8.69667	19.8667	8.82333	6.51333	I
TRAESCS6D02G063500.1	7	0.206667	0.001	0.55	0.34	I
TRAESCS6D02G099800.3	7	0.29	0.001	0.176667	0.6	I
TRAESCS6D02G142400.6	7	0.716667	0.0166667	0.163333	0.39	I
TRAESCS6D02G199200.1	7	10.47	2.02333	10.91	5.81667	I
TRAESCS6D02G202500.1	7	17.5033	4.25333	35.3767	25.22	I
TRAESCS6D02G208500.2	7	0.696667	0.001	0.836667	0.686667	I
TRAESCS6D02G222800.3	7	0.43	0.0566667	1.43667	0.716667	I
TRAESCS6D02G241900.1	7	7.2	1.12667	14.4467	5.80333	I
TRAESCS6D02G260300.1	7	0.293333	0.001	1.38	1.14333	I
TRAESCS6D02G288500.4	7	0.123333	0.001	0.35	0.55	I
TRAESCS6D02G290100.2	7	0.733333	0.00333333	0.2	0.25	I
TRAESCS6D02G303500.1	7	1.49667	0.001	0.503333	0.396667	I
TRAESCS6D02G314500.3	7	0.156667	0.001	0.356667	0.04	I
TRAESCS6D02G379800.1	7	0.43	0.001	0.203333	0.31	I
TRAESCS7A02G015000.1	7	0.436667	0.001	0.42	0.673333	I
TRAESCS7A02G160800.2	7	1.61667	0.001	1.01	0.673333	I
TRAESCS7A02G215200.3	7	0.59	0.001	0.673333	0.576667	I
TRAESCS7A02G242200.1	18	6.53667	13.8233	8.81333	6.69	I
TRAESCS7A02G270100.1	18	0.206667	2.63333	0.04	0.196667	I
TRAESCS7A02G282700.3	7	0.373333	0.001	0.576667	0.483333	I
TRAESCS7A02G285500.4	7	2.44333	0.886667	2.34	2.89333	I
TRAESCS7A02G291700.4	7	2.69667	0.001	0.136667	2.67	I
TRAESCS7A02G292000.3	7	1.11333	0.0233333	0.503333	0.793333	I
TRAESCS7A02G325300.2	7	0.21	0.001	0.793333	0.166667	I
TRAESCS7A02G339800.1	7	3.55	1.18	4.57667	3.25667	I
TRAESCS7A02G356000.1	7	0.203333	0.02	0.49	0.106667	I
TRAESCS7A02G356100.1	7	0.403333	0.001	0.736667	0.343333	I
TRAESCS7A02G356400.2	7	0.186667	0.001	0.43	0.37	I
TRAESCS7A02G444600.1	7	0.413333	0.0166667	0.646667	0.65	I
TRAESCS7A02G553800.3	7	3.24333	0.333333	6.74	3.09667	I
TRAESCS7B02G026100.1	7	5.85667	3.25333	9.93667	8.76333	I
TRAESCS7B02G030400.3	7	0.42	0.01	0.35	0.22	I
TRAESCS7B02G033300.2	7	0.293333	0.001	0.466667	1	I
TRAESCS7B02G095600.2	7	0.106667	0.001	1.36333	0.616667	I
TRAESCS7B02G125100.2	7	0.2	0.001	0.44	0.46	I
TRAESCS7B02G139300.1	18	0.0166667	1.14	0.1	0.02	I
TRAESCS7B02G149200.1	18	9.85667	23.2667	10.6767	12.3767	I
TRAESCS7B02G197800.1	18	0.001	0.36	0.001	0.001	I
TRAESCS7B02G212400.1	7	0.95	0.001	0.693333	0.253333	I
TRAESCS7B02G251400.1	7	5.73333	1.63	7.11667	3.53333	I
TRAESCS7B02G296900.1	7	0.146667	0.001	0.61	0.136667	I
TRAESCS7B02G393300.2	7	0.49	0.001	0.16	0.226667	I
TRAESCS7B02G394000.1	7	0.65	0.001	1.23	1.55333	I
TRAESCS7B02G437300.1	18	2.92	5.37667	1.86	3.38	I
TRAESCS7D02G030800.1	7	1.74	0.11	3.11	7.14667	I
TRAESCS7D02G206700.3	18	0.001	0.556667	0.001	0.001	I
TRAESCS7D02G218300.1	7	0.176667	0.001	0.153333	0.13	I
TRAESCS7D02G231800.1	18	0.001	0.426667	0.001	0.001	I
TRAESCS7D02G238000.3	7	1.65	0.0833333	0.996667	1.38	I
TRAESCS7D02G249800.1	18	0.156667	3.7	0.186667	0.116667	I
TRAESCS7D02G270600.1	18	0.6	2.56333	0.136667	0.436667	I
TRAESCS7D02G276400.1	7	0.52	0.001	0.28	0.31	I
TRAESCS7D02G295300.2	7	0.3	0.001	0.37	0.36	I
TRAESCS7D02G326000.3	7	0.533333	0.0366667	1.23	0.42	I
TRAESCS7D02G347500.1	7	9.5	2.88	11.5933	6.54	I
TRAESCS7D02G422400.1	7	4.54667	1.94333	7.22	7.23667	I
TRAESCS7D02G477100.1	7	0.326667	0.01	1.22333	1.08667	I
TRAESCSU02G000700.3	7	1.76667	0.001	1.26667	0.406667	I
TRAESCSU02G082100.3	7	0.836667	0.001	0.323333	0.59	I
TRAESCSU02G127200.1	7	1.49667	0.0766667	5.95667	5.95667	I
TCONS_00000901	12	0.37	0.283333	0.19	0.001	II
TCONS_00001467	11	0.203333	0.62	0.0166667	0.243333	II
TCONS_00001557	15	0.54	0.36	1.15333	1.05333	II
TCONS_00001655	12	0.233333	0.426667	0.34	0.001	II
TCONS_00001685	14	0.00333333	0.001	0.53	0.001	II
TCONS_00002192	12	0.176667	0.283333	0.06	0.001	II
TCONS_00002311	11	4.96	3.52333	1.06	10.5233	II
TCONS_00003046	15	0.0233333	0.02	0.373333	0.523333	II
TCONS_00003238	11	0.28	0.11	0.001	0.74	II
TCONS_00003319	13	1.40333	2.14	1.73667	5.02	II
TCONS_00003605	12	0.483333	0.333333	0.6	0.001	II
TCONS_00003799	15	0.71	0.35	2.49333	3.13	II
TCONS_00004283	11	0.213333	0.126667	0.001	0.21	II
TCONS_00004702	16	0.001	0.001	0.07	0.696667	II
TCONS_00004800	11	0.726667	3.70667	0.001	0.0933333	II
TCONS_00004825	10	0.293333	0.593333	0.0666667	0.0766667	II
TCONS_00004895	15	1.9	1.44333	3.15333	3.49667	II
TCONS_00004931	9	0.46	0.5	0.243333	0.0366667	II
TCONS_00005458	13	8.82667	8.47	9.73	22.5533	II
TCONS_00006025	15	0.001	0.001	0.413333	0.44	II
TCONS_00006342	10	0.236667	0.11	0.001	0.001	II
TCONS_00006348	12	0.96	0.166667	0.293333	0.001	II
TCONS_00006350	12	0.806667	0.41	0.353333	0.001	II
TCONS_00007124	12	0.0366667	0.0566667	0.166667	0.001	II
TCONS_00007274	13	1.52667	1.66333	1.52667	4.06333	II
TCONS_00007567	16	5.25667	6.51	8.05333	20.1167	II
TCONS_00008298	9	1.00333	0.28	0.06	0.001	II
TCONS_00008438	13	0.68	0.266667	0.393333	3.08333	II
TCONS_00008839	15	2.32	2.32333	7.52333	7.16667	II
TCONS_00008844	10	0.15	0.0666667	0.001	0.001	II
TCONS_00009127	11	0.0933333	0.246667	0.001	0.34	II
TCONS_00009382	16	30.6033	32.9533	51.41	62.2533	II
TCONS_00009722	10	3.49667	3.88333	1.43333	1.30667	II
TCONS_00009911	11	0.38	0.06	0.001	0.343333	II
TCONS_00009955	10	105.483	110.677	53.7333	68.5133	II
TCONS_00010137	14	1.51333	1.4	2.58333	1.15667	II
TCONS_00010439	9	1.99667	1.97333	1.38667	0.65	II
TCONS_00011012	15	55.9	36.7367	84.25	83.4733	II
TCONS_00011038	11	2.14	5.12	0.001	4.27	II
TCONS_00011228	12	0.933333	0.84	0.766667	0.001	II
TCONS_00011269	13	5.96667	5.38	3.96333	8.88667	II
TCONS_00011529	16	0.836667	0.863333	1.23	2.18667	II
TCONS_00011680	11	0.0133333	0.0166667	0.001	0.0966667	II
TCONS_00011876	14	0.36	0.28	1.25667	0.486667	II
TCONS_00012006	11	0.03	0.25	0.001	0.08	II
TCONS_00012386	11	0.0966667	0.493333	0.001	0.273333	II
TCONS_00012546	11	0.0933333	0.176667	0.001	0.05	II
TCONS_00013404	13	1.80667	2.15333	2.76	7.52	II
TCONS_00013711	13	0.606667	0.85	0.97	2.83333	II
TCONS_00013984	11	0.24	0.403333	0.001	0.07	II
TCONS_00014454	14	0.536667	0.386667	1.56333	0.61	II
TCONS_00014456	13	5.54333	5.81667	4.19	9.68	II
TCONS_00014478	16	2.31	2.41333	3.00667	4.84333	II
TCONS_00014545	9	36.3067	38.54	27.3333	17.48	II
TCONS_00014563	11	0.486667	0.473333	0.001	0.163333	II
TCONS_00014756	11	3.03	2.17667	0.001	1.30333	II
TCONS_00015216	12	0.47	0.26	0.263333	0.001	II
TCONS_00015325	11	0.263333	0.11	0.001	0.386667	II
TCONS_00015533	11	0.353333	0.32	0.001	0.116667	II
TCONS_00016070	11	0.49	0.62	0.001	0.216667	II
TCONS_00016107	12	0.446667	0.673333	0.29	0.0233333	II
TCONS_00016132	9	1.55333	1.95667	1.06	0.306667	II
TCONS_00016133	13	0.166667	0.123333	0.153333	0.77	II
TCONS_00016818	12	1.88	2.37	2.29667	1.06667	II
TCONS_00017560	11	0.323333	0.23	0.01	0.143333	II
TCONS_00017615	11	0.14	0.27	0.01	0.223333	II
TCONS_00017677	15	4.44667	4.28	9.74333	8.09	II
TCONS_00017727	11	0.133333	0.43	0.001	0.16	II
TCONS_00017859	15	0.196667	0.106667	0.93	1.05	II
TCONS_00017987	11	0.106667	0.23	0.001	0.136667	II
TCONS_00018388	10	0.676667	1.24667	0.186667	0.216667	II
TCONS_00018402	15	0.0233333	0.00666667	0.113333	0.133333	II
TCONS_00018411	11	0.16	0.253333	0.001	0.37	II
TCONS_00018443	15	4.13667	4.71667	10.31	8.96333	II
TCONS_00018563	12	0.0233333	0.11	0.0566667	0.001	II
TCONS_00018714	11	0.213333	0.153333	0.001	0.313333	II
TCONS_00019021	13	3.91667	3.87667	3.05667	6.90333	II
TCONS_00019022	16	2.06	1.98333	3.09	4.25	II
TCONS_00019087	13	1.07333	1.29333	1.19	3.80333	II
TCONS_00019424	11	0.203333	0.0466667	0.001	0.14	II
TCONS_00019529	13	0.18	0.113333	0.0766667	1.17667	II
TCONS_00019706	12	0.483333	0.05	0.373333	0.001	II
TCONS_00019772	12	0.78	0.75	0.533333	0.001	II
TCONS_00019843	15	1.46667	1.35667	8.44667	13.2933	II
TCONS_00020005	13	1.13	1.33667	1.51	2.99	II
TCONS_00020009	16	4.89333	4.84	7.4	9.97667	II
TCONS_00020042	14	0.153333	0.0966667	0.68	0.24	II
TCONS_00020242	12	0.633333	0.326667	0.253333	0.001	II
TCONS_00020244	11	0.106667	0.353333	0.001	0.9	II
TCONS_00020254	15	1.46667	1.21	2.46333	1.94	II
TCONS_00020512	11	0.82	1.01333	0.001	0.993333	II
TCONS_00020545	11	5.51333	5.11667	0.001	5.79	II
TCONS_00020596	16	4.32	3.89333	7.88667	10.5367	II
TCONS_00020679	10	0.826667	1.5	0.486667	0.48	II
TCONS_00020771	12	0.05	0.373333	0.493333	0.00333333	II
TCONS_00020784	9	0.83	0.966667	0.516667	0.283333	II
TCONS_00020911	11	0.0633333	0.21	0.001	0.233333	II
TCONS_00020935	15	0.13	0.213333	1.46667	0.61	II
TCONS_00021194	16	30.8133	33.6833	51.0633	63.9033	II
TCONS_00021555	10	4.90667	5.74	1.98333	1.71667	II
TCONS_00021587	11	0.223333	0.42	0.001	0.12	II
TCONS_00021817	10	28.2133	34.05	16.33	15.5467	II
TCONS_00021818	10	58.63	66.16	31.3133	31.3033	II
TCONS_00022251	11	0.163333	0.52	0.001	0.24	II
TCONS_00022708	11	0.25	0.0433333	0.001	0.173333	II
TCONS_00022753	15	0.001	0.001	0.16	0.276667	II
TCONS_00023095	12	4.1	5.89667	5.33333	2.25	II
TCONS_00023383	14	10.2167	8.75	18.44	9.96333	II
TCONS_00023798	11	0.15	0.0333333	0.001	0.14	II
TCONS_00023866	12	2.31667	2.83333	2.34667	1.25333	II
TCONS_00023960	16	0.001	0.001	0.05	0.5	II
TCONS_00024424	10	0.0133333	0.21	0.001	0.001	II
TCONS_00024489	12	0.433333	0.366667	0.44	0.001	II
TCONS_00024921	10	0.33	0.32	0.001	0.00333333	II
TCONS_00024934	12	0.456667	0.543333	0.19	0.001	II
TCONS_00024957	13	1.72333	2.11333	2.21	9.04	II
TCONS_00025175	14	0.001	0.001	1	0.001	II
TCONS_00025362	15	0.376667	0.23	2.31	2.61667	II
TCONS_00025562	11	0.453333	0.34	0.01	0.19	II
TCONS_00025822	11	0.0433333	0.296667	0.001	0.576667	II
TCONS_00025823	16	0.163333	0.15	0.55	0.906667	II
TCONS_00026227	10	0.393333	0.746667	0.001	0.001	II
TCONS_00026786	15	2.46333	1.68	3.38667	3.57667	II
TCONS_00026844	11	0.17	0.0166667	0.001	0.166667	II
TCONS_00026845	15	0.001	0.001	0.146667	0.16	II
TCONS_00026943	15	0.346667	0.0966667	1.26	1.41667	II
TCONS_00027102	10	1.29	1.27667	0.353333	0.416667	II
TCONS_00027248	12	0.276667	0.353333	0.08	0.001	II
TCONS_00027262	12	0.933333	0.326667	0.393333	0.001	II
TCONS_00027545	10	0.643333	0.176667	0.001	0.001	II
TCONS_00027594	11	0.426667	0.186667	0.001	0.19	II
TCONS_00027651	10	0.57	0.95	0.203333	0.223333	II
TCONS_00027862	14	0.09	0.0433333	0.8	0.15	II
TCONS_00027928	11	1.94	1.99333	0.886667	2.94333	II
TCONS_00028144	12	0.523333	0.4	0.483333	0.001	II
TCONS_00028472	11	0.653333	0.54	0.001	0.36	II
TCONS_00028475	15	0.001	0.001	0.26	0.5	II
TCONS_00028638	12	0.153333	0.283333	0.0966667	0.001	II
TCONS_00028849	16	1.54333	1.11	2.80333	7.22333	II
TCONS_00028943	15	0.133333	0.183333	0.813333	1.27	II
TCONS_00028947	15	1.82667	1.15333	4.54333	4.87667	II
TCONS_00028980	11	0.12	0.16	0.001	0.17	II
TCONS_00029074	15	0.746667	0.513333	1.50667	1.30333	II
TCONS_00029960	13	5.40667	5.65	6.32667	11.02	II
TCONS_00029984	15	1.23333	0.856667	2.40333	1.93	II
TCONS_00030203	15	0.001	0.001	0.54	0.2	II
TCONS_00030584	12	0.0233333	0.176667	0.103333	0.001	II
TCONS_00030627	14	0.0133333	0.001	0.693333	0.001	II
TCONS_00030912	15	0.5	0.413333	2.97333	3.24667	II
TCONS_00031014	13	0.546667	0.49	0.543333	1.54	II
TCONS_00031023	16	3.63667	3.78333	6.34	9.11667	II
TCONS_00031061	15	0.25	0.286667	1.51333	0.796667	II
TCONS_00031076	12	0.263333	0.21	0.233333	0.001	II
TCONS_00031339	15	1.27333	1.56	4.49	3.98	II
TCONS_00031585	15	0.796667	0.77	4.81	3.47667	II
TCONS_00031720	16	1.21	0.816667	2.26667	6.25333	II
TCONS_00032361	10	8.07667	9.14333	3.85	4.81	II
TCONS_00032453	12	0.126667	0.16	0.14	0.001	II
TCONS_00032482	10	8.35	7.94667	3.87	3.46333	II
TCONS_00032722	10	265.49	287.247	141.357	176.36	II
TCONS_00032726	13	0.001	0.001	0.001	0.453333	II
TCONS_00032922	13	7.19333	6.10333	5.26667	11.66	II
TCONS_00033084	12	0.633333	0.48	0.173333	0.001	II
TCONS_00033219	15	0.813333	0.47	2.75667	2.02667	II
TCONS_00033254	9	13.5933	15.58	10.2	6.34	II
TCONS_00033310	15	0.001	0.001	0.24	0.13	II
TCONS_00034444	11	0.456667	0.506667	0.02	0.336667	II
TCONS_00034470	12	2.65	2.06333	2.11	0.91	II
TCONS_00034620	13	0.756667	1.21333	0.753333	2.22	II
TCONS_00034999	11	0.223333	0.04	0.001	0.0966667	II
TCONS_00035067	12	0.0866667	0.206667	0.113333	0.001	II
TCONS_00035146	14	7.70333	7.44333	14.3567	4.43333	II
TCONS_00035181	10	2.35333	3.3	1.26333	1.22333	II
TCONS_00035191	9	6.86333	7.34	5.07	2.84667	II
TCONS_00035261	12	0.17	0.33	0.303333	0.001	II
TCONS_00035598	15	0.246667	0.316667	1.39	1.39	II
TCONS_00035616	13	2.15333	1.88	1.91333	5.08667	II
TCONS_00035788	10	0.12	0.273333	0.001	0.001	II
TCONS_00035793	12	0.666667	0.736667	0.68	0.001	II
TCONS_00036023	11	0.08	0.123333	0.001	0.8	II
TCONS_00036027	11	0.69	1.25	0.03	1.45667	II
TCONS_00036455	9	0.853333	0.783333	0.49	0.123333	II
TCONS_00036617	14	19.9533	21.71	40.3933	26.2567	II
TCONS_00036649	16	1.41	0.756667	2.95	4.89	II
TCONS_00036867	12	0.193333	0.136667	0.113333	0.001	II
TCONS_00036952	15	1.02333	0.696667	2.00333	1.73	II
TCONS_00037131	15	1.31333	1.11667	4.22	3.65333	II
TCONS_00037147	13	14.8433	12.08	15.7433	44.7233	II
TCONS_00037538	15	0.683333	0.843333	1.98667	1.96	II
TCONS_00037615	12	0.186667	0.256667	0.81	0.001	II
TCONS_00037800	11	0.23	0.256667	0.001	0.203333	II
TCONS_00038162	13	1.75333	2.36667	1.33	4.15333	II
TCONS_00038525	14	0.473333	0.41	2.53333	0.696667	II
TCONS_00038890	13	12.4733	11.7867	13.22	29.2067	II
TCONS_00038912	16	0.556667	0.443333	1.37333	2.55667	II
TCONS_00039153	13	1.09667	0.903333	1.14667	2.13	II
TCONS_00039213	13	1.56667	1.26667	1.81667	5.05	II
TCONS_00039217	13	12.4067	7.93667	9.56333	32.0433	II
TCONS_00039248	12	0.233333	0.276667	0.423333	0.001	II
TCONS_00039551	12	0.363333	0.446667	1.02333	0.001	II
TCONS_00039634	12	1.06	1.71	1.95	0.0366667	II
TCONS_00040129	13	5.74667	5.72333	4.16667	9.74667	II
TCONS_00040161	12	0.08	0.07	0.193333	0.001	II
TCONS_00040327	12	3.3	2.72	2.49333	0.953333	II
TCONS_00040330	9	1.05333	1.74667	0.523333	0.296667	II
TCONS_00040407	10	0.126667	0.35	0.001	0.001	II
TCONS_00040408	15	0.001	0.001	0.106667	0.23	II
TCONS_00040560	9	5.32	7.17	2.24667	0.506667	II
TCONS_00040576	12	0.453333	0.163333	0.14	0.001	II
TCONS_00040873	15	0.01	0.001	0.43	0.213333	II
TCONS_00041165	13	0.753333	0.306667	0.51	5.05667	II
TCONS_00041182	13	0.001	0.001	0.001	0.796667	II
TCONS_00041711	16	1.36333	1.24333	1.91333	3.45333	II
TCONS_00042031	14	1.19667	0.876667	2.59	1.20667	II
TCONS_00042133	15	1.51	1.54333	5.41667	2.84667	II
TCONS_00042278	15	0.636667	0.403333	1.49	2.11	II
TCONS_00042279	15	1	0.466667	2.01667	2.04333	II
TCONS_00042751	11	0.12	0.406667	0.001	0.29	II
TCONS_00042827	15	2.29333	2.53333	6.4	3.99667	II
TCONS_00042893	9	2.58667	2.91	2.11	1.28	II
TCONS_00043364	10	1.24667	1.43	0.001	0.001	II
TCONS_00043451	10	3.36333	5.06	2.15667	2.44667	II
TCONS_00043876	9	0.0766667	0.243333	0.0266667	0.001	II
TCONS_00044020	9	0.68	0.703333	0.05	0.001	II
TCONS_00044175	12	0.136667	0.216667	0.146667	0.001	II
TCONS_00044332	15	0.183333	0.17	2.13	1.35333	II
TCONS_00044367	11	1.91	0.97	0.001	0.133333	II
TCONS_00044416	11	10	8.79667	5.32333	11.7033	II
TCONS_00044437	11	0.0866667	0.263333	0.001	0.15	II
TCONS_00044527	11	0.193333	0.31	0.001	0.273333	II
TCONS_00044639	11	0.0633333	0.346667	0.001	0.113333	II
TCONS_00044759	13	5.50333	5.84	4.64667	13.47	II
TCONS_00044788	12	0.72	1.00333	1.28333	0.326667	II
TCONS_00044821	15	0.23	0.183333	1.22	0.983333	II
TCONS_00044871	12	0.83	1.27333	0.333333	0.001	II
TCONS_00044978	12	0.1	0.0633333	0.526667	0.001	II
TCONS_00045075	15	0.963333	0.75	2.09667	2.38667	II
TCONS_00045144	12	0.31	0.206667	0.3	0.001	II
TCONS_00045311	16	0.001	0.001	0.0366667	0.316667	II
TCONS_00045394	12	7.25	8.07	6.35667	3.69	II
TCONS_00045823	14	3.08333	3.54667	5.25333	2.46667	II
TCONS_00045906	13	130.4	127.76	93.6967	263.653	II
TCONS_00045942	12	0.113333	0.316667	0.09	0.001	II
TCONS_00046005	15	0.0533333	0.0766667	0.656667	1.08333	II
TCONS_00046311	12	0.0933333	0.33	0.08	0.001	II
TCONS_00046510	12	0.416667	0.23	0.856667	0.001	II
TCONS_00046534	14	0.673333	0.746667	3.58667	0.92	II
TCONS_00047259	11	0.0566667	0.38	0.001	0.283333	II
TCONS_00047708	12	14.1367	14.42	13.0067	6.45667	II
TCONS_00047816	12	0.24	0.553333	0.216667	0.001	II
TCONS_00047817	15	1.2	1.02667	2.83333	1.89333	II
TCONS_00047884	12	0.336667	0.283333	0.33	0.001	II
TCONS_00048482	11	0.233333	0.666667	0.001	0.233333	II
TCONS_00048650	11	0.253333	0.0733333	0.001	0.0733333	II
TCONS_00048905	11	0.206667	0.41	0.001	0.29	II
TCONS_00049290	11	0.86	1.08	0.0133333	0.223333	II
TCONS_00049420	12	14.9133	17.7467	30.0767	8.26333	II
TCONS_00049468	12	0.336667	0.396667	0.21	0.001	II
TCONS_00049604	9	21.5367	21.5867	14.9867	8.61	II
TCONS_00050110	12	0.0833333	0.0666667	0.42	0.001	II
TCONS_00050112	11	0.366667	0.276667	0.001	0.446667	II
TCONS_00050398	11	0.353333	0.0633333	0.001	0.346667	II
TCONS_00050446	11	0.413333	0.936667	0.001	0.32	II
TCONS_00050480	12	0.216667	0.166667	0.836667	0.001	II
TCONS_00050887	12	0.176667	0.256667	0.58	0.0133333	II
TCONS_00050912	11	0.53	1.09667	0.00333333	0.383333	II
TCONS_00051152	11	0.326667	0.246667	0.001	0.426667	II
TCONS_00051249	15	0.586667	0.433333	2.15	2.10333	II
TCONS_00051258	11	0.396667	0.103333	0.001	0.25	II
TCONS_00051263	13	24.9633	19.75	18.9033	57.87	II
TCONS_00051426	15	0.79	0.413333	2.5	1.30333	II
TCONS_00051706	15	3.42667	3.43667	9.09	6.58	II
TCONS_00051753	13	2.98667	2.72333	2.47333	5.65667	II
TCONS_00051930	12	0.0833333	0.176667	0.0833333	0.001	II
TCONS_00051932	9	0.0666667	0.12	0.02	0.001	II
TCONS_00052028	11	0.3	0.246667	0.001	0.0633333	II
TCONS_00052197	11	0.206667	0.226667	0.001	0.206667	II
TCONS_00052231	15	0.001	0.001	0.163333	0.03	II
TCONS_00052322	12	0.273333	0.2	0.173333	0.001	II
TCONS_00052718	13	3.61	3.52333	4.08333	7.44667	II
TCONS_00053063	16	10.0267	9.62	13.54	30.6167	II
TCONS_00053683	15	0.323333	0.33	4.54	5.27667	II
TCONS_00054023	12	0.336667	0.623333	1.39667	0.0266667	II
TCONS_00054472	11	0.0633333	0.236667	0.001	0.0233333	II
TCONS_00055028	15	0.001	0.00333333	0.54	0.0833333	II
TCONS_00055532	16	0.00333333	0.001	0.0233333	0.286667	II
TCONS_00055572	12	0.47	1.00667	1.19	0.00666667	II
TCONS_00055821	12	0.29	0.353333	0.08	0.001	II
TCONS_00055892	9	3.87667	3.51333	2.84667	1.68667	II
TCONS_00056036	15	0.686667	0.726667	1.91	1.26667	II
TCONS_00056569	15	0.953333	0.816667	2.41667	2.06	II
TCONS_00056590	12	9.39333	10.9833	8.69333	5.27	II
TCONS_00056832	15	0.186667	0.116667	1.14667	0.75	II
TCONS_00056909	12	3.16	3.09	2.64333	1.27667	II
TCONS_00057127	11	0.136667	0.13	0.001	0.0866667	II
TCONS_00057129	11	0.15	0.4	0.0133333	0.196667	II
TCONS_00057258	11	0.186667	0.243333	0.001	0.246667	II
TCONS_00057347	14	0.763333	0.62	2.16	0.786667	II
TCONS_00057561	12	0.303333	0.103333	0.0533333	0.001	II
TCONS_00057617	12	0.14	0.216667	0.0766667	0.001	II
TCONS_00057868	15	0.78	0.726667	1.48333	1.26	II
TCONS_00058089	11	0.103333	0.186667	0.001	0.0333333	II
TCONS_00058113	12	0.07	0.103333	0.0866667	0.001	II
TCONS_00058489	11	0.483333	0.563333	0.001	0.306667	II
TCONS_00058512	10	0.133333	0.783333	0.001	0.001	II
TCONS_00058705	10	0.47	0.636667	0.183333	0.18	II
TCONS_00058712	10	5.27333	7.11	3.02	2.77333	II
TCONS_00058722	9	2.59667	4.58333	1.36333	0.726667	II
TCONS_00058797	13	0.906667	0.873333	0.46	2.86667	II
TCONS_00059306	11	0.0633333	0.436667	0.001	0.0733333	II
TCONS_00059509	15	1.53333	1.62667	3.79	5.19	II
TCONS_00059538	13	0.001	0.001	0.001	0.23	II
TCONS_00059596	10	6.01667	7.62333	1.76667	1.22	II
TCONS_00059969	10	1.06667	1.10333	0.413333	0.466667	II
TCONS_00060302	12	0.0933333	0.146667	0.65	0.02	II
TCONS_00060447	12	0.363333	0.4	0.243333	0.001	II
TCONS_00060962	11	0.206667	0.0633333	0.001	0.09	II
TCONS_00061253	12	1.85333	3.14	1.73667	0.37	II
TCONS_00061357	16	14.9467	11.4567	20.2233	27.8767	II
TCONS_00061720	11	0.566667	0.436667	0.001	0.126667	II
TCONS_00062004	11	1.35333	1.38333	0.483333	1.57333	II
TCONS_00062063	15	0.77	0.78	1.78333	1.33333	II
TCONS_00063075	12	0.24	0.2	0.07	0.001	II
TCONS_00063274	16	1.48	1.45667	2.26333	5.97667	II
TCONS_00063476	10	0.223333	0.513333	0.001	0.001	II
TCONS_00063790	10	3.45333	4.66	2.13	1.86	II
TCONS_00063814	10	7.37333	8.77333	4.14667	3.66667	II
TCONS_00063959	9	14.9067	13.8533	7.02	3.35333	II
TCONS_00063960	10	14.7533	13.0733	7.47333	6.10333	II
TCONS_00064183	12	0.123333	0.07	0.166667	0.001	II
TCONS_00064311	10	0.0333333	0.22	0.001	0.001	II
TCONS_00064376	9	3.42	4.83667	1.61	0.713333	II
TCONS_00065730	11	0.866667	0.456667	0.001	0.42	II
TCONS_00065739	11	0.66	0.35	0.001	0.663333	II
TCONS_00065882	11	0.116667	0.0266667	0.001	0.103333	II
TCONS_00066122	15	5.67333	6.88667	14.6067	13.16	II
TCONS_00066171	13	6.99333	5.7	4.81	14.4067	II
TCONS_00066210	11	0.05	0.0666667	0.001	0.253333	II
TCONS_00066556	12	12.7267	11.6867	9.66333	4.85	II
TCONS_00066562	10	0.52	0.32	0.001	0.001	II
TCONS_00066632	9	3.51	3.65667	2.07	1.48333	II
TCONS_00067324	13	8.46667	9.65667	9.81667	20.2567	II
TCONS_00067350	13	0.213333	0.383333	0.336667	1.80667	II
TCONS_00067575	12	0.266667	0.21	0.153333	0.001	II
TCONS_00067607	16	0.643333	0.326667	1.61333	2.77333	II
TCONS_00067632	11	1.24667	1.07667	0.53	1	II
TCONS_00067696	13	9.67	5.24667	2.89333	33.6533	II
TCONS_00067699	13	13.9933	14.4	17.4467	55.26	II
TCONS_00067716	12	12.77	13.9367	14.05	6.62	II
TCONS_00068814	15	2.04333	1.43	3.69667	2.86333	II
TCONS_00068816	14	1.53333	1.48	5.03	2.17333	II
TCONS_00068954	16	0.133333	0.0533333	0.656667	1.90333	II
TCONS_00068955	15	0.06	0.0766667	0.483333	0.853333	II
TCONS_00069084	10	17.3233	15.5067	7.95	6.21333	II
TCONS_00069273	12	0.476667	0.973333	0.493333	0.02	II
TCONS_00069849	11	0.303333	0.21	0.001	0.116667	II
TCONS_00070255	12	1.07667	0.67	1.05333	0.001	II
TCONS_00070387	10	0.253333	0.24	0.001	0.001	II
TCONS_00070522	12	0.216667	0.26	0.216667	0.01	II
TCONS_00070821	15	1.03	0.59	2.85667	2.18333	II
TCONS_00071004	16	6.59667	7.44333	9.27333	13.7267	II
TCONS_00071152	12	0.0266667	0.223333	0.0966667	0.001	II
TCONS_00071226	15	0.846667	0.523333	4.30667	3.81667	II
TCONS_00071309	13	0.00666667	0.001	0.001	0.536667	II
TCONS_00071593	11	0.14	0.326667	0.001	0.523333	II
TCONS_00071658	10	2.61	3.82	0.776667	0.486667	II
TCONS_00071659	15	3.24667	2.41333	5.69333	6.34333	II
TCONS_00071989	11	0.1	0.0466667	0.001	0.206667	II
TCONS_00072037	11	0.06	0.29	0.001	0.886667	II
TCONS_00072100	16	1.60333	1.59667	2.26	4.77667	II
TCONS_00072234	12	0.64	0.756667	0.273333	0.001	II
TCONS_00072280	15	0.00333333	0.001	1.36	4.71	II
TCONS_00072830	10	3.72667	3.02667	1.38	1.22333	II
TCONS_00073275	11	0.183333	0.0833333	0.001	0.0966667	II
TCONS_00073282	11	0.983333	1.48333	0.001	0.313333	II
TCONS_00073378	15	0.706667	0.306667	1.54333	1.92667	II
TCONS_00073528	11	0.396667	0.0933333	0.001	0.44	II
TCONS_00073716	12	8.76333	8.02667	7.09333	4.18	II
TCONS_00073899	10	0.52	0.94	0.146667	0.17	II
TCONS_00074453	10	0.116667	0.456667	0.001	0.001	II
TCONS_00075325	12	66.5067	44.7333	66.8533	26.6567	II
TCONS_00075502	9	4.89	5.39667	4.1	2.26	II
TCONS_00075910	11	7.10333	6.83	3.00333	5.94667	II
TCONS_00076164	12	5.97	6.04667	11.2467	2.96667	II
TCONS_00076289	9	2.07	2.47	1.76667	0.9	II
TCONS_00076324	10	0.256667	0.123333	0.001	0.001	II
TCONS_00076373	16	1.54667	1.34667	1.91667	2.74667	II
TCONS_00076414	15	0.186667	0.19	0.893333	1.37333	II
TCONS_00076424	11	0.0166667	0.236667	0.001	0.0633333	II
TCONS_00076774	13	1.78667	1.65	1.03333	4.03	II
TCONS_00076855	11	0.9	1.53333	0.03	0.243333	II
TCONS_00077084	9	0.2	0.196667	0.04	0.001	II
TCONS_00077673	12	0.153333	0.26	0.106667	0.001	II
TCONS_00078464	11	0.713333	2.3	0.1	1.93333	II
TCONS_00078689	12	0.57	0.69	0.316667	0.01	II
TCONS_00078746	15	0.696667	0.393333	2.33667	3.44333	II
TCONS_00078766	13	1.37	1.6	1.62667	5.45333	II
TCONS_00078824	15	0.356667	0.22	1.1	0.876667	II
TCONS_00079557	16	0.001	0.001	0.05	0.246667	II
TCONS_00079582	11	8.19	8.40667	5.03667	12.0633	II
TCONS_00079720	10	2.17667	2.94333	1.34667	1.16333	II
TCONS_00080041	15	1.01	1.08333	3.89	2.04	II
TCONS_00080058	9	7.54667	8.84	5.53333	4.14333	II
TCONS_00080291	11	0.75	0.13	0.001	0.436667	II
TCONS_00080313	11	30.7933	27.9633	13.4533	25.5133	II
TCONS_00081175	15	0.773333	0.523333	2.32333	3.28667	II
TCONS_00081846	11	0.0166667	0.0833333	0.001	0.0366667	II
TCONS_00082008	15	0.353333	0.346667	0.813333	0.58	II
TCONS_00082010	14	0.23	0.196667	0.623333	0.22	II
TCONS_00082030	12	0.15	0.166667	0.3	0.001	II
TCONS_00082031	11	0.306667	0.0666667	0.001	0.283333	II
TCONS_00082802	9	0.153333	0.156667	0.0133333	0.001	II
TCONS_00082815	9	27.78	39.4	20.9667	7.29667	II
TCONS_00083100	12	0.696667	0.323333	0.546667	0.001	II
TCONS_00083467	10	5.64	6.29333	2.42667	3.64	II
TCONS_00083503	12	0.446667	0.176667	0.24	0.001	II
TCONS_00083771	13	42.34	35.2233	28.1767	145.69	II
TCONS_00084026	12	0.126667	0.39	0.103333	0.001	II
TCONS_00084181	15	0.69	0.596667	4.33667	3.40333	II
TCONS_00084492	11	1.61	1.62333	0.476667	1.04	II
TCONS_00084557	14	0.693333	0.6	1.59	0.86	II
TCONS_00084835	15	1.61667	1.01333	2.84	3.40667	II
TCONS_00084970	10	1.25	1.32333	0.54	0.803333	II
TCONS_00085386	15	0.103333	0.113333	1.03667	1.11667	II
TCONS_00085534	15	2.04	1.97667	4.59333	2.97	II
TCONS_00085681	11	1.20333	1.39667	0.403333	0.973333	II
TCONS_00085930	15	1.11667	0.623333	2.37	1.46667	II
TCONS_00086343	13	0.51	0.666667	0.463333	1.96333	II
TCONS_00086419	11	4.47	1.74333	0.00333333	5.07333	II
TCONS_00086727	14	8.41	8.73667	13.56	6.52333	II
TCONS_00087037	12	0.403333	0.283333	0.146667	0.001	II
TCONS_00087982	10	3.55667	5.18333	1.34333	1.43667	II
TCONS_00088472	11	0.173333	0.106667	0.001	0.323333	II
TCONS_00088595	11	0.266667	0.326667	0.001	0.06	II
TCONS_00088596	11	13.7533	13.8867	4.39667	10.33	II
TCONS_00089510	12	0.36	1.09	0.356667	0.001	II
TCONS_00089942	12	1.53	2.4	2.55	0.686667	II
TCONS_00090200	12	0.166667	0.0266667	0.0966667	0.001	II
TCONS_00090244	11	0.536667	0.0666667	0.001	0.58	II
TCONS_00090599	15	0.35	0.116667	2.44333	1.9	II
TCONS_00090745	10	2.35667	2.55333	1.12	1.52667	II
TCONS_00090797	15	4.38	3.23667	8.28667	7.69	II
TCONS_00091080	15	0.943333	0.656667	4.46333	3.49333	II
TCONS_00091102	10	0.0233333	0.0833333	0.001	0.00666667	II
TCONS_00091119	15	0.75	0.673333	1.59	1.37333	II
TCONS_00091463	13	3.19667	3.36	3.21	7.54333	II
TCONS_00091553	15	0.483333	0.613333	1.92333	1.20333	II
TCONS_00091956	12	0.213333	0.506667	0.24	0.001	II
TCONS_00092106	13	0.97	0.98	0.65	2.87333	II
TCONS_00092107	16	0.456667	0.48	0.843333	1.63333	II
TCONS_00092192	15	0.366667	0.6	2.37333	2.45	II
TCONS_00092304	13	1.54	2.06	1.82333	4.64333	II
TCONS_00092664	15	3.66333	1.66333	14.9033	13.77	II
TCONS_00092860	12	0.426667	0.643333	0.373333	0.001	II
TCONS_00092935	11	0.196667	0.246667	0.001	0.363333	II
TCONS_00093364	16	0.946667	0.566667	1.70667	2.39667	II
TCONS_00093444	15	0.453333	0.606667	1.75333	1.09667	II
TCONS_00093704	11	54.52	45.7133	18.2933	42.68	II
TCONS_00093770	11	0.386667	0.31	0.00666667	0.06	II
TCONS_00093912	9	6.88667	7.61667	5.33333	3.74667	II
TCONS_00094224	13	0.001	0.001	0.001	0.456667	II
TCONS_00094482	15	0.286667	0.286667	0.523333	0.623333	II
TCONS_00094483	10	0.106667	0.203333	0.0166667	0.0533333	II
TCONS_00094974	12	0.276667	0.0466667	0.176667	0.001	II
TCONS_00095055	11	0.36	0.216667	0.001	0.0733333	II
TCONS_00095438	11	0.0966667	0.176667	0.001	0.0766667	II
TCONS_00095454	12	0.14	0.08	0.283333	0.001	II
TCONS_00095715	15	1.14	0.903333	4.57667	3.24667	II
TCONS_00095912	11	0.24	2.60333	0.001	0.106667	II
TCONS_00096089	15	6.04333	4.34667	10.5733	13.6733	II
TCONS_00096656	9	0.21	0.27	0.03	0.001	II
TCONS_00096696	11	0.346667	0.1	0.001	0.463333	II
TCONS_00096839	16	3.87667	3.84667	6.85	10.0367	II
TCONS_00097166	12	0.3	0.263333	0.143333	0.001	II
TCONS_00097642	13	50.37	38.5933	21.4667	132.01	II
TCONS_00097692	15	7.42333	8.48333	17.7633	17.7467	II
TCONS_00097693	16	14.16	12.8533	24.08	30.3467	II
TCONS_00098210	11	0.106667	0.176667	0.001	0.0566667	II
TCONS_00098416	12	0.316667	0.39	0.453333	0.001	II
TCONS_00099043	12	0.186667	0.273333	0.196667	0.001	II
TCONS_00099076	11	0.3	0.493333	0.001	0.666667	II
TCONS_00099510	11	0.246667	1.31	0.001	0.153333	II
TCONS_00099770	12	2.77333	1.63667	3.72	0.676667	II
TCONS_00099852	12	6.51667	8.44	7.5	3.89667	II
TCONS_00099968	12	0.47	0.26	0.19	0.001	II
TCONS_00100419	15	1.05	0.716667	4.82	2.78667	II
TCONS_00100449	12	0.16	0.346667	0.206667	0.001	II
TCONS_00100533	11	0.263333	0.923333	0.001	0.916667	II
TCONS_00100753	11	0.03	0.206667	0.001	0.05	II
TCONS_00101008	9	20.48	22.7167	14.5	10.9033	II
TCONS_00101031	11	0.07	0.353333	0.001	0.11	II
TCONS_00101173	13	2.61	2.13	2.46667	4.74	II
TCONS_00101277	16	0.596667	0.713333	1.53667	2.47333	II
TCONS_00101648	11	4.17667	6.73333	1.84667	6.20667	II
TCONS_00101684	10	0.0966667	0.176667	0.001	0.001	II
TCONS_00101825	12	0.256667	0.24	0.136667	0.001	II
TCONS_00102106	13	0.286667	0.196667	0.0966667	2.69667	II
TCONS_00102139	10	4.08333	5.59333	2.40333	2.38333	II
TCONS_00102571	11	0.416667	1.32	0.001	0.613333	II
TCONS_00102613	12	0.163333	0.166667	0.08	0.001	II
TCONS_00102761	15	0.001	0.001	0.41	0.91	II
TCONS_00102795	11	0.363333	0.993333	0.001	0.54	II
TCONS_00103344	16	0.75	0.503333	1.08333	2.12667	II
TCONS_00103890	10	2.59667	2.99	1.06667	1.07333	II
TCONS_00103986	13	4.06333	4.05667	3.00667	6.84667	II
TCONS_00104339	12	0.186667	0.0333333	0.0766667	0.001	II
TCONS_00104349	9	3.66	4.22333	3.25667	2.05667	II
TCONS_00104886	15	0.27	0.08	1.27	0.866667	II
TCONS_00105284	15	0.89	0.756667	4.49	3.66667	II
TCONS_00105465	11	0.36	0.04	0.001	0.35	II
TCONS_00105583	15	0.001	0.001	0.463333	0.353333	II
TCONS_00105610	12	0.613333	0.493333	1.00667	0.243333	II
TCONS_00105780	11	0.136667	0.146667	0.001	0.116667	II
TCONS_00106223	11	0.79	0.79	0.001	0.303333	II
TCONS_00106273	11	0.416667	0.223333	0.001	0.0466667	II
TCONS_00106376	15	0.913333	1.24	5.55	4.71333	II
TCONS_00106506	13	5.19667	5.66	4.78	12.3767	II
TCONS_00106626	11	2.38667	2.58333	1.22	2.88	II
TCONS_00106914	16	0.776667	0.83	1.33333	3.29333	II
TCONS_00106980	12	0.0333333	0.0966667	0.276667	0.001	II
TCONS_00107461	12	7.14	5.51333	9.81667	2.37667	II
TCONS_00107662	11	38.1367	32.3	13.15	30.2067	II
TCONS_00107799	12	0.15	0.173333	0.316667	0.001	II
TCONS_00107925	15	0.0933333	0.09	0.54	0.553333	II
TCONS_00107953	14	0.15	0.29	0.816667	0.17	II
TCONS_00108017	11	0.05	0.363333	0.001	0.533333	II
TCONS_00108026	15	0.001	0.001	0.253333	0.746667	II
TCONS_00108199	9	0.583333	0.696667	0.333333	0.07	II
TCONS_00108487	13	0.956667	1.19333	1.01667	2.30667	II
TCONS_00108525	16	0.336667	0.243333	0.616667	0.83	II
TCONS_00108545	11	0.156667	0.29	0.03	0.376667	II
TCONS_00108546	15	0.57	0.75	1.66667	1.77	II
TCONS_00108548	15	0.303333	0.226667	1.50667	1.03667	II
TCONS_00108552	15	0.0366667	0.0333333	0.29	0.326667	II
TCONS_00108745	12	0.0733333	0.313333	0.38	0.001	II
TCONS_00109041	12	0.49	0.11	0.116667	0.001	II
TCONS_00109799	12	0.29	0.926667	0.856667	0.001	II
TCONS_00109834	12	0.42	0.85	0.346667	0.001	II
TCONS_00110113	15	0.616667	0.553333	1.18333	1.50333	II
TCONS_00110854	15	0.526667	0.33	1.34667	1.71	II
TCONS_00110995	11	0.666667	0.16	0.001	0.346667	II
TCONS_00111295	13	51.34	42.51	42.8567	176.503	II
TCONS_00111532	16	14.3533	17.66	22.4267	43.2067	II
TCONS_00111701	9	2.85667	3.61	2.21333	1.71	II
TCONS_00111717	13	2.39	2.92667	2.69	5.26333	II
TCONS_00112073	16	0.133333	0.0633333	0.366667	0.756667	II
TCONS_00112082	12	0.553333	0.763333	0.21	0.001	II
TCONS_00112415	10	1.6	2.10333	0.243333	0.393333	II
TCONS_00112607	15	0.00333333	0.01	0.203333	0.23	II
TCONS_00112716	12	0.31	0.153333	0.176667	0.001	II
TCONS_00112737	12	0.06	0.0333333	0.04	0.001	II
TCONS_00112943	10	5.05333	5.71667	2.36333	2.51333	II
TCONS_00113175	12	0.63	0.43	0.216667	0.001	II
TCONS_00113248	15	1.04333	0.83	3.02667	2.38333	II
TCONS_00113254	14	2.22667	1.94333	6.24333	2.9	II
TCONS_00113351	10	0.2	0.433333	0.0666667	0.1	II
TCONS_00113352	10	0.94	1.54	0.483333	0.396667	II
TCONS_00113381	12	0.0866667	0.273333	0.206667	0.001	II
TCONS_00113436	11	10.2267	11.9833	7.11667	14.9167	II
TCONS_00113605	15	0.001	0.001	0.243333	0.353333	II
TCONS_00114032	15	1.64667	1.84333	3.4	4.21333	II
TCONS_00114185	15	0.943333	1.12333	2.20333	1.61	II
TCONS_00114226	11	0.573333	1.31	0.223333	0.796667	II
TCONS_00114615	11	0.483333	0.586667	0.153333	0.436667	II
TCONS_00114704	11	1.24667	2.07333	0.516667	1.45333	II
TCONS_00115343	10	1.83333	2.76333	0.57	0.57	II
TCONS_00116016	15	2.3	1.67	3.4	3.83667	II
TCONS_00116122	12	0.06	0.123333	0.07	0.001	II
TCONS_00116198	10	22.49	25.8933	10.9067	14.0967	II
TCONS_00116201	10	13.5567	13.64	3.36333	5.63333	II
TCONS_00116407	15	1.13667	1.01667	3.24333	2.49333	II
TCONS_00116466	15	2.2	2.95667	9.06667	6.98667	II
TCONS_00116472	12	0.406667	0.153333	0.4	0.001	II
TCONS_00116730	10	1.62333	1.84	0.746667	0.733333	II
TCONS_00116736	11	0.16	0.186667	0.001	0.11	II
TCONS_00117343	10	0.166667	0.2	0.001	0.001	II
TCONS_00117995	11	0.306667	1.04667	0.001	0.813333	II
TCONS_00118086	13	3.14667	3.08667	2.63333	12.2667	II
TCONS_00118455	16	3.75	3.55	4.53333	7.76	II
TCONS_00119097	14	2.61667	1.98	4.02	2.64333	II
TCONS_00119386	16	3.3	2.87333	7.51667	24.6467	II
TCONS_00119415	10	0.746667	1.36667	0.27	0.353333	II
TCONS_00119584	10	3.19	3.99667	0.983333	1.82667	II
TCONS_00119975	12	1.46667	2.98	2.89	0.001	II
TCONS_00120168	13	0.28	0.19	0.0966667	0.876667	II
TCONS_00120827	11	0.483333	0.473333	0.001	0.32	II
TCONS_00121562	13	1.64	2.25667	2.15333	4.82333	II
TCONS_00121955	9	245.903	260.307	133.883	55.91	II
TCONS_00122050	11	0.0766667	0.13	0.001	0.326667	II
TCONS_00122087	11	0.596667	0.263333	0.001	0.183333	II
TCONS_00122670	11	0.283333	0.41	0.001	0.466667	II
TCONS_00122992	16	7.53667	7.10333	9.53	14.25	II
TCONS_00123071	12	0.346667	0.166667	0.136667	0.001	II
TCONS_00123397	11	0.206667	0.323333	0.001	0.0666667	II
TCONS_00123543	10	4.03667	3.41333	1.02667	1.05667	II
TCONS_00123653	15	0.493333	0.356667	1.89333	2.41333	II
TCONS_00123657	10	2.91	3.74333	1.83	2.23667	II
TCONS_00123831	9	0.25	0.253333	0.0433333	0.001	II
TCONS_00124148	12	0.1	0.21	0.403333	0.001	II
TCONS_00124241	16	1.34333	1.17	1.94	2.76667	II
TCONS_00124391	11	0.26	0.143333	0.001	0.18	II
TCONS_00124562	15	0.233333	0.34	1.22	1.24	II
TCONS_00124658	10	0.73	0.53	0.001	0.001	II
TCONS_00124719	11	4.46	4.7	1.96667	3.82	II
TCONS_00124907	15	0.001	0.001	0.283333	0.233333	II
TCONS_00125086	11	0.23	0.376667	0.0466667	0.223333	II
TCONS_00125103	12	2.72333	3.78667	3.56667	1.15	II
TCONS_00125163	11	0.23	0.606667	0.001	0.2	II
TCONS_00125219	15	0.46	0.426667	1.16333	0.836667	II
TCONS_00125220	15	0.38	0.376667	1.12333	0.96	II
TCONS_00125666	12	0.223333	0.48	0.143333	0.001	II
TCONS_00125670	13	1.07667	0.963333	0.79	2.01	II
TCONS_00125687	12	2.49667	3.17333	3.41333	1.37	II
TCONS_00125689	11	0.913333	0.49	0.001	0.153333	II
TCONS_00125832	11	1.27	1.04333	0.001	0.413333	II
TCONS_00125939	11	1.55	1.5	0.07	0.903333	II
TCONS_00126041	11	6.45333	8.29	1.73	5.13667	II
TCONS_00126042	15	0.78	0.673333	5.56	2.66	II
TCONS_00126278	15	1.34667	1.33	3.66667	4.06333	II
TCONS_00126312	13	1.09	0.886667	1.12667	2.25667	II
TCONS_00126538	13	1.35	1.42667	1.4	4.32333	II
TCONS_00126608	13	0.98	0.606667	1.14333	5.37333	II
TCONS_00126622	13	4.82	5.30667	2.91	12.8033	II
TCONS_00127183	12	0.0466667	0.22	0.123333	0.001	II
TCONS_00128201	13	36.9867	36.77	33.9367	75.9967	II
TCONS_00128202	13	8.16	5.96333	5.64	17.2233	II
TCONS_00128216	15	0.001	0.001	1.04	0.496667	II
TCONS_00128273	11	0.213333	0.186667	0.001	0.0266667	II
TCONS_00128362	10	1.34333	1.7	0.5	0.51	II
TCONS_00128364	15	0.08	0.136667	1.86333	0.813333	II
TCONS_00128641	11	0.156667	0.346667	0.001	0.48	II
TCONS_00128696	13	1.00333	1.08667	0.683333	2.75667	II
TCONS_00129111	14	0.09	0.163333	0.493333	0.0466667	II
TCONS_00129501	12	0.08	0.09	0.0966667	0.001	II
TCONS_00129934	10	0.16	0.576667	0.001	0.00666667	II
TCONS_00130047	12	0.18	0.223333	0.07	0.001	II
TCONS_00130073	9	1.74	2.50667	1.02667	0.28	II
TCONS_00130220	12	0.0566667	0.43	0.276667	0.001	II
TCONS_00130354	10	0.123333	0.123333	0.001	0.001	II
TCONS_00130480	11	0.0666667	0.246667	0.001	0.193333	II
TCONS_00130514	11	0.22	0.3	0.0133333	0.336667	II
TCONS_00130588	15	0.823333	0.576667	2.33333	1.51333	II
TCONS_00130625	11	0.136667	0.0766667	0.001	0.0333333	II
TCONS_00130704	13	130.267	103.983	95.6833	205.333	II
TCONS_00130714	16	0.886667	0.836667	2.70667	5.80667	II
TCONS_00130869	11	0.0933333	0.213333	0.001	0.09	II
TCONS_00130971	11	5.99667	6.92333	3.96333	8.91333	II
TCONS_00131019	11	0.186667	0.04	0.001	0.336667	II
TCONS_00131400	11	0.116667	0.74	0.0166667	0.17	II
TCONS_00131409	16	2.72667	2.61333	4.10667	8.51333	II
TCONS_00131889	14	0.656667	0.653333	1.57667	0.876667	II
TCONS_00131958	11	0.43	0.06	0.001	0.386667	II
TCONS_00132732	9	0.16	0.416667	0.02	0.001	II
TCONS_00133048	11	0.75	0.876667	0.193333	0.663333	II
TCONS_00133307	10	0.326667	0.773333	0.113333	0.09	II
TCONS_00133681	12	0.203333	0.06	0.22	0.001	II
TCONS_00134143	16	18.4767	19.03	51.5833	120.85	II
TCONS_00134144	16	8.14	6.98	22.87	44.1067	II
TCONS_00134211	11	0.223333	0.0566667	0.001	0.103333	II
TCONS_00134271	11	0.31	0.15	0.001	0.113333	II
TCONS_00134379	15	0.31	0.323333	1.08667	0.773333	II
TCONS_00134542	12	0.0533333	0.25	0.153333	0.001	II
TCONS_00134786	12	0.03	0.34	0.236667	0.001	II
TCONS_00134813	16	0.476667	0.333333	0.986667	2.20667	II
TCONS_00134871	11	0.28	0.103333	0.001	0.0766667	II
TCONS_00134955	11	1.2	1.74333	0.766667	1.28333	II
TCONS_00134993	15	0.001	0.001	0.26	0.41	II
TCONS_00135169	12	0.07	0.576667	0.65	0.001	II
TCONS_00135460	12	0.0366667	0.0666667	0.04	0.001	II
TCONS_00135468	12	0.15	0.0233333	0.123333	0.001	II
TCONS_00135516	11	0.27	0.46	0.001	0.633333	II
TCONS_00135635	14	0.001	0.001	0.173333	0.001	II
TCONS_00135650	15	0.303333	0.153333	0.546667	0.62	II
TCONS_00135664	12	0.333333	0.26	0.1	0.00333333	II
TCONS_00135812	12	0.266667	0.0833333	0.09	0.001	II
TCONS_00135926	12	0.173333	0.0466667	0.0533333	0.001	II
TCONS_00135945	11	0.473333	0.193333	0.001	0.72	II
TCONS_00136529	10	1.06	1.77333	0.55	0.406667	II
TCONS_00136531	15	0.001	0.001	0.323333	0.173333	II
TCONS_00136651	14	0.001	0.001	0.736667	0.001	II
TCONS_00136797	15	2.5	1.91667	3.39667	3.92	II
TCONS_00137025	11	0.136667	0.33	0.001	0.143333	II
TCONS_00137461	10	0.506667	0.916667	0.0866667	0.17	II
TCONS_00137704	12	0.0866667	0.05	0.05	0.001	II
TCONS_00137707	12	0.13	0.08	0.113333	0.001	II
TCONS_00137782	13	2.79	1.36	1.34667	8.48667	II
TCONS_00137978	16	0.73	0.446667	1.82	2.98667	II
TCONS_00138209	11	14.6633	11.9967	4.54333	32.7967	II
TCONS_00138226	15	5.22333	5.32667	14.2433	13.2667	II
TCONS_00138272	15	0.001	0.001	0.306667	0.446667	II
TCONS_00138273	12	0.486667	0.883333	0.483333	0.001	II
TCONS_00138383	13	31.1367	28.5967	34.03	87.5533	II
TCONS_00138909	15	0.01	0.001	0.666667	1.89333	II
TCONS_00139167	13	19.25	16.8333	18.1833	42.71	II
TCONS_00139435	16	0.001	0.001	0.0366667	0.206667	II
TCONS_00139622	15	0.001	0.001	0.203333	1.14	II
TCONS_00139624	11	0.57	0.276667	0.001	0.1	II
TCONS_00139654	9	13.4433	15.0067	10.53	7.37333	II
TCONS_00139732	16	1.67333	1.82667	2.80333	7.35	II
TCONS_00139803	15	1.81333	1.23	2.75	2.35	II
TCONS_00140180	16	7.71667	5.56667	13.0767	41.6033	II
TCONS_00140181	16	0.97	0.62	1.91667	5.38	II
TCONS_00140315	13	2.32333	3.11	3.52	14.2367	II
TCONS_00140399	10	0.153333	0.323333	0.001	0.0166667	II
TCONS_00140550	16	6.68333	7.99	11.0033	17.3233	II
TCONS_00140714	15	0.41	0.52	1.71667	1.24667	II
TCONS_00140914	12	0.19	0.0566667	0.1	0.001	II
TCONS_00141016	11	0.583333	0.233333	0.001	0.266667	II
TCONS_00141103	11	0.156667	0.216667	0.001	0.2	II
TCONS_00141185	12	0.626667	0.583333	0.21	0.001	II
TCONS_00141346	13	0.001	0.001	0.001	0.75	II
TCONS_00141614	16	0.873333	0.976667	3.32	6.64	II
TCONS_00141717	10	4.16	3.26667	1.34333	0.99	II
TCONS_00141855	11	14.2233	15.7767	10.0633	20.7167	II
TCONS_00141888	13	57.5867	51.8733	46.4367	111.883	II
TCONS_00141922	9	0.386667	0.48	0.24	0.106667	II
TCONS_00142030	11	0.13	0.223333	0.001	0.423333	II
TCONS_00142603	9	0.153333	0.403333	0.0333333	0.001	II
TCONS_00142701	10	0.486667	0.636667	0.243333	0.29	II
TCONS_00142977	16	6.78333	5.76667	9.78667	11.7267	II
TCONS_00143041	15	0.863333	0.83	2.20667	2.08333	II
TCONS_00143111	12	0.136667	0.0333333	0.483333	0.001	II
TCONS_00143146	12	0.126667	0.0233333	0.0666667	0.001	II
TCONS_00143651	12	3.76	4.05333	3.53	1.10333	II
TCONS_00143741	10	0.706667	1.42333	0.233333	0.246667	II
TCONS_00143839	10	0.916667	1.23	0.373333	0.493333	II
TCONS_00143855	16	1.84	1.71333	2.92	4.07667	II
TCONS_00144077	12	2.10667	2.16	1.74	0.51	II
TCONS_00144489	15	0.001	0.001	0.206667	0.553333	II
TCONS_00144548	16	28.11	33.6333	111.153	323.637	II
TCONS_00144807	10	0.406667	0.666667	0.0833333	0.196667	II
TCONS_00144989	16	0.95	0.82	1.39667	2.41	II
TCONS_00145101	10	0.0833333	0.306667	0.001	0.001	II
TCONS_00145113	16	2.15667	1.79333	2.87667	3.68	II
TCONS_00145238	12	2.16333	2.43333	1.97333	1.07667	II
TCONS_00145342	11	0.423333	1.40667	0.001	0.213333	II
TCONS_00145443	9	6.83	5.54	3.15333	1.08	II
TCONS_00145847	15	1.19	1.05333	2.46333	1.92	II
TCONS_00145848	11	1.92	2.73333	1.07	2.8	II
TCONS_00145932	11	0.22	0.1	0.001	0.193333	II
TCONS_00146103	13	1.88333	1.64	1.96667	5.18	II
TCONS_00146135	11	1.43	2.58667	0.303333	1.39333	II
TCONS_00146699	15	3.45667	2.80667	6.31667	6.13333	II
TCONS_00146734	15	1.59333	1.19333	2.42667	2.58333	II
TCONS_00146949	15	9.65333	6.51	20.6367	16.5633	II
TCONS_00147147	11	1.34	0.616667	0.0433333	0.786667	II
TCONS_00147166	9	0.263333	0.196667	0.0433333	0.001	II
TCONS_00147424	15	0.976667	0.823333	2.54	2.28667	II
TCONS_00147584	13	3.79333	2.24	1.67667	12.7033	II
TCONS_00147884	16	1.12667	1.07333	2.07333	4.16	II
TCONS_00147951	13	6.75667	5.96667	3.09667	17.6	II
TCONS_00147960	15	5.62667	4.76333	11	12.3233	II
TCONS_00148105	13	63.34	56.8	52.16	163.04	II
TCONS_00148202	11	0.813333	0.723333	0.0566667	1.10333	II
TCONS_00148250	11	0.16	0.303333	0.001	0.113333	II
TCONS_00148425	9	3.44	3.11667	2.28	1.42	II
TCONS_00148589	12	0.273333	0.763333	0.106667	0.001	II
TCONS_00148679	10	1.60333	2.16	0.74	0.526667	II
TCONS_00148752	12	0.48	0.47	0.26	0.001	II
TCONS_00148804	15	0.83	0.756667	1.65667	2.17333	II
TCONS_00149357	9	0.433333	0.593333	0.313333	0.0933333	II
TCONS_00149477	16	1.84	2.08	2.86333	4.31	II
TCONS_00149608	11	0.716667	0.33	0.001	0.996667	II
TCONS_00149863	11	1.43333	0.23	0.001	0.6	II
TCONS_00149920	15	0.36	0.316667	0.956667	0.833333	II
TCONS_00150273	12	0.186667	0.11	0.0533333	0.001	II
TCONS_00150297	10	0.82	0.726667	0.0566667	0.163333	II
TCONS_00150386	15	0.306667	0.243333	1.64	1.22667	II
TCONS_00150501	11	14.9133	14.1667	8.47	20.7033	II
TCONS_00150780	16	0.606667	0.583333	0.863333	1.46667	II
TCONS_00150870	16	0.41	0.42	1.38333	4.38667	II
TCONS_00151036	14	1.04333	1.29	5.97333	2.19	II
TCONS_00151206	16	1.07667	0.866667	3.36667	6.03	II
TCONS_00151226	10	0.34	0.13	0.001	0.001	II
TCONS_00151288	15	1.96667	1.45667	4.30667	5.84333	II
TCONS_00151304	14	0.001	0.001	1.28	0.001	II
TCONS_00151498	15	1.32667	0.996667	8.44	3.52	II
TCONS_00151859	11	0.233333	0.13	0.001	0.293333	II
TCONS_00152163	11	0.276667	0.673333	0.001	0.676667	II
TCONS_00152539	13	8.48333	8.3	9.63667	19.4567	II
TCONS_00152696	10	0.486667	0.203333	0.001	0.001	II
TCONS_00152823	11	0.0366667	0.39	0.001	0.133333	II
TCONS_00153123	11	0.683333	1.14667	0.0433333	0.516667	II
TCONS_00153184	10	4.62667	4.86333	2.19333	1.73667	II
TCONS_00154164	15	9.09667	5.31667	33.66	58.5767	II
TCONS_00154167	13	0.0133333	0.0133333	0.001	0.76	II
TCONS_00154208	11	0.453333	0.703333	0.0233333	0.67	II
TCONS_00154417	13	1.62333	0.846667	0.433333	6.84	II
TCONS_00154810	11	0.296667	0.596667	0.001	0.08	II
TCONS_00154817	12	0.976667	0.773333	1.29667	0.44	II
TCONS_00154828	16	2.82333	2.89	4.28333	7.46333	II
TCONS_00154831	13	0.001	0.001	0.001	0.336667	II
TCONS_00155052	11	0.27	0.456667	0.001	0.296667	II
TCONS_00155281	11	0.293333	0.0933333	0.001	0.07	II
TCONS_00155714	15	2.36667	2.56667	5.29333	4.25333	II
TCONS_00155773	11	0.103333	0.0333333	0.001	0.343333	II
TCONS_00156114	10	6.37	6.65	3.03	2.84	II
TCONS_00156137	10	0.163333	0.356667	0.001	0.001	II
TCONS_00156357	16	0.001	0.001	0.0333333	0.136667	II
TCONS_00156763	9	0.606667	0.76	0.29	0.163333	II
TCONS_00156908	15	0.55	0.373333	1.13	0.74	II
TCONS_00156999	11	0.736667	0.666667	0.001	0.296667	II
TCONS_00157037	13	6.50667	6.90667	7.25667	13.1133	II
TCONS_00157223	11	0.31	0.86	0.001	0.45	II
TCONS_00157296	15	0.613333	0.873333	3.33333	4.09	II
TCONS_00157433	12	0.476667	0.21	0.14	0.001	II
TCONS_00157671	16	1	0.84	2.10333	3.07	II
TCONS_00157888	15	0.803333	1.07667	3.25333	2.92667	II
TCONS_00158496	9	6.35	5.61667	3.88667	2.47667	II
TCONS_00158644	11	0.296667	1.06667	0.001	1.16333	II
TCONS_00158963	15	0.0466667	0.001	1.62667	1.25667	II
TCONS_00159157	16	1.74	1.95333	3.22333	6.02333	II
TCONS_00159221	9	3.65	3.46667	2.54667	1.79	II
TCONS_00159376	12	0.196667	0.376667	0.31	0.00333333	II
TCONS_00159809	15	1.90333	2.32	5.24	4.44	II
TCONS_00159836	13	2.19333	1.80667	2.33	5.65	II
TCONS_00159899	15	1.78333	1.87333	5.57667	3.52	II
TCONS_00160341	13	0.0966667	0.1	0.0666667	1.02667	II
TCONS_00160342	12	3.33333	3.77	3.12667	1.44	II
TCONS_00160609	15	1.73333	1.20333	5.79	6.39667	II
TCONS_00160613	15	0.001	0.001	0.606667	0.606667	II
TCONS_00160746	12	7.99333	7.75667	9.80667	4.36	II
TCONS_00160890	13	112.04	102.477	66.0567	310.847	II
TCONS_00160891	13	5.89333	5.05	4.96333	20.7233	II
TCONS_00160992	16	0.04	0.02	0.126667	0.35	II
TCONS_00161149	12	0.876667	0.553333	1.62333	0.001	II
TCONS_00161748	16	1.44333	1.03333	2.61333	6.10667	II
TCONS_00161797	9	0.263333	0.256667	0.02	0.001	II
TCONS_00161898	11	0.11	0.176667	0.001	0.05	II
TCONS_00162032	11	2.33333	6.81	0.613333	1.89	II
TCONS_00162180	11	0.286667	0.0733333	0.001	0.203333	II
TCONS_00162439	16	0.23	0.23	0.343333	1.00667	II
TCONS_00162571	9	2.06667	2.22333	0.766667	0.45	II
TCONS_00162786	10	0.78	1.36	0.366667	0.553333	II
TCONS_00162798	12	0.12	0.26	0.14	0.001	II
TCONS_00162929	11	0.2	0.223333	0.001	0.286667	II
TCONS_00162935	15	0.0166667	0.001	0.516667	0.176667	II
TCONS_00162982	13	0.001	0.001	0.001	0.266667	II
TCONS_00162984	15	0.38	0.326667	1.08333	0.966667	II
TCONS_00162985	14	0.996667	1.21667	3.11333	1.45333	II
TCONS_00163213	12	0.676667	0.57	0.463333	0.001	II
TCONS_00163315	15	0.363333	0.293333	1.92333	1.24	II
TCONS_00163369	12	0.696667	0.74	0.666667	0.001	II
TCONS_00163468	13	9.44333	9.23667	5.46	16.0367	II
TCONS_00163525	15	1.44333	1.85667	6.01	4.89667	II
TCONS_00163589	16	5.22	3.94333	12.8733	20.7833	II
TCONS_00163616	16	2.58333	2.84	3.55667	6.89667	II
TCONS_00163645	12	0.173333	0.523333	0.596667	0.001	II
TCONS_00163695	16	0.173333	0.17	0.46	0.863333	II
TCONS_00163883	13	1.19333	0.726667	0.74	3.80667	II
TCONS_00164031	15	0.343333	0.486667	3.49333	1.39	II
TCONS_00164218	16	1.11333	0.856667	3.17333	5.29	II
TCONS_00164500	15	0.49	0.336667	3.35333	1.27	II
TCONS_00164803	13	0.64	0.576667	0.656667	1.32	II
TCONS_00165019	9	0.15	0.21	0.0166667	0.001	II
TCONS_00165685	11	0.323333	0.966667	0.001	0.653333	II
TCONS_00165823	10	0.0466667	0.206667	0.00333333	0.001	II
TCONS_00166572	13	13.17	11.9833	10.3933	32.4167	II
TCONS_00166629	16	0.796667	0.766667	1.34	2.41333	II
TCONS_00167468	15	0.166667	0.27	3.46	4.07	II
TCONS_00167514	12	0.233333	0.633333	0.493333	0.00666667	II
TCONS_00167534	12	0.683333	0.106667	0.163333	0.001	II
TCONS_00167823	13	3.03333	3.79667	3.37	8.53	II
TCONS_00167843	16	0.65	0.523333	1.53333	6.34667	II
TCONS_00168333	16	0.001	0.001	0.0266667	0.206667	II
TCONS_00168394	15	0.653333	0.643333	1.65333	2.21	II
TCONS_00168397	16	2.2	1.64	3.24667	6.20333	II
TCONS_00168698	13	3.71333	3.63333	3.5	11.2133	II
TCONS_00169129	10	0.33	0.1	0.001	0.001	II
TCONS_00169346	12	0.33	0.513333	0.206667	0.001	II
TCONS_00169373	11	0.136667	0.313333	0.001	0.113333	II
TCONS_00169779	12	1.78333	0.383333	1.36667	0.001	II
TCONS_00169945	11	7.42	11.5367	4.47667	9.41667	II
TCONS_00169948	9	3.64	3.84	2.47333	1.45	II
TCONS_00170503	16	2.07333	1.83333	2.75667	3.7	II
TCONS_00170509	12	0.04	0.423333	0.52	0.001	II
TCONS_00170618	16	1.38667	0.933333	2.34333	5.65333	II
TCONS_00170667	15	0.98	0.966667	3.89333	4.10333	II
TCONS_00171103	15	1.82	1.94	7.63667	5.51333	II
TCONS_00171304	12	0.11	0.15	0.0833333	0.001	II
TCONS_00171347	11	0.0533333	0.526667	0.001	0.136667	II
TCONS_00171534	11	0.223333	0.04	0.001	0.343333	II
TCONS_00171563	11	0.09	0.206667	0.001	0.0566667	II
TCONS_00171861	11	0.223333	0.28	0.001	0.0366667	II
TCONS_00172125	16	2.33667	1.71667	4.51333	8.62333	II
TCONS_00172137	15	0.0666667	0.01	1.23	0.816667	II
TCONS_00172196	11	0.376667	2.39333	0.001	1.42	II
TCONS_00172325	11	0.193333	0.293333	0.001	0.136667	II
TCONS_00172604	10	0.5	0.393333	0.001	0.001	II
TCONS_00172607	12	0.166667	0.746667	0.376667	0.001	II
TCONS_00173127	11	0.193333	0.113333	0.001	0.233333	II
TCONS_00173470	11	0.566667	0.283333	0.001	1.10667	II
TCONS_00173853	15	0.001	0.001	0.723333	1.06667	II
TCONS_00174756	9	0.36	0.703333	0.03	0.001	II
TCONS_00175232	16	0.293333	0.19	0.703333	1.94667	II
TCONS_00175403	11	0.206667	0.213333	0.001	0.303333	II
TCONS_00175494	16	0.001	0.001	0.07	0.473333	II
TCONS_00175555	15	0.536667	0.34	2.04667	3.55	II
TCONS_00176229	11	0.223333	0.2	0.001	0.113333	II
TCONS_00176290	11	0.07	0.0333333	0.001	0.136667	II
TCONS_00176585	14	0.313333	0.15	0.8	0.27	II
TCONS_00176648	16	0.04	0.0133333	0.133333	0.69	II
TCONS_00176656	11	0.0333333	0.206667	0.001	0.143333	II
TCONS_00176704	13	1.96667	1.51	1.84333	3.72	II
TCONS_00176970	16	1.38	1.56333	2.06333	3.52667	II
TCONS_00177025	15	1.03	0.956667	3.72	3.88667	II
TCONS_00177028	15	1.48333	1.2	2.84667	2.99333	II
TCONS_00177061	11	0.176667	0.0266667	0.001	0.463333	II
TCONS_00177088	12	0.406667	1.46	0.596667	0.001	II
TCONS_00177216	11	0.303333	0.15	0.001	0.176667	II
TCONS_00177285	15	0.286667	0.2	0.463333	0.536667	II
TCONS_00177459	15	0.001	0.001	1.94667	0.36	II
TCONS_00177774	15	0.84	0.626667	3.19667	4.12	II
TCONS_00177897	12	0.543333	2.21	1.17667	0.001	II
TCONS_00177967	12	0.496667	0.626667	0.263333	0.001	II
TCONS_00178436	12	0.123333	0.0933333	0.41	0.001	II
TCONS_00179181	13	1.51333	1.49667	1.45667	4.41	II
TCONS_00179301	11	43.75	30.72	17.3133	57.96	II
TCONS_00179694	11	0.26	0.16	0.001	0.443333	II
TCONS_00179921	11	0.956667	1.06333	0.22	0.896667	II
TCONS_00179949	11	0.24	0.493333	0.001	0.34	II
TCONS_00180170	13	95.6433	89.5367	58.6867	177.527	II
TCONS_00180223	13	1.12667	0.716667	1.06667	3.36	II
TCONS_00180578	12	0.55	0.143333	0.46	0.001	II
TCONS_00181098	15	2.32333	1.76	3.48667	3.80667	II
TCONS_00181346	13	34.5467	32.15	27.5567	67.03	II
TCONS_00181351	16	1.53667	1.34667	2.06333	5.46333	II
TCONS_00181358	13	1.62333	1.71667	2.20667	6.47333	II
TCONS_00181643	11	0.453333	0.423333	0.001	1.01333	II
TCONS_00181789	10	4.00667	3.27333	1.62667	1.88	II
TCONS_00182089	10	0.443333	0.753333	0.126667	0.113333	II
TCONS_00182360	9	0.48	0.576667	0.213333	0.143333	II
TCONS_00182463	11	0.113333	0.106667	0.001	0.12	II
TCONS_00182792	11	0.123333	0.0466667	0.001	0.0533333	II
TCONS_00182989	9	0.0966667	0.583333	0.0166667	0.001	II
TCONS_00182990	16	1.11333	1.12667	1.85	3.23667	II
TCONS_00183075	10	2.82667	2.36333	0.806667	0.976667	II
TCONS_00183244	12	0.0733333	0.273333	0.0933333	0.001	II
TCONS_00183504	9	2.66667	3.45	1.86333	0.76	II
TCONS_00183732	15	1.1	1.34	4.29333	3.65333	II
TCONS_00183774	12	0.746667	0.946667	0.706667	0.206667	II
TCONS_00183912	11	1.57667	0.776667	0.001	1.11333	II
TCONS_00184082	16	0.273333	0.263333	0.883333	1.38333	II
TCONS_00184083	16	0.65	0.853333	1.18333	2.92667	II
TCONS_00184350	11	0.776667	0.853333	0.0166667	0.963333	II
TCONS_00184499	12	0.366667	0.166667	0.133333	0.00666667	II
TCONS_00184799	16	3.25667	3.45	4.73	10.43	II
TCONS_00184979	10	0.88	1.17	0.176667	0.2	II
TCONS_00185491	11	0.13	0.403333	0.001	0.0933333	II
TCONS_00185541	14	0.001	0.001	0.81	0.001	II
TCONS_00186149	9	147.233	223.4	97.87	44.2667	II
TCONS_00186312	15	0.001	0.001	0.193333	0.26	II
TCONS_00186544	11	0.256667	0.316667	0.001	0.366667	II
TCONS_00186588	11	0.856667	1.21333	0.001	1.15333	II
TCONS_00186835	16	6.20333	4.87667	9.16667	24.6667	II
TCONS_00187381	11	6.73333	5.55667	1.73667	15.4233	II
TCONS_00187447	12	0.583333	0.743333	0.506667	0.001	II
TCONS_00188004	13	0.906667	0.913333	0.433333	4.81667	II
TCONS_00188121	13	1.72333	2.05	1.6	6.25667	II
TCONS_00188562	11	1.05	0.31	0.001	0.313333	II
TCONS_00189036	9	0.513333	0.293333	0.0666667	0.001	II
TCONS_00189040	14	0.01	0.001	0.166667	0.001	II
TCONS_00189041	11	0.336667	0.243333	0.001	0.363333	II
TCONS_00189843	16	1.83333	1.72	2.98	8.04333	II
TCONS_00189957	13	0.001	0.001	0.001	0.873333	II
TCONS_00190091	11	0.536667	0.213333	0.001	0.396667	II
TCONS_00190305	11	1.21333	0.62	0.001	1.18333	II
TCONS_00190467	13	0.001	0.001	0.001	0.08	II
TCONS_00190574	15	0.01	0.001	0.0833333	0.13	II
TCONS_00190645	12	0.413333	0.576667	0.81	0.001	II
TCONS_00191131	14	85.8	52.6867	149.473	88.4933	II
TCONS_00191263	13	0.001	0.001	0.001	0.156667	II
TCONS_00191269	11	0.41	0.28	0.001	0.54	II
TCONS_00191328	10	0.403333	0.566667	0.001	0.001	II
TCONS_00191517	15	1.62667	1.81667	4.74333	3.04	II
TCONS_00192102	15	0.001	0.001	0.533333	1.25667	II
TCONS_00192203	12	0.13	0.0666667	0.15	0.001	II
TCONS_00192295	15	0.883333	0.96	2.88	2.63	II
TCONS_00192341	11	0.0566667	0.333333	0.001	0.0466667	II
TCONS_00192394	13	5.62333	5.19	4.71	12.1733	II
TCONS_00192395	15	0.636667	0.626667	2.35333	2.61667	II
TCONS_00192766	9	4.80667	5.19	3.74667	2.08333	II
TCONS_00192798	10	0.64	0.86	0.193333	0.193333	II
TCONS_00192808	15	1.24667	0.88	2.38333	3.13667	II
TCONS_00192809	15	0.7	0.273333	1.7	2.02333	II
TCONS_00192956	10	0.656667	1.27333	0.08	0.21	II
TCONS_00193103	11	0.59	2.51	0.001	0.09	II
TCONS_00194247	9	0.666667	0.913333	0.246667	0.106667	II
TCONS_00194746	10	1.72	2.82	0.71	0.606667	II
TCONS_00195079	11	0.293333	0.3	0.00666667	0.31	II
TCONS_00195093	11	0.686667	0.913333	0.23	0.446667	II
TCONS_00195157	10	1.06	1.2	0.46	0.56	II
TCONS_00195342	11	0.233333	0.453333	0.001	0.176667	II
TCONS_00195514	9	6.39667	6.30333	4.03333	2.90333	II
TCONS_00195643	11	0.48	0.456667	0.001	0.763333	II
TCONS_00195998	11	0.08	0.383333	0.001	0.293333	II
TCONS_00196178	11	0.05	0.596667	0.001	0.0866667	II
TCONS_00196218	10	0.196667	0.0633333	0.001	0.001	II
TCONS_00196359	15	0.001	0.001	0.0733333	0.296667	II
TCONS_00196647	11	0.46	0.0966667	0.001	0.313333	II
TCONS_00196670	15	2.91667	2.60333	4.81667	5.4	II
TCONS_00196749	11	0.52	0.266667	0.00333333	0.16	II
TCONS_00196925	11	0.21	0.286667	0.001	0.35	II
TCONS_00197021	9	3.12667	2.66	1.34667	0.743333	II
TCONS_00197230	13	0.676667	0.596667	0.846667	2.38	II
TCONS_00197420	15	0.02	0.05	0.75	0.726667	II
TCONS_00197528	10	2.63667	3.48333	1.26333	1.71667	II
TCONS_00197651	11	0.233333	0.676667	0.001	0.09	II
TCONS_00197702	16	0.67	0.566667	1.71333	3.63333	II
TCONS_00197704	15	0.526667	0.383333	2.04333	3.11667	II
TCONS_00197816	11	0.84	0.933333	0.403333	1.94333	II
TCONS_00197821	12	0.556667	0.186667	0.596667	0.001	II
TCONS_00197974	15	0.756667	0.583333	2.07	2.08333	II
TCONS_00198019	15	0.0233333	0.001	1.21333	0.996667	II
TCONS_00198104	13	4.91333	6.30333	3.13333	16.8	II
TCONS_00198222	9	0.476667	0.503333	0.0733333	0.001	II
TCONS_00198275	10	2.17333	2.55	1.30667	1.14	II
TCONS_00198415	11	0.0433333	0.143333	0.001	0.13	II
TCONS_00198879	15	0.001	0.001	0.7	0.16	II
TCONS_00199745	11	0.773333	0.926667	0.37	0.64	II
TCONS_00199746	15	0.001	0.001	0.0733333	0.11	II
TCONS_00199902	10	6.39667	8.91	4.26	5.03333	II
TCONS_00200834	10	16	20.1967	10.0233	12.1933	II
TCONS_00200968	15	0.001	0.001	0.0533333	0.02	II
TCONS_00201004	9	6.73667	6.68667	3.57	2.2	II
TCONS_00201005	9	2.96333	2.86	1.75667	1.18	II
TCONS_00201039	12	0.103333	0.286667	0.0633333	0.001	II
TCONS_00201041	12	0.196667	0.306667	0.0933333	0.001	II
TCONS_00201199	11	0.306667	0.503333	0.001	0.113333	II
TCONS_00201647	15	0.0133333	0.00333333	0.163333	0.11	II
TCONS_00201707	11	0.0733333	0.24	0.001	0.14	II
TCONS_00201778	14	23.19	16.7267	37.58	18.1933	II
TCONS_00202385	9	2.9	2.57667	1.72	0.77	II
TCONS_00202800	16	23.6433	21.8833	33.9	46.98	II
TCONS_00202805	12	0.29	0.2	0.76	0.001	II
TCONS_00203094	13	4.95333	5.4	2.77667	10.3233	II
TCONS_00203095	15	2.2	1.45333	3.52	3.62333	II
TCONS_00203154	11	0.386667	0.97	0.001	0.25	II
TCONS_00203191	15	0.543333	0.633333	2.68333	1.70333	II
TCONS_00203432	11	0.0933333	0.28	0.001	0.06	II
TCONS_00203521	13	55.5233	40.6333	40.8	112.367	II
TCONS_00203524	13	159.46	148.86	74.0467	380.203	II
TCONS_00203525	15	7.76333	3.4	22.19	30.2267	II
TCONS_00203727	11	0.186667	0.44	0.001	0.146667	II
TCONS_00203738	16	0.17	0.0833333	1.14667	3.35333	II
TCONS_00203844	10	1.09333	1.64667	0.21	0.3	II
TCONS_00203957	12	0.466667	0.143333	0.07	0.001	II
TCONS_00204203	10	7.15333	10.8067	4.51333	4.60667	II
TCONS_00205003	11	0.103333	0.26	0.001	0.123333	II
TCONS_00205052	10	0.413333	0.663333	0.12	0.0733333	II
TCONS_00205270	12	0.13	0.12	0.143333	0.001	II
TCONS_00205487	12	0.18	0.04	0.146667	0.001	II
TCONS_00205540	11	0.196667	0.0433333	0.001	0.103333	II
TCONS_00205566	9	3.05667	3.11333	1.69333	1.18	II
TCONS_00205596	10	0.876667	1.48667	0.383333	0.42	II
TCONS_00205637	10	3.22	2.72	1.59667	1.82333	II
TCONS_00205846	13	4.05	5.36	4.52667	8.72	II
TCONS_00206060	11	0.09	0.173333	0.00333333	0.163333	II
TCONS_00206073	10	1.34	2.59667	0.636667	0.483333	II
TCONS_00206816	12	0.506667	0.353333	0.396667	0.001	II
TCONS_00207864	16	0.843333	1.07667	3.52	6.77	II
TCONS_00208133	10	0.533333	0.933333	0.236667	0.24	II
TCONS_00208623	10	6.10333	6.4	3.06333	2.43	II
TCONS_00209129	15	0.493333	0.21	2.55	1.71	II
TCONS_00209409	16	0.42	0.43	1.17667	2.44333	II
TCONS_00209597	11	0.0766667	0.12	0.001	0.743333	II
TCONS_00209673	12	0.29	0.273333	0.166667	0.001	II
TCONS_00209715	11	0.64	0.31	0.001	0.84	II
TCONS_00209925	13	5.53333	5.56	3.77667	14.83	II
TCONS_00210215	15	2.43	2.69	8.10333	4.47667	II
TCONS_00210676	16	0.59	0.673333	1.73333	3.12667	II
TCONS_00210866	15	0.346667	0.186667	0.756667	0.473333	II
TCONS_00210880	12	0.0833333	0.286667	0.15	0.001	II
TCONS_00210890	10	2.43	2.38333	0.82	0.74	II
TCONS_00210938	15	0.001	0.00333333	0.9	0.626667	II
TCONS_00211027	11	0.42	0.183333	0.001	0.183333	II
TCONS_00211313	11	1.13333	1.20667	0.136667	1.48333	II
TCONS_00211687	10	1.48667	2.22667	0.543333	0.506667	II
TCONS_00211697	13	6.56	5.88667	6.22333	12.7167	II
TCONS_00212591	12	0.41	0.486667	0.69	0.0233333	II
TCONS_00212987	14	1.2	0.866667	2.89667	1.00333	II
TCONS_00213054	13	0.001	0.001	0.001	4.72333	II
TCONS_00213067	15	0.92	0.943333	2.35	1.66667	II
TCONS_00213545	11	0.13	0.16	0.001	0.423333	II
TCONS_00213626	12	2.91667	2.01	2.04333	0.706667	II
TCONS_00213659	11	0.463333	0.646667	0.001	0.26	II
TCONS_00213832	15	5.04667	3.46	17.2467	11.84	II
TCONS_00213973	11	0.18	0.226667	0.001	0.103333	II
TCONS_00214043	11	0.0433333	0.36	0.001	0.0433333	II
TCONS_00214455	13	240.887	195.51	168.753	408.28	II
TCONS_00214534	13	6.35667	5.91667	4.32333	10.45	II
TCONS_00214721	10	1.78333	2.85	0.186667	0.556667	II
TCONS_00215322	12	0.71	2.66	1.31	0.001	II
TCONS_00215427	14	0.433333	0.35	4.41	1.12333	II
TCONS_00215483	11	0.1	0.376667	0.001	0.276667	II
TCONS_00215553	16	0.153333	0.0533333	1.11333	3.00667	II
TCONS_00215591	10	0.816667	1.07333	0.156667	0.193333	II
TCONS_00215651	10	0.863333	1.42333	0.413333	0.343333	II
TCONS_00216705	10	1.02	1.83333	0.546667	0.62	II
TCONS_00217140	9	6.33333	6.46667	3.53667	2.12333	II
TCONS_00217311	11	0.07	0.223333	0.00666667	0.0333333	II
TCONS_00217678	11	0.153333	0.143333	0.001	0.18	II
TCONS_00217820	15	0.001	0.001	0.203333	0.116667	II
TCONS_00217988	15	3.02667	3.37	5.40333	6.46333	II
TCONS_00218258	12	0.163333	0.0933333	0.473333	0.001	II
TCONS_00218284	15	0.0633333	0.0133333	0.333333	0.263333	II
TCONS_00218323	10	2.43333	3.31667	1.29667	1.71667	II
TCONS_00218386	12	4.2	2.69333	4.22667	1.56333	II
TCONS_00218478	12	0.06	0.163333	0.123333	0.001	II
TCONS_00218647	10	0.12	0.173333	0.001	0.001	II
TCONS_00218660	12	0.566667	1.11333	0.2	0.001	II
TCONS_00218661	13	0.001	0.001	0.001	0.616667	II
TCONS_00218951	12	0.13	0.196667	0.08	0.001	II
TCONS_00219074	11	6.72333	7.82667	2.47	4.77	II
TCONS_00219075	11	9.19333	8.61	3.51	9.8	II
TCONS_00219269	15	0.0633333	0.0366667	0.51	0.683333	II
TCONS_00219273	15	1.22333	1.72333	6.08333	8.03667	II
TCONS_00219433	12	0.0766667	0.16	0.0733333	0.001	II
TCONS_00219608	10	0.72	1.08333	0.41	0.39	II
TCONS_00219769	15	0.283333	0.213333	1.08667	1.24333	II
TCONS_00219776	15	1.33333	0.876667	2.4	3.06	II
TCONS_00219855	12	0.0933333	0.17	0.59	0.001	II
TCONS_00220029	16	9.96667	10.94	17.1733	35.68	II
TCONS_00220898	11	0.796667	0.63	0.001	0.256667	II
TCONS_00220982	10	0.126667	0.403333	0.0233333	0.0633333	II
TCONS_00221096	11	0.07	0.14	0.001	0.266667	II
TCONS_00221278	11	0.39	0.516667	0.001	0.533333	II
TCONS_00221381	9	19.7567	19.6	13.1033	7.99	II
TCONS_00221695	12	2.53	2.96	2.14	0.666667	II
TCONS_00221787	14	0.001	0.001	0.173333	0.001	II
TCONS_00222066	15	2.65333	2.94	6.17333	4.87	II
TCONS_00222355	11	0.116667	0.106667	0.001	0.26	II
TCONS_00222595	9	1.46333	1.33667	0.613333	0.386667	II
TCONS_00222638	12	37.3133	46.6633	45.9967	18.73	II
TCONS_00222960	11	0.38	0.706667	0.001	0.45	II
TCONS_00222968	14	0.126667	0.0633333	0.706667	0.2	II
TCONS_00222988	13	5.48	5.88	4.82333	13.4433	II
TCONS_00223050	16	1.64667	2.01333	2.46	5.1	II
TCONS_00223514	15	0.01	0.001	0.23	0.0633333	II
TCONS_00223623	10	3.25333	4.58333	1.83667	2.18667	II
TCONS_00223626	11	4.06	10.6733	1.08333	5.92333	II
TCONS_00223724	13	1.37	1.08333	1.29	3.73	II
TCONS_00223725	13	1.60333	1.35	1.66	4.19333	II
TCONS_00223946	12	0.18	0.233333	0.3	0.001	II
TCONS_00224479	9	0.516667	1.07667	0.21	0.12	II
TCONS_00224566	14	0.45	0.283333	1.53	0.433333	II
TCONS_00224976	12	0.0766667	0.366667	0.356667	0.001	II
TCONS_00225122	11	0.85	0.523333	0.001	0.0966667	II
TCONS_00225298	13	1.88667	2.3	2.04	4.1	II
TCONS_00225307	12	0.9	0.1	0.243333	0.001	II
TCONS_00225416	10	1.7	2.95	0.713333	0.8	II
TCONS_00225801	15	1.71	1.15	3.15	3.70667	II
TCONS_00225877	9	30.37	43.49	20.1433	12.2867	II
TCONS_00225910	15	0.1	0.216667	5.17333	1.44667	II
TCONS_00226115	14	0.596667	0.466667	1.75	0.913333	II
TCONS_00226236	12	0.53	0.59	0.903333	0.001	II
TCONS_00226395	15	1.27333	0.546667	3.08333	2.49333	II
TCONS_00226413	13	5.65333	6.30333	3.56333	14.3033	II
TCONS_00226543	11	0.276667	0.126667	0.02	1.09667	II
TCONS_00226779	9	35.6367	32.67	24.0667	12.5767	II
TCONS_00226780	10	17.5267	17.2633	7.66	7.53333	II
TCONS_00226793	9	181.4	195.69	88.6867	31.0333	II
TCONS_00226794	9	59.2433	63.9333	33.29	11.8167	II
TCONS_00227570	11	0.0833333	0.29	0.001	0.193333	II
TCONS_00227704	12	0.14	0.283333	0.0933333	0.001	II
TCONS_00227927	12	1.92333	2.47667	1.73667	0.506667	II
TCONS_00227985	13	3.75	3.38	3.65	7.00667	II
TCONS_00228196	12	0.05	0.256667	0.366667	0.001	II
TCONS_00228536	13	11.6267	11.0167	7.67	21.47	II
TCONS_00228914	10	0.563333	1.11333	0.266667	0.34	II
TCONS_00229221	16	1.58	1.73667	2.82667	4.77333	II
TCONS_00229389	15	1.08333	1.37	4.34	2.82333	II
TCONS_00229450	12	0.3	0.07	0.11	0.001	II
TCONS_00229882	12	0.0866667	0.186667	0.07	0.001	II
[truncated: 3,884 more rows]
