# Supplementary material for: RNA Sequencing Reveals Dynamic Carbohydrate Metabolism and Phytohormone Signaling Accompanying Post-mowing Regeneration of Forage Winter Wheat (Triticum aestivum L.)
Source: Front Plant Sci. 2021 Jul 29;12:664933. doi: 10.3389/fpls.2021.664933 (PMC8358837; doi:10.3389/fpls.2021.664933)
Supplement: Supplementary Table 4 — Expression trend cluster analysis of differentially expressed mRNAs. [file Table_4.XLSX]

## Sheet: Sheet1
lncRNA	Interaction mode	mRNA
TCONS_00131199	Cis-regulation	TraesCS4B02G210100.1
TCONS_00144320	Cis-regulation	TraesCS4D02G050400.1
TCONS_00173435	Cis-regulation	TraesCS5B02G412500.3
TCONS_00252591	Cis-regulation	TraesCS7D02G009400.2
TCONS_00021660	Cis-regulation	TraesCS1B02G373600.1
TCONS_00026376	Cis-regulation	TraesCS1D02G283900.1
TCONS_00035457	Cis-regulation	TraesCS2A02G196400.1
TCONS_00042829	Cis-regulation	TraesCS2A02G214400.1
TCONS_00042830	Cis-regulation	TraesCS2A02G214400.1
TCONS_00054140	Cis-regulation	TraesCS2B02G559300.1
TCONS_00074731	Cis-regulation	TraesCS2D02G495000.1
TCONS_00121267	Cis-regulation	TraesCS4A02G405000.1
TCONS_00138388	Cis-regulation	TraesCS4B02G332900.1
TCONS_00148624	Cis-regulation	TraesCS5A02G012300.1
TCONS_00148624	Cis-regulation	TraesCS5A02G012400.1
TCONS_00150561	Cis-regulation	TraesCS5A02G148000.1
TCONS_00152974	Cis-regulation	TraesCS5A02G357000.1
TCONS_00159613	Cis-regulation	TraesCS5A02G377000.5
TCONS_00162306	Cis-regulation	TraesCS5B02G080800.2
TCONS_00167178	Cis-regulation	TraesCS5B02G463100.1
TCONS_00168395	Cis-regulation	TraesCS5B02G010300.1
TCONS_00181157	Cis-regulation	TraesCS5D02G509700.1
TCONS_00198653	Cis-regulation	TraesCS6B02G031700.1
TCONS_00231961	Cis-regulation	TraesCS7A02G454600.1
TCONS_00248318	Cis-regulation	TraesCS7D02G239100.1
TCONS_00248598	Cis-regulation	TraesCS7D02G255100.1
TCONS_00008865	Negative coexpression	TraesCS5A02G058700.1
TCONS_00020400	Negative coexpression	TraesCS2B02G122900.1
TCONS_00022093	Negative coexpression	TraesCS3B02G394600.1
TCONS_00035766	Negative coexpression	TraesCS3D02G355900.1
TCONS_00044758	Negative coexpression	TraesCS4D02G220500.1
TCONS_00048255	Negative coexpression	TraesCS3D02G355900.1
TCONS_00056140	Negative coexpression	TraesCS5A02G058700.1
TCONS_00071108	Negative coexpression	TraesCS3A02G391600.1
TCONS_00124304	Negative coexpression	TraesCS3B02G394600.1
TCONS_00129906	Negative coexpression	TraesCS5A02G058700.1
TCONS_00136680	Negative coexpression	TraesCS3D02G355900.1
TCONS_00167914	Negative coexpression	TraesCS5A02G058700.1
TCONS_00179580	Negative coexpression	TraesCS5A02G058700.1
TCONS_00186150	Negative coexpression	TraesCS5A02G058700.1
TCONS_00190293	Negative coexpression	TraesCS5A02G058700.1
TCONS_00212387	Negative coexpression	TraesCS2A02G066800.1
TCONS_00214048	Negative coexpression	TraesCS3D02G355900.1
TCONS_00215981	Negative coexpression	TraesCS4D02G050400.1
TCONS_00224310	Negative coexpression	TraesCS7A02G238900.1
TCONS_00231302	Negative coexpression	TraesCS4A02G486000.1
TCONS_00231933	Negative coexpression	TraesCS4D02G210900.1
TCONS_00234436	Negative coexpression	TraesCS4A02G485400.2
TCONS_00240927	Negative coexpression	TraesCS5A02G058700.1
TCONS_00258278	Negative coexpression	TraesCS1D02G067500.1
TCONS_00263458	Negative coexpression	TraesCS3D02G355900.1
TCONS_00265720	Negative coexpression	TraesCS4D02G319400.1
TCONS_00001048	Negative coexpression	TraesCS2D02G263900.1
TCONS_00001622	Negative coexpression	TraesCS6B02G181400.1
TCONS_00001776	Negative coexpression	TraesCS1D02G079100.1
TCONS_00003088	Negative coexpression	TraesCS3B02G400800.1
TCONS_00003588	Negative coexpression	TraesCS1A02G076900.1
TCONS_00010669	Negative coexpression	TraesCS6D02G085300.6
TCONS_00014767	Negative coexpression	TraesCS1A02G076900.1
TCONS_00016081	Negative coexpression	TraesCS1A02G117400.1
TCONS_00021138	Negative coexpression	TraesCS1A02G076900.1
TCONS_00021470	Negative coexpression	TraesCS5A02G310500.1
TCONS_00021660	Negative coexpression	TraesCS1A02G076900.1
TCONS_00022086	Negative coexpression	TraesCS1A02G076900.1
TCONS_00022087	Negative coexpression	TraesCS2A02G456600.1
TCONS_00022720	Negative coexpression	TraesCS1A02G117400.1
TCONS_00025643	Negative coexpression	TraesCS1A02G117400.1
TCONS_00026310	Negative coexpression	TraesCS3A02G279100.1
TCONS_00031920	Negative coexpression	TraesCS7A02G126700.1
TCONS_00035192	Negative coexpression	TraesCS1D02G079100.1
TCONS_00036908	Negative coexpression	TraesCS5B02G197400.1
TCONS_00041305	Negative coexpression	TraesCS1A02G300200.1
TCONS_00042563	Negative coexpression	TraesCS5D02G204100.1
TCONS_00044623	Negative coexpression	TraesCS2D02G456900.1
TCONS_00046679	Negative coexpression	TraesCS6A02G271300.1
TCONS_00047057	Negative coexpression	TraesCS1D02G079100.1
TCONS_00051760	Negative coexpression	TraesCS1D02G312800.2
TCONS_00054140	Negative coexpression	TraesCS3B02G311400.1
TCONS_00054549	Negative coexpression	TraesCS2A02G349100.1
TCONS_00079405	Negative coexpression	TraesCS1A02G117400.1
TCONS_00079406	Negative coexpression	TraesCS2A02G456600.1
TCONS_00080547	Negative coexpression	TraesCS1D02G079100.1
TCONS_00081128	Negative coexpression	TraesCS1A02G076900.1
TCONS_00081247	Negative coexpression	TraesCSU02G243200.1
TCONS_00083465	Negative coexpression	TraesCS7B02G026100.1
TCONS_00083518	Negative coexpression	TraesCS7D02G418700.1
TCONS_00083874	Negative coexpression	TraesCS5A02G555100.1
TCONS_00085863	Negative coexpression	TraesCS1D02G079100.1
TCONS_00089580	Negative coexpression	TraesCS5A02G225300.1
TCONS_00090782	Negative coexpression	TraesCS1A02G117400.1
TCONS_00092299	Negative coexpression	TraesCS5B02G069300.1
TCONS_00093308	Negative coexpression	TraesCS7B02G350200.1
TCONS_00097828	Negative coexpression	TraesCS1A02G117400.1
TCONS_00097861	Negative coexpression	TraesCS1D02G079100.1
TCONS_00105100	Negative coexpression	TraesCS1A02G117400.1
TCONS_00105841	Negative coexpression	TraesCS1D02G079100.1
TCONS_00111929	Negative coexpression	TraesCS2A02G456600.1
TCONS_00113729	Negative coexpression	TraesCS3B02G395900.1
TCONS_00115358	Negative coexpression	TraesCS1A02G117400.1
TCONS_00115941	Negative coexpression	TraesCS1A02G117400.1
TCONS_00117162	Negative coexpression	TraesCS1A02G361600.1
TCONS_00119127	Negative coexpression	TraesCS2A02G456600.1
TCONS_00124784	Negative coexpression	TraesCS1A02G076900.1
TCONS_00129545	Negative coexpression	TraesCS1A02G117400.1
TCONS_00131422	Negative coexpression	TraesCS3B02G064900.1
TCONS_00131869	Negative coexpression	TraesCS1A02G076900.1
TCONS_00137199	Negative coexpression	TraesCS1A02G117400.1
TCONS_00140770	Negative coexpression	TraesCS3D02G363700.1
TCONS_00141052	Negative coexpression	TraesCS7A02G009200.2
TCONS_00142896	Negative coexpression	TraesCS1A02G117400.1
TCONS_00148683	Negative coexpression	TraesCS1A02G076900.1
TCONS_00150390	Negative coexpression	TraesCS5A02G403400.1
TCONS_00151352	Negative coexpression	TraesCS7A02G430400.1
TCONS_00152974	Negative coexpression	TraesCS1D02G079100.1
TCONS_00155766	Negative coexpression	TraesCS2A02G456600.1
TCONS_00156902	Negative coexpression	TraesCS7A02G430400.1
TCONS_00157464	Negative coexpression	TraesCS5D02G494300.1
TCONS_00158905	Negative coexpression	TraesCS1D02G079100.1
TCONS_00160623	Negative coexpression	TraesCS3B02G400800.1
TCONS_00162570	Negative coexpression	TraesCS1D02G118000.1
TCONS_00162584	Negative coexpression	TraesCS1A02G076900.1
TCONS_00163615	Negative coexpression	TraesCS6D02G384500.1
TCONS_00164667	Negative coexpression	TraesCS1A02G076900.1
TCONS_00173135	Negative coexpression	TraesCS1D02G019100.1
TCONS_00176479	Negative coexpression	TraesCS7D02G124600.1
TCONS_00182093	Negative coexpression	TraesCS1A02G076900.1
TCONS_00182451	Negative coexpression	TraesCS1A02G076900.1
TCONS_00186974	Negative coexpression	TraesCS5A02G225300.1
TCONS_00190295	Negative coexpression	TraesCS1A02G076900.1
TCONS_00190743	Negative coexpression	TraesCS1A02G117400.1
TCONS_00193563	Negative coexpression	TraesCS3A02G528900.1
TCONS_00195912	Negative coexpression	TraesCS1A02G076900.1
TCONS_00196224	Negative coexpression	TraesCS2B02G516700.2
TCONS_00197033	Negative coexpression	TraesCS1A02G117400.1
TCONS_00200547	Negative coexpression	TraesCS5A02G219700.1
TCONS_00201474	Negative coexpression	TraesCS1A02G300200.1
TCONS_00201490	Negative coexpression	TraesCS7A02G285500.4
TCONS_00201911	Negative coexpression	TraesCS3B02G395900.1
TCONS_00202973	Negative coexpression	TraesCS7A02G285500.4
TCONS_00202978	Negative coexpression	TraesCS3B02G210300.1
TCONS_00205845	Negative coexpression	TraesCS2D02G456900.1
TCONS_00207013	Negative coexpression	TraesCS1A02G076900.1
TCONS_00208633	Negative coexpression	TraesCS1A02G117400.1
TCONS_00209339	Negative coexpression	TraesCS2A02G456600.1
TCONS_00211153	Negative coexpression	TraesCS5B02G197400.1
TCONS_00212608	Negative coexpression	TraesCS7A02G339800.1
TCONS_00216005	Negative coexpression	TraesCS4B02G323300.1
TCONS_00219981	Negative coexpression	TraesCS5D02G317000.1
TCONS_00220924	Negative coexpression	TraesCS1D02G079100.1
TCONS_00221810	Negative coexpression	TraesCS1D02G079100.1
TCONS_00222001	Negative coexpression	TraesCS1A02G300200.1
TCONS_00226283	Negative coexpression	TraesCS1D02G079100.1
TCONS_00228387	Negative coexpression	TraesCSU02G243200.1
TCONS_00229265	Negative coexpression	TraesCS2D02G217300.2
TCONS_00231961	Negative coexpression	TraesCS6A02G326100.1
TCONS_00232256	Negative coexpression	TraesCS1A02G117400.1
TCONS_00238452	Negative coexpression	TraesCS1A02G117400.1
TCONS_00238773	Negative coexpression	TraesCS1A02G218100.1
TCONS_00238789	Negative coexpression	TraesCS7A02G110500.1
TCONS_00239042	Negative coexpression	TraesCS3A02G306900.3
TCONS_00239132	Negative coexpression	TraesCS2D02G162300.1
TCONS_00239359	Negative coexpression	TraesCS1A02G076900.1
TCONS_00242118	Negative coexpression	TraesCS5A02G555100.1
TCONS_00245113	Negative coexpression	TraesCS1A02G076900.1
TCONS_00245156	Negative coexpression	TraesCS1D02G079100.1
TCONS_00245455	Negative coexpression	TraesCS1A02G076900.1
TCONS_00245726	Negative coexpression	TraesCS1A02G076900.1
TCONS_00248301	Negative coexpression	TraesCS7B02G251400.1
TCONS_00248318	Negative coexpression	TraesCS4D02G358900.1
TCONS_00251535	Negative coexpression	TraesCS6A02G271300.1
TCONS_00252244	Negative coexpression	TraesCS7A02G430400.1
TCONS_00255537	Negative coexpression	TraesCS5B02G165100.3
TCONS_00256163	Negative coexpression	TraesCS1B02G267000.2
TCONS_00258880	Negative coexpression	TraesCS5A02G109300.1
TCONS_00259407	Negative coexpression	TraesCSU02G243200.1
TCONS_00260693	Negative coexpression	TraesCS1D02G079100.1
TCONS_00260812	Negative coexpression	TraesCS1D02G079100.1
TCONS_00260949	Negative coexpression	TraesCS1A02G117400.1
TCONS_00261664	Negative coexpression	TraesCS2D02G456900.1
TCONS_00261669	Negative coexpression	TraesCS1D02G278100.1
TCONS_00261703	Negative coexpression	TraesCS1A02G117400.1
TCONS_00262096	Negative coexpression	TraesCS2B02G478700.1
TCONS_00262103	Negative coexpression	TraesCS1A02G076900.1
TCONS_00262225	Negative coexpression	TraesCS7A02G430400.1
TCONS_00264412	Negative coexpression	TraesCS6A02G365500.1
TCONS_00264433	Negative coexpression	TraesCS1D02G079100.1
TCONS_00264688	Negative coexpression	TraesCS2A02G456600.1
TCONS_00265066	Negative coexpression	TraesCS3A02G041700.1
TCONS_00265535	Negative coexpression	TraesCS2A02G456600.1
TCONS_00265618	Negative coexpression	TraesCS1D02G079100.1
TCONS_00265711	Negative coexpression	TraesCS1A02G117400.1
TCONS_00265716	Negative coexpression	TraesCS5B02G165100.3
TCONS_00265894	Negative coexpression	TraesCS1A02G117400.1
TCONS_00266052	Negative coexpression	TraesCS2B02G478700.1
TCONS_00003088	Positive coepxression	TraesCS4A02G486000.1
TCONS_00026376	Positive coepxression	TraesCS2B02G112800.1
TCONS_00036268	Positive coepxression	TraesCS1D02G067500.1
TCONS_00036908	Positive coepxression	TraesCS4A02G486000.1
TCONS_00110783	Positive coepxression	TraesCS2D02G065200.1
TCONS_00176479	Positive coepxression	TraesCS3B02G398000.1
TCONS_00211153	Positive coepxression	TraesCS7D02G008800.2
TCONS_00215142	Positive coepxression	TraesCS5A02G131600.1
TCONS_00265117	Positive coepxression	TraesCS2D02G290800.2
TCONS_00001622	Positive coepxression	TraesCS1B02G193700.3
TCONS_00001776	Positive coepxression	TraesCS6A02G318600.1
TCONS_00003588	Positive coepxression	TraesCS4B02G196800.1
TCONS_00006541	Positive coepxression	TraesCS6D02G256100.1
TCONS_00008234	Positive coepxression	TraesCS3B02G287200.1
TCONS_00008499	Positive coepxression	TraesCS2D02G231100.1
TCONS_00009953	Positive coepxression	TraesCS6A02G094600.1
TCONS_00014690	Positive coepxression	TraesCS3B02G182700.2
TCONS_00014767	Positive coepxression	TraesCS4B02G206700.1
TCONS_00015075	Positive coepxression	TraesCSU02G188200.1
TCONS_00016013	Positive coepxression	TraesCS7B02G060500.1
TCONS_00016081	Positive coepxression	TraesCS6D02G046200.1
TCONS_00017895	Positive coepxression	TraesCS2D02G515700.5
TCONS_00021070	Positive coepxression	TraesCS6B02G231300.3
TCONS_00021138	Positive coepxression	TraesCS7A02G198900.1
TCONS_00022086	Positive coepxression	TraesCS3D02G377300.1
TCONS_00022093	Positive coepxression	TraesCS1D02G114500.1
TCONS_00022720	Positive coepxression	TraesCS7B02G139300.1
TCONS_00023314	Positive coepxression	TraesCS5D02G271100.1
TCONS_00023451	Positive coepxression	TraesCS5D02G547600.1
TCONS_00024475	Positive coepxression	TraesCS6D02G118200.1
TCONS_00025152	Positive coepxression	TraesCS7B02G394600.1
TCONS_00026310	Positive coepxression	TraesCS5A02G267500.1
TCONS_00031075	Positive coepxression	TraesCS6A02G337100.4
TCONS_00031920	Positive coepxression	TraesCS7B02G050500.1
TCONS_00035192	Positive coepxression	TraesCS2B02G275100.1
TCONS_00040110	Positive coepxression	TraesCS5A02G423600.1
TCONS_00042563	Positive coepxression	TraesCS3A02G185900.1
TCONS_00044605	Positive coepxression	TraesCS5D02G184100.3
TCONS_00044623	Positive coepxression	TraesCS2B02G275100.1
TCONS_00046683	Positive coepxression	TraesCS1B02G347100.1
TCONS_00051760	Positive coepxression	TraesCS6B02G443800.1
TCONS_00053039	Positive coepxression	TraesCS4B02G196800.2
TCONS_00053100	Positive coepxression	TraesCS7D02G426600.1
TCONS_00053380	Positive coepxression	TraesCS1A02G117000.1
TCONS_00054140	Positive coepxression	TraesCS3B02G215500.1
TCONS_00054548	Positive coepxression	TraesCS5D02G547600.1
TCONS_00055181	Positive coepxression	TraesCS3D02G309900.1
TCONS_00056991	Positive coepxression	TraesCS1D02G230000.2
TCONS_00058713	Positive coepxression	TraesCS7A02G285500.4
TCONS_00063665	Positive coepxression	TraesCS1D02G230100.3
TCONS_00068592	Positive coepxression	TraesCS2A02G514200.1
TCONS_00069275	Positive coepxression	TraesCS4B02G081200.1
TCONS_00069947	Positive coepxression	TraesCS4A02G030400.1
TCONS_00071108	Positive coepxression	TraesCS6B02G277100.1
TCONS_00074876	Positive coepxression	TraesCS6D02G046200.1
TCONS_00079123	Positive coepxression	TraesCS6B02G260500.6
TCONS_00079688	Positive coepxression	TraesCS5A02G310100.1
TCONS_00080547	Positive coepxression	TraesCS6D02G046200.1
TCONS_00083518	Positive coepxression	TraesCS6B02G398200.1
TCONS_00083874	Positive coepxression	TraesCS6D02G241900.1
TCONS_00085864	Positive coepxression	TraesCS3A02G088800.1
TCONS_00089580	Positive coepxression	TraesCS6D02G317700.1
TCONS_00089750	Positive coepxression	TraesCS3D02G403700.1
TCONS_00089902	Positive coepxression	TraesCS2B02G275100.1
TCONS_00090108	Positive coepxression	TraesCS2A02G307900.1
TCONS_00090782	Positive coepxression	TraesCS2B02G275100.1
TCONS_00090986	Positive coepxression	TraesCS7A02G489200.1
TCONS_00092301	Positive coepxression	TraesCS5D02G491500.1
TCONS_00096950	Positive coepxression	TraesCS7B02G394600.1
TCONS_00097828	Positive coepxression	TraesCS1A02G375600.2
TCONS_00097861	Positive coepxression	TraesCS4A02G030400.1
TCONS_00097922	Positive coepxression	TraesCS7B02G175200.1
TCONS_00100423	Positive coepxression	TraesCS6B02G031500.1
TCONS_00101312	Positive coepxression	TraesCS5A02G387700.2
TCONS_00101846	Positive coepxression	TraesCS2B02G405400.1
TCONS_00105849	Positive coepxression	TraesCS4B02G188100.1
TCONS_00106261	Positive coepxression	TraesCS3A02G251000.4
TCONS_00108547	Positive coepxression	TraesCS5B02G310800.1
TCONS_00109380	Positive coepxression	TraesCS3B02G370300.1
TCONS_00111929	Positive coepxression	TraesCS5D02G206200.1
TCONS_00113729	Positive coepxression	TraesCS5D02G318300.1
TCONS_00115358	Positive coepxression	TraesCS7D02G249800.1
TCONS_00115941	Positive coepxression	TraesCS2B02G275100.1
TCONS_00116030	Positive coepxression	TraesCS6D02G118200.1
TCONS_00119894	Positive coepxression	TraesCS3D02G038400.1
TCONS_00122507	Positive coepxression	TraesCS2B02G474600.1
TCONS_00131422	Positive coepxression	TraesCS7D02G522300.1
TCONS_00131869	Positive coepxression	TraesCS1A02G101300.1
TCONS_00134095	Positive coepxression	TraesCS3B02G048800.1
TCONS_00136164	Positive coepxression	TraesCS3D02G225500.1
TCONS_00136680	Positive coepxression	TraesCS7B02G149200.1
TCONS_00137198	Positive coepxression	TraesCS1D02G237500.1
TCONS_00137199	Positive coepxression	TraesCS6B02G048600.1
TCONS_00140746	Positive coepxression	TraesCS6D02G199200.1
TCONS_00143206	Positive coepxression	TraesCS4A02G445800.1
TCONS_00148683	Positive coepxression	TraesCS4B02G206700.1
TCONS_00148712	Positive coepxression	TraesCS1D02G108100.1
TCONS_00150390	Positive coepxression	TraesCS5B02G098900.1
TCONS_00151352	Positive coepxression	TraesCS1B02G373600.1
TCONS_00152974	Positive coepxression	TraesCS6A02G318600.1
TCONS_00155766	Positive coepxression	TraesCS6B02G048600.1
TCONS_00156902	Positive coepxression	TraesCS1A02G228700.1
TCONS_00158905	Positive coepxression	TraesCS3B02G390100.1
TCONS_00159613	Positive coepxression	TraesCS2D02G260200.1
TCONS_00160016	Positive coepxression	TraesCS7A02G354900.1
TCONS_00162570	Positive coepxression	TraesCS6D02G317700.1
TCONS_00162649	Positive coepxression	TraesCS2D02G231100.1
TCONS_00163615	Positive coepxression	TraesCS7D02G030800.1
TCONS_00165437	Positive coepxression	TraesCS1A02G372300.1
TCONS_00168395	Positive coepxression	TraesCS5A02G198800.1
TCONS_00168655	Positive coepxression	TraesCS4B02G206700.1
TCONS_00168725	Positive coepxression	TraesCS4A02G030400.1
TCONS_00169452	Positive coepxression	TraesCS6B02G049000.1
TCONS_00173135	Positive coepxression	TraesCS7A02G430400.1
TCONS_00173530	Positive coepxression	TraesCS5B02G267900.1
TCONS_00182093	Positive coepxression	TraesCS4B02G196800.1
TCONS_00182451	Positive coepxression	TraesCS1D02G019000.1
TCONS_00186304	Positive coepxression	TraesCS7D02G010000.1
TCONS_00186974	Positive coepxression	TraesCS6D02G317700.1
TCONS_00187308	Positive coepxression	TraesCS3D02G053300.1
TCONS_00190295	Positive coepxression	TraesCS5A02G267500.1
TCONS_00190985	Positive coepxression	TraesCS3A02G528900.1
TCONS_00191518	Positive coepxression	TraesCS2A02G500400.1
TCONS_00194290	Positive coepxression	TraesCS6D02G099100.1
TCONS_00195733	Positive coepxression	TraesCS6B02G288500.1
TCONS_00195912	Positive coepxression	TraesCS3B02G343400.3
TCONS_00198114	Positive coepxression	TraesCS3A02G383100.2
TCONS_00199966	Positive coepxression	TraesCS7B02G269900.1
TCONS_00200547	Positive coepxression	TraesCS7A02G009200.2
TCONS_00201017	Positive coepxression	TraesCS5A02G387700.2
TCONS_00201489	Positive coepxression	TraesCS7B02G149200.1
TCONS_00202144	Positive coepxression	TraesCS4D02G195600.1
TCONS_00202973	Positive coepxression	TraesCS6D02G046200.1
TCONS_00203098	Positive coepxression	TraesCS4D02G085000.1
TCONS_00205845	Positive coepxression	TraesCS3B02G390000.1
TCONS_00206778	Positive coepxression	TraesCS5A02G380900.2
TCONS_00207013	Positive coepxression	TraesCS7A02G198900.1
TCONS_00212416	Positive coepxression	TraesCS3B02G538300.1
TCONS_00212608	Positive coepxression	TraesCSU02G130400.1
TCONS_00220924	Positive coepxression	TraesCS5D02G206200.1
TCONS_00221810	Positive coepxression	TraesCS1D02G019000.1
TCONS_00222414	Positive coepxression	TraesCS2A02G276000.1
TCONS_00226113	Positive coepxression	TraesCS2A02G380800.1
TCONS_00226279	Positive coepxression	TraesCS3D02G225500.1
TCONS_00226652	Positive coepxression	TraesCS1B02G396000.1
TCONS_00227793	Positive coepxression	TraesCS4A02G029600.1
TCONS_00228370	Positive coepxression	TraesCS5B02G568100.1
TCONS_00228387	Positive coepxression	TraesCS5D02G062400.2
TCONS_00229265	Positive coepxression	TraesCS7B02G456400.1
TCONS_00230753	Positive coepxression	TraesCS3D02G334400.1
TCONS_00231933	Positive coepxression	TraesCS4B02G196800.1
TCONS_00232256	Positive coepxression	TraesCS1A02G375600.2
TCONS_00234436	Positive coepxression	TraesCS7A02G430400.1
TCONS_00239359	Positive coepxression	TraesCS7D02G270600.1
TCONS_00239361	Positive coepxression	TraesCS3B02G390100.1
TCONS_00239372	Positive coepxression	TraesCS1B02G244900.1
TCONS_00239387	Positive coepxression	TraesCS5A02G387700.2
TCONS_00242118	Positive coepxression	TraesCS4B02G286400.1
TCONS_00245113	Positive coepxression	TraesCS1B02G388500.1
TCONS_00245156	Positive coepxression	TraesCS3B02G390000.1
TCONS_00248588	Positive coepxression	TraesCS7D02G255100.1
TCONS_00248598	Positive coepxression	TraesCS2A02G390600.2
TCONS_00250225	Positive coepxression	TraesCS1B02G388300.1
TCONS_00251532	Positive coepxression	TraesCS4B02G221200.1
TCONS_00252289	Positive coepxression	TraesCS5B02G088300.1
TCONS_00252591	Positive coepxression	TraesCS4A02G159200.1
TCONS_00253147	Positive coepxression	TraesCS1D02G288600.1
TCONS_00253709	Positive coepxression	TraesCS6B02G260500.6
TCONS_00255537	Positive coepxression	TraesCS5D02G318400.1
TCONS_00258684	Positive coepxression	TraesCS5B02G312300.1
TCONS_00258877	Positive coepxression	TraesCS5A02G178900.2
TCONS_00259407	Positive coepxression	TraesCS7B02G246900.2
TCONS_00260674	Positive coepxression	TraesCS6D02G046200.1
TCONS_00260686	Positive coepxression	TraesCS6D02G046200.1
TCONS_00260693	Positive coepxression	TraesCS3B02G343400.3
TCONS_00260800	Positive coepxression	TraesCS6B02G048600.1
TCONS_00260812	Positive coepxression	TraesCS2B02G275100.1
TCONS_00260931	Positive coepxression	TraesCS7B02G394700.1
TCONS_00261664	Positive coepxression	TraesCSU02G095700.1
TCONS_00261703	Positive coepxression	TraesCS6D02G046200.1
TCONS_00261750	Positive coepxression	TraesCS2D02G564900.1
TCONS_00262021	Positive coepxression	TraesCS4D02G162100.2
TCONS_00262096	Positive coepxression	TraesCS6D02G046200.1
TCONS_00262103	Positive coepxression	TraesCS4B02G196800.1
TCONS_00262424	Positive coepxression	TraesCS7D02G255100.1
TCONS_00262434	Positive coepxression	TraesCS7D02G036100.1
TCONS_00264238	Positive coepxression	TraesCS7A02G372300.1
TCONS_00264360	Positive coepxression	TraesCS6A02G305600.1
TCONS_00264412	Positive coepxression	TraesCS6D02G040800.1
TCONS_00264433	Positive coepxression	TraesCS3B02G390200.1
TCONS_00264688	Positive coepxression	TraesCS5D02G206200.1
TCONS_00264845	Positive coepxression	TraesCS2D02G217300.1
TCONS_00265535	Positive coepxression	TraesCS7D02G249800.1
TCONS_00265580	Positive coepxression	TraesCS6B02G443800.1
TCONS_00265711	Positive coepxression	TraesCS7D02G036700.1
TCONS_00265865	Positive coepxression	TraesCS5B02G268100.1
TCONS_00265947	Positive coepxression	TraesCS2D02G515700.5
