# Supplementary material for: RNA Sequencing Reveals Dynamic Carbohydrate Metabolism and Phytohormone Signaling Accompanying Post-mowing Regeneration of Forage Winter Wheat (Triticum aestivum L.)
Source: Front Plant Sci. 2021 Jul 29;12:664933. doi: 10.3389/fpls.2021.664933 (PMC8358837; doi:10.3389/fpls.2021.664933)
Supplement: Supplementary Table 5 — Interaction analysis between differentially expressed mRNAs and differentially expressed lncRNAs. [file Table_5.XLSX]

## Sheet: mRNA.combine+拟南芥+水稻注释
ID	FPKM																								FPKM average				T1/T0		T2/T0		T3/T0		T2/T1		T3/T1		T3/T2		Symbol	Description	KEGG analysis				GO analysis
	T0-1_fpkm	T0-2_fpkm	T0-3_fpkm	T1-1_fpkm	T1-2_fpkm	T1-3_fpkm	T2-1_fpkm	T2-2_fpkm	T2-3_fpkm	T3-1_fpkm	T3-2_fpkm	T3-3_fpkm	T0-1_count	T0-2_count	T0-3_count	T1-1_count	T1-2_count	T1-3_count	T2-1_count	T2-2_count	T2-3_count	T3-1_count	T3-2_count	T3-3_count	T0	T1	T2	T3	Log2(FC)	P Value	Log2(FC)	P Value	Log2(FC)	P Value	Log2(FC)	P Value	Log2(FC)	P Value	Log2(FC)	P Value			KEGG_A_class	KEGG_B_class	Pathway	K_ID	GO Component	GO Function	GO Process
TraesCSU01G270500.1	83.03	4.8	56.28	4.51	4.36	5.56	2.83	49.31	3.47	4.61	1.96	8.79	1548.95	92.19	1358.41	102.33	86.36	114.05	55.17	951.89	88.38	90.08	53.09	250.49	48.0367	4.81	18.5367	5.12	-3.32003	9.26625e-07	-1.37375	0.144549	-3.22992	2.03622e-05	1.94627	0.0157479	0.0901069	0.870089	-1.85617	0.0316656	NAD9	NADH dehydrogenase subunit 9	Metabolism	Global and Overview;Energy metabolism	ko01100//Metabolic pathways;ko00190//Oxidative phosphorylation	K03936	-	GO:0003824//catalytic activity;GO:0003954//NADH dehydrogenase activity;GO:0016651//oxidoreductase activity, acting on NAD(P)H;GO:0016491//oxidoreductase activity;GO:0050136//NADH dehydrogenase (quinone) activity;GO:0008137//NADH dehydrogenase (ubiquinone) activity;GO:0016655//oxidoreductase activity, acting on NAD(P)H, quinone or similar compound as acceptor	GO:0044699//single-organism process;GO:0008152//metabolic process;GO:0055114//oxidation-reduction process;GO:0044710//single-organism metabolic process
TraesCSU01G262000.1	874.09	194.68	493.74	89.47	124.46	101.67	155.17	290.65	128.73	143.36	116.42	65.61	8793.73	2017.71	6426.73	1093.89	1330.16	1123.96	1633.47	3025.84	1767.72	1509.59	1704.66	1008.38	520.837	105.2	191.517	108.463	-2.3077	3.29985e-08	-1.44336	0.00168896	-2.26362	1.11442e-06	0.864335	0.00577108	0.0440727	0.873874	-0.820263	0.0280388	ycf68-1	Ycf68	-	-	-	-	-	-	-
TraesCSU01G258200.1	13.46	46.85	10.75	7.67	26.17	14.22	15.68	19.64	186.65	15.82	10.42	7.15	281.4	1008.8	290.72	194.92	581.18	326.64	342.85	424.88	5325.21	346.06	316.86	228.34	23.6867	16.02	73.99	11.13	-0.564201	0.264542	1.64326	0.0372365	-1.08962	0.0300655	2.20746	0.00304344	-0.525421	0.237533	-2.73288	0.000237435	-	ATP synthase gamma chain	-	-	-	-	-	-	-
TraesCSU01G254900.1	0.07	0.1	0.03	0	0.25	0.24	0.36	2.5	1.69	0.95	0.38	1.3	2	3	1.35	0	8.05	8.15	11.45	78.19	69.84	30.18	16.64	60.29	0.0666667	0.163333	1.51667	0.876667	1.29278	0.503528	4.50779	0.000223779	3.71699	0.00193689	3.21501	0.00939639	2.42421	0.0528889	-0.790804	0.372006	ASPG1	Eukaryotic aspartyl protease family protein, putative	-	-	-	-	-	GO:0004190//aspartic-type endopeptidase activity;GO:0016787//hydrolase activity;GO:0070001//aspartic-type peptidase activity;GO:0004175//endopeptidase activity;GO:0003824//catalytic activity;GO:0008233//peptidase activity;GO:0070011//peptidase activity, acting on L-amino acid peptides	GO:0043170//macromolecule metabolic process;GO:0044238//primary metabolic process;GO:0006508//proteolysis;GO:0008152//metabolic process;GO:0071704//organic substance metabolic process;GO:0019538//protein metabolic process
TraesCSU01G250100.1	0.66	0.49	0.52	1.55	1.76	1.81	11.8	14.56	17.23	6.07	5.06	5.38	19.72	15	20	55.83	55.64	59.21	366.59	447.27	698.46	188.61	218.64	243.87	0.556667	1.70667	14.53	5.50333	1.6163	0.0308356	4.70608	1.9842e-31	3.30542	4.3615e-11	3.08978	2.10355e-20	1.68912	3.26728e-05	-1.40066	8.3774e-06	-	F-box domain containing protein	-	-	-	-	-	-	-
TraesCSU01G250000.1	31.45	25.62	23.64	46.5	41.11	43.77	18.84	10.57	19.23	31.76	29.43	51.8	1072.2	899.75	1042.8	1926.31	1488.55	1639.59	671.86	372.88	894.91	1133.28	1460.21	2697.39	26.9033	43.7933	16.2133	37.6633	0.702926	0.00276165	-0.730604	0.0140118	0.485376	0.116206	-1.43353	3.65049e-07	-0.217551	0.434366	1.21598	0.000324326	WHAB1.6	Chlorophyll a-b binding protein, chloroplastic	Metabolism	Global and Overview;Energy metabolism	ko01100//Metabolic pathways;ko00196//Photosynthesis - antenna proteins	K08912	-	-	-
TraesCSU01G248800.1	1.95	1.85	3.99	1.41	4.69	3.21	5.52	4.83	4.15	5.67	19.09	510.27	43.22	42.24	114.37	38.09	110.57	78.2	128.06	110.73	125.51	131.59	616.04	17284	2.59667	3.10333	4.83333	178.343	0.257158	0.708851	0.896358	0.0913598	6.10185	6.08758e-07	0.6392	0.229192	5.84469	1.6537e-06	5.20549	6.9793e-06	ATPA	ATP synthase subunit alpha	Metabolism	Energy metabolism;Global and Overview	ko01100//Metabolic pathways;ko00190//Oxidative phosphorylation	K02132	-	GO:0032559//adenyl ribonucleotide binding;GO:0036094//small molecule binding;GO:0030554//adenyl nucleotide binding;GO:1901363//heterocyclic compound binding;GO:0017076//purine nucleotide binding;GO:0000166//nucleotide binding;GO:0001883//purine nucleoside binding;GO:0043168//anion binding;GO:0005524//ATP binding;GO:0043167//ion binding;GO:1901265//nucleoside phosphate binding;GO:0097159//organic …	GO:0006807//nitrogen compound metabolic process;GO:0006793//phosphorus metabolic process;GO:1901566//organonitrogen compound biosynthetic process;GO:0044765//single-organism transport;GO:0006810//transport;GO:1901135//carbohydrate derivative metabolic process;GO:0009987//cellular process;GO:0009156//ribonucleoside monophosphate biosynthetic process;GO:0044249//cellular biosynthetic process;GO:000…
TraesCSU01G247700.1	3.64	3.14	2.09	1.46	1.61	2.05	3.81	4.62	15.01	2.76	4.4	0.94	79.85	70.8	59.11	38.84	37.49	49.36	87.27	104.78	448.99	63.29	140.3	31.52	2.95667	1.70667	7.81333	2.7	-0.79279	0.181926	1.40197	0.0139606	-0.131012	0.826174	2.19476	0.000177301	0.661778	0.346951	-1.53298	0.0180587	-	Mediator of RNA polymerase II transcription subunit 12	-	-	-	-	-	-	-
TraesCSU01G243200.1	13.22	10.99	14.73	27.06	22.47	25.98	26.05	28.57	27.97	26.82	21.8	24.94	195	167	281	485	352	421	402	436	563	414	468	562	12.98	25.17	27.53	24.52	0.955415	0.000794316	1.08471	0.000243999	0.917669	0.00291214	0.129299	0.596376	-0.0377462	0.902058	-0.167046	0.547376	-	plant/protein (Protein of unknown function, DUF538)	-	-	-	-	-	-	-
TraesCSU01G225700.1	0	0	17.03	0	0	0	0	0	0	0	0	0	0	0	382.99	0	0	0	0	0	0	0	0	0	5.67667	0.001	0.001	0.001	-12.4708	0.000459141	-12.4708	0.00050626	-12.4708	0.000335594	0	1	0	1	0	1	PRP4	Proline-rich protein, putative, expressed	-	-	-	-	-	-	-
TraesCSU01G213500.1	1.16	0	1.51	1.06	5.43	6.47	0	0	3.01	0	0	0	13.13	0	22.16	14.66	65.3	80.54	0	0	46.48	0	0	0	0.89	4.32	1.00333	0.001	2.27915	0.0525889	0.172924	0.952563	-9.79766	0.0127419	-2.10623	0.159888	-12.0768	2.97356e-07	-9.97059	0.0349732	CW18	Non-specific lipid-transfer protein	-	-	-	-	-	GO:0005488//binding;GO:0008289//lipid binding	GO:0071702//organic substance transport;GO:0051179//localization;GO:0010876//lipid localization;GO:0051234//establishment of localization;GO:1902578//single-organism localization;GO:0006869//lipid transport;GO:0044699//single-organism process;GO:0006810//transport;GO:0033036//macromolecule localization;GO:0044765//single-organism transport
TraesCSU01G207700.1	36.03	17.4	25.14	14.34	25.48	18.63	25.89	63.5	45.95	99.98	77.63	106.39	1351.19	672.31	1219.81	653.72	1015.32	768.04	1015.98	2464.64	2352.38	3925.09	4237.58	6095.78	26.19	19.4833	45.1133	94.6667	-0.426776	0.150382	0.784538	0.032193	1.85384	5.16215e-09	1.21131	0.000317502	2.28062	2.58801e-15	1.0693	0.00147498	AN1	Cysteine protease, putative	-	-	-	-	-	GO:0008234//cysteine-type peptidase activity;GO:0070011//peptidase activity, acting on L-amino acid peptides;GO:0016787//hydrolase activity;GO:0008233//peptidase activity;GO:0003824//catalytic activity	GO:0006508//proteolysis;GO:0019538//protein metabolic process;GO:0008152//metabolic process;GO:0044238//primary metabolic process;GO:0043170//macromolecule metabolic process;GO:0071704//organic substance metabolic process
TraesCSU01G196100.3	2.14	2.22	2.76	3.35	3.76	3.78	0.94	1.31	0.98	4.39	3.79	2	137.85	147.73	230.29	262.96	258.01	268.19	63.18	87.24	86.54	296.45	356.11	197.65	2.37333	3.63	1.07667	3.39333	0.613055	0.047288	-1.14034	0.00601986	0.515788	0.183623	-1.7534	7.60853e-07	-0.0972664	0.792019	1.65613	0.000111521	PRR37	Pseudo-response regulator	Organismal Systems	Environmental adaptation	ko04712//Circadian rhythm - plant	K12129	-	GO:0005488//binding;GO:0005515//protein binding	GO:0044700//single organism signaling;GO:0009987//cellular process;GO:0050789//regulation of biological process;GO:0044763//single-organism cellular process;GO:0044699//single-organism process;GO:0050896//response to stimulus;GO:0023052//signaling;GO:0007154//cell communication;GO:0051716//cellular response to stimulus;GO:0035556//intracellular signal transduction;GO:0007165//signal transduction;…
TraesCSU01G192800.1	1.02	2.2	1.36	1.39	1.67	3.17	4.13	2.25	3.95	6.16	3.71	5.15	45.9	102.37	79.39	76.41	80.12	157.4	195.13	105.03	243.41	290.92	243.95	354.71	1.52667	2.07667	3.44333	5.00667	0.443885	0.43512	1.17342	0.0144355	1.71347	5.13798e-05	0.729536	0.10675	1.26958	0.00182055	0.540045	0.159385	DGD1	Digalactosyldiacylglycerol synthase 1, chloroplastic	Metabolism	Global and Overview;Lipid metabolism	ko01100//Metabolic pathways;ko00561//Glycerolipid metabolism	K09480	-	-	-
TraesCSU01G188200.1	0	0	0	0.57	0.64	0.41	0	0.5	0	0	0	0	0	0	0	23.73	23.08	15.5	0	17.8	0	0	0	0	0.001	0.54	0.166667	0.001	9.07682	0.000247152	7.38082	0.135581	0	1	-1.69599	0.326227	-9.07682	0.000148555	-7.38082	0.111358	CYP71C1	Cytochrome P450 family protein, expressed	-	-	-	-	-	GO:0020037//heme binding;GO:0046906//tetrapyrrole binding;GO:0003824//catalytic activity;GO:0005488//binding;GO:0046872//metal ion binding;GO:0046914//transition metal ion binding;GO:0016705//oxidoreductase activity, acting on paired donors, with incorporation or reduction of molecular oxygen;GO:1901363//heterocyclic compound binding;GO:0043167//ion binding;GO:0043169//cation binding;GO:0005506//…	GO:0044710//single-organism metabolic process;GO:0055114//oxidation-reduction process;GO:0044699//single-organism process;GO:0008152//metabolic process
TraesCSU01G175000.1	33.29	40.98	35.47	34.23	39.47	32.43	20.76	29.25	31.79	11.36	19.25	15.64	959.24	1216.43	1322.33	1198.73	1208.23	1026.92	625.8	872.06	1250.47	342.64	807.2	688.38	36.58	35.3767	27.2667	15.4167	-0.048257	0.763261	-0.423917	0.106122	-1.24656	1.37331e-05	-0.37566	0.148722	-1.19831	1.83268e-05	-0.822647	0.00756706	XTH	Xyloglucan endotransglucosylase/hydrolase	-	-	-	-	GO:0005618//cell wall;GO:0005576//extracellular region;GO:0044464//cell part;GO:0071944//cell periphery;GO:0048046//apoplast;GO:0030312//external encapsulating structure;GO:0005623//cell	GO:0016762//xyloglucan:xyloglucosyl transferase activity;GO:0016798//hydrolase activity, acting on glycosyl bonds;GO:0016757//transferase activity, transferring glycosyl groups;GO:0004553//hydrolase activity, hydrolyzing O-glycosyl compounds;GO:0016758//transferase activity, transferring hexosyl groups;GO:0016787//hydrolase activity;GO:0016740//transferase activity;GO:0003824//catalytic activity	GO:0044042//glucan metabolic process;GO:0044036//cell wall macromolecule metabolic process;GO:0044085//cellular component biogenesis;GO:0044262//cellular carbohydrate metabolic process;GO:0006073//cellular glucan metabolic process;GO:0010411//xyloglucan metabolic process;GO:0044238//primary metabolic process;GO:0009987//cellular process;GO:0042546//cell wall biogenesis;GO:0005976//polysaccharide …
TraesCSU01G167700.1	136.5	116.53	99.79	204.46	196.83	204.5	67.05	47.97	82.3	171.58	149.74	255.54	4315.41	3795.39	4081.73	7855.37	6610.45	7104.39	2217.94	1569.41	3551.43	5677.77	6889.98	12341.5	117.607	201.93	65.7733	192.287	0.779885	0.000510286	-0.838395	0.00210005	0.709289	0.0149097	-1.61828	2.31847e-10	-0.0705965	0.792507	1.54768	6.9352e-07	CAB3C	Chlorophyll a-b binding protein, chloroplastic	Metabolism	Energy metabolism;Global and Overview	ko01100//Metabolic pathways;ko00196//Photosynthesis - antenna proteins	K08912	-	-	-
TraesCSU01G140600.1	0.65	0.44	0	0	0.87	0.91	0	0	0	0.77	0.31	0	39.58	27.57	0	0	56	60.88	0	0	0	49	27.44	0	0.363333	0.593333	0.001	0.36	0.707549	0.663343	-8.50515	0.00256087	-0.0132968	0.990638	-9.2127	0.000481681	-0.720846	0.644751	8.49185	0.00218579	DRM1	DNA (Cytosine-5-)-methyltransferase	-	-	-	-	-	-	GO:0006807//nitrogen compound metabolic process;GO:0008152//metabolic process;GO:0006725//cellular aromatic compound metabolic process;GO:0044728//DNA methylation or demethylation;GO:0043412//macromolecule modification;GO:0006304//DNA modification;GO:0006259//DNA metabolic process;GO:1901360//organic cyclic compound metabolic process;GO:0034641//cellular nitrogen compound metabolic process;GO:004…
TraesCSU01G138800.1	0.78	0.94	0.79	1.03	1.31	0.81	1.95	2.32	2.04	3.24	3.59	4.06	22.28	27.65	29.22	35.81	39.92	25.55	58.37	68.78	79.86	96.98	149.4	177.46	0.836667	1.05	2.10333	3.63	0.327664	0.694403	1.32995	0.0507553	2.11724	0.000135014	1.00229	0.125682	1.78958	0.00078211	0.787292	0.102225	-	basic helix-loop-helix (bHLH) DNA-binding superfamily protein	-	-	-	-	-	GO:0005488//binding;GO:0046983//protein dimerization activity;GO:0005515//protein binding	-
TraesCSU01G138400.1	5.03	2.5	6.3	9.13	3.34	5.4	2.11	2.66	2.48	9.24	6.55	9.99	87.52	44.83	141.61	192.82	61.77	103.24	38.44	47.84	58.9	168.13	165.79	265.42	4.61	5.95667	2.41667	8.59333	0.369738	0.509457	-0.931748	0.119845	0.898451	0.0522379	-1.30149	0.0235259	0.528713	0.234733	1.8302	9.57624e-05	BHLH35	basic helix-loop-helix (bHLH) DNA-binding superfamily protein	-	-	-	-	-	GO:0046983//protein dimerization activity;GO:0005515//protein binding;GO:0005488//binding	-
TraesCSU01G132200.1	0.12	0.42	0	0.15	0.71	0.38	0	0	0.14	0	0	0	15.22	56.14	0	23.03	98.47	54.09	0	0	25.21	0	0	0	0.18	0.413333	0.0466667	0.001	1.19931	0.315432	-1.94753	0.327543	-7.49185	0.001728	-3.14684	0.0300535	-8.69116	5.21264e-08	-5.54432	0.0874889	PHF3	SPOC domain/transcription elongation factor S-II, putative	-	-	-	-	-	-	GO:0034645//cellular macromolecule biosynthetic process;GO:0044271//cellular nitrogen compound biosynthetic process;GO:0071704//organic substance metabolic process;GO:0019438//aromatic compound biosynthetic process;GO:0097659//nucleic acid-templated transcription;GO:0032774//RNA biosynthetic process;GO:0044260//cellular macromolecule metabolic process;GO:0034641//cellular nitrogen compound metabo…
TraesCSU01G130400.1	5.63	5.59	6.32	11.65	9.18	10.19	3.05	2.96	3.78	7.74	6.73	6.17	276.96	283.57	402.58	697.15	480.23	551.24	157	151	253.88	399	482.14	463.67	5.84667	10.34	3.26333	6.88	0.82255	0.00157854	-0.841268	0.00614136	0.234794	0.450192	-1.66382	5.98685e-09	-0.587756	0.0304168	1.07606	0.000796883	-	CAAX protease self-immunity protein	-	-	-	-	GO:0016020//membrane	-	-
TraesCSU01G127300.1	0.11	0	0.11	0.24	0.03	0.17	1.03	0.86	1.14	3.33	2.29	2.02	3	0	4	8	1	5	29	24	42	94	90	83	0.0733333	0.146667	1.01	2.54667	1	0.658662	3.78374	0.00398215	5.118	3.14835e-07	2.78374	0.0177988	4.118	4.94779e-06	1.33425	0.0392401	HSFC2A	Heat shock transcription factor	-	-	-	-	GO:0043227//membrane-bounded organelle;GO:0044464//cell part;GO:0044424//intracellular part;GO:0043229//intracellular organelle;GO:0043231//intracellular membrane-bounded organelle;GO:0043226//organelle;GO:0005623//cell;GO:0005622//intracellular;GO:0005634//nucleus	GO:0097159//organic cyclic compound binding;GO:0003676//nucleic acid binding;GO:0001071//nucleic acid binding transcription factor activity;GO:0043565//sequence-specific DNA binding;GO:0005488//binding;GO:0003700//transcription factor activity, sequence-specific DNA binding;GO:0003677//DNA binding;GO:1901363//heterocyclic compound binding	GO:0010556//regulation of macromolecule biosynthetic process;GO:0080090//regulation of primary metabolic process;GO:0009889//regulation of biosynthetic process;GO:0031326//regulation of cellular biosynthetic process;GO:0050789//regulation of biological process;GO:0051171//regulation of nitrogen compound metabolic process;GO:0010468//regulation of gene expression;GO:1903506//regulation of nucleic …
TraesCSU01G127200.1	1.11	2.12	1.26	0.06	0.17	0	6.99	4.71	6.17	7.63	4.77	5.47	30	59	44	2	5	0	198	132	228	216	188	226	1.49667	0.0766667	5.95667	5.95667	-4.28701	0.000364459	1.99275	4.29069e-05	1.99275	3.43605e-05	6.27976	1.21231e-16	6.27976	3.47345e-17	0	0.989501	HSFC2A	Heat shock transcription factor	-	-	-	-	GO:0043231//intracellular membrane-bounded organelle;GO:0043227//membrane-bounded organelle;GO:0044464//cell part;GO:0005622//intracellular;GO:0043229//intracellular organelle;GO:0044424//intracellular part;GO:0005634//nucleus;GO:0005623//cell;GO:0043226//organelle	GO:1901363//heterocyclic compound binding;GO:0043565//sequence-specific DNA binding;GO:0097159//organic cyclic compound binding;GO:0003700//transcription factor activity, sequence-specific DNA binding;GO:0003676//nucleic acid binding;GO:0005488//binding;GO:0003677//DNA binding;GO:0001071//nucleic acid binding transcription factor activity	GO:0010468//regulation of gene expression;GO:2000112//regulation of cellular macromolecule biosynthetic process;GO:0051171//regulation of nitrogen compound metabolic process;GO:0050794//regulation of cellular process;GO:0065007//biological regulation;GO:0051252//regulation of RNA metabolic process;GO:1903506//regulation of nucleic acid-templated transcription;GO:0060255//regulation of macromolecu…
TraesCSU01G121000.1	14.32	13.47	20.89	20.76	20.24	24.09	17.98	11.79	18.57	9.51	13	5.82	256	247.99	483	450.96	384.32	473.24	336.2	218	453	178	338.22	159	16.2267	21.6967	16.1133	9.44333	0.419107	0.153889	-0.0101117	0.957127	-0.780999	0.0334605	-0.429218	0.149868	-1.20011	0.000490965	-0.770887	0.0426411	-	Histone H4	-	-	-	-	GO:0000785//chromatin;GO:0005623//cell;GO:0043234//protein complex;GO:0044422//organelle part;GO:0005634//nucleus;GO:0043228//non-membrane-bounded organelle;GO:0044815//DNA packaging complex;GO:0000786//nucleosome;GO:0044446//intracellular organelle part;GO:0044464//cell part;GO:0043227//membrane-bounded organelle;GO:0043229//intracellular organelle;GO:0043231//intracellular membrane-bounded orga…	GO:0046982//protein heterodimerization activity;GO:0046983//protein dimerization activity;GO:0003677//DNA binding;GO:1901363//heterocyclic compound binding;GO:0005515//protein binding;GO:0097159//organic cyclic compound binding;GO:0005488//binding;GO:0003676//nucleic acid binding	GO:0051276//chromosome organization;GO:0071824//protein-DNA complex subunit organization;GO:0043933//macromolecular complex subunit organization;GO:0071822//protein complex subunit organization;GO:0071840//cellular component organization or biogenesis;GO:0070271//protein complex biogenesis;GO:0006461//protein complex assembly;GO:0006333//chromatin assembly or disassembly;GO:0022607//cellular comp…
TraesCSU01G096500.1	0.11	0.46	0.61	0.69	0.34	0.49	3.32	3	2.8	4.23	2.75	2.45	2.71	11.86	19.95	21	9	13.55	87.2	78	95.89	111.11	100.33	94	0.393333	0.506667	3.04	3.14333	0.365284	0.783426	2.95025	0.000244233	2.99847	0.000138935	2.58496	0.00028858	2.63319	0.000162804	0.0482239	0.943794	-	DREB2A-interacting protein 1	-	-	-	-	-	-	-
TraesCSU01G095700.1	5.05	4.93	6.28	6.91	7	7.27	4.68	3.51	3.8	2.5	2.74	2.98	299.64	301.4	482.36	498.68	441.62	474.49	290.36	215.85	307.88	155.5	236.77	270.63	5.42	7.06	3.99667	2.74	0.381375	0.155097	-0.439496	0.137539	-0.984117	0.00119101	-0.820871	0.00322799	-1.36549	1.55126e-06	-0.544621	0.0966852	-	Histone H3	-	-	-	-	GO:0005694//chromosome;GO:0043226//organelle;GO:0043232//intracellular non-membrane-bounded organelle;GO:0043234//protein complex;GO:0044464//cell part;GO:0005623//cell;GO:0044424//intracellular part;GO:0043228//non-membrane-bounded organelle;GO:0005622//intracellular;GO:0043229//intracellular organelle;GO:0032991//macromolecular complex;GO:0044427//chromosomal part;GO:0044422//organelle part;GO:…	GO:0046982//protein heterodimerization activity;GO:0003677//DNA binding;GO:0003676//nucleic acid binding;GO:0005515//protein binding;GO:1901363//heterocyclic compound binding;GO:0005488//binding;GO:0097159//organic cyclic compound binding;GO:0046983//protein dimerization activity	-
TraesCSU01G094800.1	0.46	2.01	0.64	2.37	1.67	2.52	1.65	1.1	0.85	0.42	0.1	0.07	11.76	53.24	21.15	73.95	45.46	71.21	44.36	29.26	29.96	11.26	3.92	2.69	1.03667	2.18667	1.2	0.196667	1.07678	0.174797	0.211082	0.838277	-2.39813	0.0409706	-0.865699	0.213312	-3.47491	0.000315787	-2.60921	0.0197956	SPX3	SPX domain-containing protein	-	-	-	-	-	-	-
TraesCSU01G093000.1	0	0.21	0.85	0.2	0	0.07	0	0	0	0	0	0	0	26.41	130.94	28.53	0	8.92	0	0	0	0.06	0	0	0.353333	0.09	0.001	0.001	-1.97303	0.205071	-8.46489	0.000290124	-8.46489	0.000158877	-6.49185	0.0210847	-6.49185	0.0134443	0	1	ABCC10	ABC transporter C family protein	Environmental Information Processing	Membrane transport	ko02010//ABC transporters	K05666	GO:0016021//integral component of membrane;GO:0044425//membrane part;GO:0031224//intrinsic component of membrane;GO:0016020//membrane	GO:0003824//catalytic activity;GO:1901363//heterocyclic compound binding;GO:0005488//binding;GO:0032555//purine ribonucleotide binding;GO:0016887//ATPase activity;GO:0017076//purine nucleotide binding;GO:0016787//hydrolase activity;GO:0097367//carbohydrate derivative binding;GO:0015399//primary active transmembrane transporter activity;GO:0005215//transporter activity;GO:0030554//adenyl nucleotid…	GO:0009987//cellular process;GO:0055085//transmembrane transport;GO:0051179//localization;GO:0051234//establishment of localization;GO:0044765//single-organism transport;GO:1902578//single-organism localization;GO:0006810//transport;GO:0044763//single-organism cellular process;GO:0044699//single-organism process
TraesCSU01G090400.1	0.72	1.67	0.86	0.14	0.16	0.1	1.86	1.51	2.65	13.56	9.98	5.68	13	31	20	3	3	2	35	28	65	255	261	156	1.08333	0.133333	2.00667	9.74	-3.02237	0.0144488	0.889324	0.300324	3.16844	2.44693e-08	3.91169	0.00042887	6.19081	1.05132e-18	2.27912	8.10772e-06	-	Serine-rich protein	-	-	-	-	-	-	-
TraesCSU01G082100.3	0.83	0.87	0.81	0	0	0	0.6	0	0.37	0.07	0.93	0.77	21.53	23.46	27.33	0	0	0	16.28	0	13	2	35.2	30.84	0.836667	0.001	0.323333	0.59	-9.70851	7.82256e-05	-1.37163	0.270234	-0.503938	0.640276	8.33688	0.0316228	9.20457	0.00124955	0.867693	0.552058	-	LisH and RanBPM domains containing protein	-	-	-	-	-	-	-
TraesCSU01G072800.1	1.94	1.73	1.59	0.84	1.36	0.91	6.2	4.99	6.31	2.19	2.73	2.23	150	138	159	79	112	77	502	400	667	177	308	264	1.75333	1.03667	5.83333	2.38333	-0.758148	0.0564103	1.73422	1.30866e-08	0.44288	0.208009	2.49237	2.96678e-14	1.20103	0.00149881	-1.29134	2.33558e-05	PLP3	Patatin	-	-	-	-	-	-	GO:0006629//lipid metabolic process;GO:0008152//metabolic process;GO:0044710//single-organism metabolic process;GO:0044699//single-organism process;GO:0071704//organic substance metabolic process;GO:0044238//primary metabolic process
TraesCSU01G066700.2	1.76	1.83	1.59	6.24	6.25	5.82	5.08	4.81	7.97	5.03	4.11	7.33	81.94	87.88	95.6	353.03	309.33	297.85	247.45	232.05	506.55	245.25	278.88	521.81	1.72667	6.10333	5.95333	5.49	1.82161	7.5862e-09	1.78571	1.08636e-06	1.66882	7.29078e-06	-0.0358997	0.93213	-0.152791	0.636363	-0.116892	0.735844	ALDH3F1	Aldehyde dehydrogenase	Metabolism	Global and Overview;Amino acid metabolism;Lipid metabolism;Metabolism of terpenoids and polyketides;Carbohydrate metabolism;Metabolism of other amino acids	ko01100//Metabolic pathways;ko01110//Biosynthesis of secondary metabolites;ko01130//Biosynthesis of antibiotics;ko01120//Microbial metabolism in diverse environments;ko00010//Glycolysis / Gluconeogenesis;ko00620//Pyruvate metabolism;ko00561//Glycerolipid metabolism;ko00330//Arginine and proline metabolism;ko00040//Pentose and glucuronate interconversions;ko00071//Fatty acid degradation;ko00053//A…	K00128	-	GO:0016491//oxidoreductase activity;GO:0004030//aldehyde dehydrogenase [NAD(P)+] activity;GO:0016903//oxidoreductase activity, acting on the aldehyde or oxo group of donors;GO:0003824//catalytic activity;GO:0016620//oxidoreductase activity, acting on the aldehyde or oxo group of donors, NAD or NADP as acceptor	GO:0044699//single-organism process;GO:0071704//organic substance metabolic process;GO:0044763//single-organism cellular process;GO:0044237//cellular metabolic process;GO:0055114//oxidation-reduction process;GO:0009987//cellular process;GO:0044710//single-organism metabolic process;GO:0006081//cellular aldehyde metabolic process;GO:0008152//metabolic process
TraesCSU01G065300.3	0	0	0.14	0	0	0.72	0	0	0	0.26	0.17	0.39	0	0	19.43	0	0	86.22	0	0	0	29.94	27.32	64.61	0.0466667	0.24	0.001	0.273333	2.36257	0.328873	-5.54432	0.138659	2.5502	0.0747169	-7.90689	0.011736	0.187627	0.903984	8.09452	7.3219e-06	AGO1B	Argonaute	-	-	-	-	-	GO:0003676//nucleic acid binding;GO:0005515//protein binding;GO:0097159//organic cyclic compound binding;GO:1901363//heterocyclic compound binding;GO:0005488//binding	-
TraesCSU01G064100.1	0.69	0.39	0.33	0.03	0.44	0.49	0.34	0.4	0.28	0	0	0	70.62	40.86	43.58	3.26	47.5	54.37	36.21	41.71	39.08	0	0	0	0.47	0.32	0.34	0.001	-0.554589	0.522099	-0.467126	0.497342	-8.87652	2.73392e-08	0.0874628	0.914909	-8.32193	5.01547e-05	-8.40939	1.44155e-06	RPM1	NBS-LRR disease resistance protein	Organismal Systems	Environmental adaptation	ko04626//Plant-pathogen interaction	K13457	-	GO:0032553//ribonucleotide binding;GO:1901363//heterocyclic compound binding;GO:0036094//small molecule binding;GO:0043168//anion binding;GO:0032559//adenyl ribonucleotide binding;GO:0017076//purine nucleotide binding;GO:1901265//nucleoside phosphate binding;GO:0005488//binding;GO:0000166//nucleotide binding;GO:0097367//carbohydrate derivative binding;GO:0001882//nucleoside binding;GO:0001883//pu…	-
TraesCSU01G050100.1	3.95	2.36	0.56	1.98	0.54	2.32	3.7	3.46	1.74	0	0	0.22	86.81	53.52	15.9	53	12.52	56.1	85.16	78.61	52.34	0	0	7.55	2.29	1.61333	2.96667	0.0733333	-0.505303	0.540503	0.373495	0.626643	-4.96473	0.00032499	0.878798	0.227169	-4.45943	0.00215105	-5.33823	8.64982e-06	-	Oxidoreductase/transition metal ion-binding protein	-	-	-	-	-	-	-
TraesCSU01G047600.1	9.53	10.89	10.22	9.7	9.16	11.21	9.14	9.43	9.83	14.54	21.1	27.71	339	399	470	419	346	438	340	347	477	541	1092	1505	10.2133	10.0233	9.46667	21.1167	-0.0270914	0.857132	-0.109525	0.664226	1.04793	0.000755141	-0.0824339	0.786234	1.07502	0.000300471	1.15745	0.000215558	OMT2	O-methyltransferase	-	-	-	-	-	GO:0005488//binding;GO:0003824//catalytic activity;GO:0016740//transferase activity;GO:0008168//methyltransferase activity;GO:0046983//protein dimerization activity;GO:0008171//O-methyltransferase activity;GO:0016741//transferase activity, transferring one-carbon groups;GO:0005515//protein binding	-
TraesCSU01G044500.1	0	0	0	0	0	0	0	0	0.31	0	0	6.38	0	0	0	0	0	0	0	0	41.18	0	0	942	0.001	0.001	0.103333	2.12667	0	1	6.69116	0.0566884	11.0544	0.000120702	6.69116	0.0597178	11.0544	0.000118001	4.36322	0.0620837	SPS4	Sucrose-phosphate synthase	Metabolism	Global and Overview;Carbohydrate metabolism	ko01100//Metabolic pathways;ko00500//Starch and sucrose metabolism	K00696	-	GO:0008194//UDP-glycosyltransferase activity;GO:0046527//glucosyltransferase activity;GO:0016157//sucrose synthase activity;GO:0016758//transferase activity, transferring hexosyl groups;GO:0016757//transferase activity, transferring glycosyl groups;GO:0046524//sucrose-phosphate synthase activity;GO:0016740//transferase activity;GO:0003824//catalytic activity;GO:0035251//UDP-glucosyltransferase ac…	GO:0005985//sucrose metabolic process;GO:0044699//single-organism process;GO:0009987//cellular process;GO:0044262//cellular carbohydrate metabolic process;GO:0044238//primary metabolic process;GO:0044763//single-organism cellular process;GO:0005984//disaccharide metabolic process;GO:0044237//cellular metabolic process;GO:0008152//metabolic process;GO:0005975//carbohydrate metabolic process;GO:004…
TraesCSU01G021600.1	4.16	4.61	4.45	4.95	4.14	3.06	22.16	18.08	17.07	26.49	28.26	19.83	107.78	122.85	149	155.66	113.78	87	600.12	484.35	602.99	717.64	1064.54	784.05	4.40667	4.05	19.1033	24.86	-0.121766	0.727143	2.11606	5.40021e-12	2.49607	1.17565e-15	2.23783	1.36566e-12	2.61783	3.13951e-16	0.380002	0.196503	TSJT1	Stem-specific protein TSJT1	-	-	-	-	-	-	-
TraesCSU01G009400.1	2.39	2.74	1.76	6.17	9.43	8.35	4.95	8.42	10.73	14.95	8.8	9.38	86.61	102.28	82.4	271.72	362.99	332.39	187.65	315.72	530.79	567.18	464.19	519.11	2.29667	7.98333	8.03333	11.0433	1.79745	2.47521e-07	1.80646	6.25631e-06	2.26556	9.22176e-10	0.00900749	0.961759	0.468113	0.141518	0.459105	0.214615	CRK26	Receptor-like protein kinase	-	-	-	-	-	GO:0032559//adenyl ribonucleotide binding;GO:0016772//transferase activity, transferring phosphorus-containing groups;GO:0035639//purine ribonucleoside triphosphate binding;GO:0032555//purine ribonucleotide binding;GO:0016301//kinase activity;GO:0001883//purine nucleoside binding;GO:0005488//binding;GO:0032550//purine ribonucleoside binding;GO:1901363//heterocyclic compound binding;GO:0001882//nu…	GO:0036211//protein modification process;GO:0044267//cellular protein metabolic process;GO:0006796//phosphate-containing compound metabolic process;GO:0009987//cellular process;GO:0043412//macromolecule modification;GO:0043170//macromolecule metabolic process;GO:0006793//phosphorus metabolic process;GO:0016310//phosphorylation;GO:0006464//cellular protein modification process;GO:0044237//cellular…
TraesCSU01G008100.1	0.48	0.15	0.32	2.56	3.36	3.96	1.31	2.41	4.47	2.89	1.49	1.38	23.92	7.98	20.51	156.44	179.35	218.65	68.7	125.36	306.47	151.68	108.89	105.63	0.316667	3.29333	2.73	1.92	3.37851	1.03342e-09	3.10786	5.26842e-06	2.60007	0.000159154	-0.270648	0.558825	-0.778442	0.0648747	-0.507795	0.332375	CRK41	receptor kinase 1	-	-	-	-	-	GO:0016772//transferase activity, transferring phosphorus-containing groups;GO:0030554//adenyl nucleotide binding;GO:0003824//catalytic activity;GO:0032555//purine ribonucleotide binding;GO:0035639//purine ribonucleoside triphosphate binding;GO:0005488//binding;GO:0097159//organic cyclic compound binding;GO:0016740//transferase activity;GO:0032553//ribonucleotide binding;GO:0032559//adenyl ribonu…	GO:0044260//cellular macromolecule metabolic process;GO:0044267//cellular protein metabolic process;GO:0006464//cellular protein modification process;GO:0043170//macromolecule metabolic process;GO:0008152//metabolic process;GO:0006468//protein phosphorylation;GO:0016310//phosphorylation;GO:0036211//protein modification process;GO:0043412//macromolecule modification;GO:0044237//cellular metabolic …
TraesCSU01G003600.1	0.13	0.07	0.04	0.03	0.03	0.1	0.08	0.15	0.12	0.63	0.45	0.41	13	7	5	4	3	11	8	15	16	66	65.11	62	0.08	0.0533333	0.116667	0.496667	-0.584963	0.718802	0.544321	0.69716	2.63421	0.00240044	1.12928	0.408582	3.21917	0.000598343	2.08989	0.00904917	ACA12	Calcium-transporting ATPase	-	-	-	-	GO:0016020//membrane;GO:0044425//membrane part;GO:0016021//integral component of membrane;GO:0031224//intrinsic component of membrane	GO:0016887//ATPase activity;GO:0035639//purine ribonucleoside triphosphate binding;GO:0032549//ribonucleoside binding;GO:0016787//hydrolase activity;GO:0032555//purine ribonucleotide binding;GO:0016818//hydrolase activity, acting on acid anhydrides, in phosphorus-containing anhydrides;GO:0036094//small molecule binding;GO:0043167//ion binding;GO:0022891//substrate-specific transmembrane transport…	GO:0072511//divalent inorganic cation transport;GO:0034220//ion transmembrane transport;GO:0070838//divalent metal ion transport;GO:0098660//inorganic ion transmembrane transport;GO:0051234//establishment of localization;GO:1902578//single-organism localization;GO:0006816//calcium ion transport;GO:0009987//cellular process;GO:0051179//localization;GO:0006812//cation transport;GO:0044699//single-o…
TraesCSU01G000700.3	3.43	1.87	0	0	0	0	1.02	2.78	0	1.22	0	0	140.4	78.81	0	0	0	0	43.81	117.76	0	52.3	0	0	1.76667	0.001	1.26667	0.406667	-10.7868	1.64676e-05	-0.479993	0.739441	-2.11911	0.244169	10.3068	0.000125504	8.6677	0.0224672	-1.63912	0.389454	-	Retinal-binding protein	-	-	-	-	GO:0031224//intrinsic component of membrane;GO:0044425//membrane part;GO:0016020//membrane;GO:0016021//integral component of membrane	-	GO:0051234//establishment of localization;GO:0051179//localization;GO:0006810//transport
TraesCSU01G000700.2	0	0	0.84	0	0	0.6	0	0	0	1.26	0.7	0.3	0	0	47.07	0	0	28.78	0	0	0	57.1	43.97	19.83	0.28	0.2	0.001	0.753333	-0.485427	0.861335	-8.12928	0.0404858	1.42786	0.344093	-7.64386	0.0829269	1.91329	0.21194	9.55714	7.64534e-06	-	Retinal-binding protein	-	-	-	-	GO:0016021//integral component of membrane;GO:0044425//membrane part;GO:0016020//membrane;GO:0031224//intrinsic component of membrane	-	GO:0051179//localization;GO:0006810//transport;GO:0051234//establishment of localization
TraesCS7D01G552700.1	2.73	2.89	2.34	1.7	1.61	1.53	1.92	3.11	2.47	3.85	3.81	2.84	291.77	318.26	323.67	220.96	183.05	179	214.45	344.06	360.54	429.73	592.48	463.71	2.65333	1.61333	2.5	3.5	-0.717761	0.0103087	-0.0858778	0.758396	0.399549	0.201007	0.631884	0.0431007	1.11731	0.000155058	0.485427	0.138188	RGA2	NBS-LRR disease resistance protein	-	-	-	-	-	GO:0043531//ADP binding;GO:0032559//adenyl ribonucleotide binding;GO:0032550//purine ribonucleoside binding;GO:0005488//binding;GO:0017076//purine nucleotide binding;GO:0032555//purine ribonucleotide binding;GO:0005515//protein binding;GO:0043168//anion binding;GO:0032549//ribonucleoside binding;GO:1901265//nucleoside phosphate binding;GO:0036094//small molecule binding;GO:0000166//nucleotide bin…	-
TraesCS7D01G550800.1	30.95	31.19	33.24	28.51	35.14	30.89	17.54	23.82	21.06	13.32	13.58	12.01	393	408	546	440	474	431	233	313	365	177	251	233	31.7933	31.5133	20.8067	12.97	-0.0127619	0.899235	-0.611678	0.0299788	-1.29355	8.32464e-06	-0.598917	0.0343315	-1.28078	9.1461e-06	-0.681867	0.0347835	GASA3	Gibberellin-regulated protein 2, putative	-	-	-	-	-	-	-
TraesCS7D01G549900.1	387.46	349.95	407.07	354.73	371.41	344.98	134.68	267.87	218.29	808.27	632.74	512.99	5790.32	5387.69	7870.63	6442.41	5896.36	5665.4	2106	4142.41	4452.81	12643.1	13762.6	11711.5	381.493	357.04	206.947	651.333	-0.0955721	0.573469	-0.882399	0.00176503	0.771738	0.00408496	-0.786827	0.00421757	0.86731	0.000503008	1.65414	2.45641e-07	CS120	Dehydrin	-	-	-	-	-	-	GO:0009415//response to water;GO:0050896//response to stimulus;GO:0042221//response to chemical;GO:0006950//response to stress;GO:1901700//response to oxygen-containing compound;GO:0001101//response to acid chemical;GO:0010035//response to inorganic substance;GO:0009628//response to abiotic stimulus
TraesCS7D01G548400.1	3.54	7.1	4.88	6.35	7.09	6.58	2.69	7.85	6.12	7.87	12.39	29.25	132.3	273.71	236.05	288.69	281.84	270.43	105.11	303.86	312.37	308.14	674.66	1671.62	5.17333	6.67333	5.55333	16.5033	0.367313	0.294052	0.10226	0.839549	1.67359	0.000297522	-0.265054	0.507767	1.30628	0.00161361	1.57133	0.00154604	SAG39	Cysteine protease, putative	-	-	-	-	-	GO:0008234//cysteine-type peptidase activity;GO:0008233//peptidase activity;GO:0070011//peptidase activity, acting on L-amino acid peptides;GO:0016787//hydrolase activity;GO:0003824//catalytic activity	GO:0071704//organic substance metabolic process;GO:0043170//macromolecule metabolic process;GO:0006508//proteolysis;GO:0044238//primary metabolic process;GO:0019538//protein metabolic process;GO:0008152//metabolic process
TraesCS7D01G543200.2	0.46	0	0	0.96	0.06	0.16	0	0	0.01	0	0	0.2	38.14	0	0	97.48	5.11	14.4	0	0	0.8	0	0	25.25	0.153333	0.393333	0.00333333	0.0666667	1.35908	0.426059	-5.52356	0.0780586	-1.20163	0.628576	-6.88264	0.000404306	-2.56071	0.118877	4.32193	0.193882	PIP5K9	Phosphatidylinositol-4-phosphate 5-kinase, putative	Metabolism;Cellular Processes;Environmental Information Processing	Signal transduction;Global and Overview;Transport and catabolism;Carbohydrate metabolism	ko01100//Metabolic pathways;ko04144//Endocytosis;ko04070//Phosphatidylinositol signaling system;ko00562//Inositol phosphate metabolism	K00889	-	GO:0016740//transferase activity;GO:0032549//ribonucleoside binding;GO:0016772//transferase activity, transferring phosphorus-containing groups;GO:0001883//purine nucleoside binding;GO:0016307//phosphatidylinositol phosphate kinase activity;GO:0032559//adenyl ribonucleotide binding;GO:0032553//ribonucleotide binding;GO:0005524//ATP binding;GO:0097367//carbohydrate derivative binding;GO:0016308//1…	GO:0006644//phospholipid metabolic process;GO:0006629//lipid metabolic process;GO:0046486//glycerolipid metabolic process;GO:0044710//single-organism metabolic process;GO:0071704//organic substance metabolic process;GO:0044237//cellular metabolic process;GO:0044238//primary metabolic process;GO:0044699//single-organism process;GO:0006796//phosphate-containing compound metabolic process;GO:0006650…
TraesCS7D01G536800.1	0.39	0.41	0.26	1.08	0.77	0.76	0.34	0.94	1.1	1.35	1.38	2.16	22	24	19	74	46	47	20	55	85	80	114	187	0.353333	0.87	0.793333	1.63	1.29999	0.0820044	1.1669	0.163763	2.20577	0.000326592	-0.133088	0.875467	0.905785	0.075563	1.03887	0.0881343	Os08g0121900	Glycosyltransferase family 92 protein	-	-	-	-	-	-	-
TraesCS7D01G522300.1	1.1	1.31	1.27	2.45	2.97	3.12	0.99	1.31	0.73	0.9	0.42	0.74	56	69	84	152	161	175	53	69	51	48	31	58	1.22667	2.84667	1.01	0.686667	1.21453	0.00314811	-0.280388	0.63213	-0.837061	0.169046	-1.49492	0.00127049	-2.05159	2.58282e-05	-0.556673	0.418217	RGA2	Pm3-like disease resistance protein	-	-	-	-	-	GO:0001883//purine nucleoside binding;GO:0001882//nucleoside binding;GO:0030554//adenyl nucleotide binding;GO:0043168//anion binding;GO:0032549//ribonucleoside binding;GO:0032553//ribonucleotide binding;GO:0043167//ion binding;GO:0017076//purine nucleotide binding;GO:0036094//small molecule binding;GO:1901363//heterocyclic compound binding;GO:0032550//purine ribonucleoside binding;GO:0097159//org…	-
TraesCS7D01G520300.1	0.79	0.93	0.86	1.9	2.2	1.71	2.04	2.41	2.62	3.52	3.69	3.04	57.14	69.57	80.44	167.88	169.54	136.55	154.55	180.7	259.93	267.26	390.16	336.51	0.86	1.93667	2.35667	3.41667	1.17117	0.00481943	1.45434	0.000370083	1.99018	2.28343e-08	0.283172	0.38859	0.819014	0.00897023	0.535842	0.102282	Spg20	Senescence/dehydration-associated-like protein	Cellular Processes	Transport and catabolism	ko04144//Endocytosis	K19366	-	-	-
TraesCS7D01G516100.1	0.5	0.55	0.48	1.01	0.93	0.67	1.99	1.82	2.44	1.51	1.22	0.78	24	27.16	30.2	59	47.8	35.35	100.63	90.97	160.82	76.08	85.74	57.54	0.51	0.87	2.08333	1.17	0.770518	0.307611	2.03032	0.00042959	1.19794	0.0805975	1.25981	0.016026	0.427421	0.483976	-0.832385	0.100776	nep2	Eukaryotic aspartyl protease family protein	-	-	-	-	-	GO:0008233//peptidase activity;GO:0070001//aspartic-type peptidase activity;GO:0070011//peptidase activity, acting on L-amino acid peptides;GO:0004175//endopeptidase activity;GO:0004190//aspartic-type endopeptidase activity;GO:0016787//hydrolase activity;GO:0003824//catalytic activity	GO:0006508//proteolysis;GO:0043170//macromolecule metabolic process;GO:0019538//protein metabolic process;GO:0044238//primary metabolic process;GO:0071704//organic substance metabolic process;GO:0008152//metabolic process
TraesCS7D01G515000.1	0.35	0.89	0.31	0.22	0.08	0.1	0.88	0.42	0.63	1.86	2.49	1.27	13	34	15.05	10	3	4	34	16	32	72	134.14	72	0.516667	0.133333	0.643333	1.87333	-1.9542	0.0877347	0.316333	0.762992	1.8583	0.0108639	2.27053	0.0468483	3.8125	6.35387e-06	1.54197	0.0244405	MYB44	MYB transcription factor	-	-	-	-	-	GO:0005488//binding;GO:0003676//nucleic acid binding;GO:0003677//DNA binding;GO:0097159//organic cyclic compound binding;GO:1901363//heterocyclic compound binding	-
TraesCS7D01G514800.1	1.06	1.08	0.68	0.54	0.46	0.21	1.42	1.63	1.34	2.13	3.97	2.65	37	39	30.95	23	17	8	52	59	64	78	202.86	142	0.94	0.403333	1.46333	2.91667	-1.22069	0.160432	0.638526	0.358935	1.63359	0.00350508	1.85921	0.0213348	2.85428	1.26258e-05	0.995062	0.054005	MYB44	MYB transcription factor	-	-	-	-	-	GO:1901363//heterocyclic compound binding;GO:0005488//binding;GO:0097159//organic cyclic compound binding;GO:0003676//nucleic acid binding;GO:0003677//DNA binding	-
TraesCS7D01G477400.1	20.22	22.57	26.16	33.85	34.75	32.56	19.32	18.14	23.54	12.16	19.58	10.21	282.38	324.81	472.82	574.58	515.62	499.69	282.36	262.21	448.85	177.81	398.06	217.84	22.9833	33.72	20.3333	13.9833	0.553016	0.0343287	-0.176741	0.527417	-0.71688	0.0323387	-0.729758	0.00649655	-1.2699	7.90323e-05	-0.540138	0.124064	-	Histone H2B	-	-	-	-	GO:0043226//organelle;GO:0044446//intracellular organelle part;GO:0043229//intracellular organelle;GO:0044422//organelle part;GO:0044815//DNA packaging complex;GO:0005694//chromosome;GO:0000786//nucleosome;GO:0043228//non-membrane-bounded organelle;GO:0032991//macromolecular complex;GO:0044464//cell part;GO:0043234//protein complex;GO:0044424//intracellular part;GO:0005622//intracellular;GO:00329…	GO:0003677//DNA binding;GO:0005488//binding;GO:0003676//nucleic acid binding;GO:0097159//organic cyclic compound binding;GO:0046982//protein heterodimerization activity;GO:0046983//protein dimerization activity;GO:0005515//protein binding;GO:1901363//heterocyclic compound binding	-
TraesCS7D01G477100.1	0.42	0.41	0.15	0.03	0	0	0.7	1.08	1.89	1.51	0.87	0.88	11	11	5	1	0	0	19	29	67	41	33	35	0.326667	0.01	1.22333	1.08667	-5.02975	0.0208822	1.90493	0.0633792	1.73402	0.0752675	6.93467	4.96339e-05	6.76377	3.6288e-05	-0.170908	0.84378	BBX32	Zinc finger protein CONSTANS-LIKE 1	-	-	-	-	GO:0005623//cell;GO:0005622//intracellular;GO:0044464//cell part	GO:0046872//metal ion binding;GO:0043167//ion binding;GO:0005488//binding;GO:0008270//zinc ion binding;GO:0046914//transition metal ion binding;GO:0043169//cation binding	-
TraesCS7D01G476600.1	0.65	0.72	1.14	0.73	1.78	1.34	0	0	0	0.42	0.47	0.22	46.34	52.47	105.46	62.93	134.55	104.9	0	0	0	31.27	49.17	24.18	0.836667	1.28333	0.001	0.37	0.617171	0.272988	-9.70851	3.49503e-09	-1.17713	0.0783883	-10.3257	2.13275e-12	-1.7943	0.00465545	8.53138	1.85374e-05	Tbc1d5	TBC1 domain family member-like protein	-	-	-	-	-	-	-
TraesCS7D01G475600.1	2.07	1.99	1.6	1.67	2.91	1.81	3.07	6.62	5.73	4.21	3.14	5.7	102	101	102	99.89	152	98	158	337	385.3	217	225	429	1.88667	2.13	5.14	4.35	0.175014	0.730769	1.44593	0.000257306	1.20518	0.00159108	1.27091	0.00132417	1.03016	0.00694152	-0.240753	0.526756	ASPG2	Aspartic proteinase nepenthesin-2	-	-	-	-	-	-	-
TraesCS7D01G458000.3	0.62	1.06	0	0	0	0	0	0	0	2.49	1.44	1.39	19.88	35.35	0	0	0	0	0	0	0	83.88	67.5	68.41	0.56	0.001	0.001	1.77333	-9.12928	0.00439987	-9.12928	0.00485411	1.66297	0.116433	0	1	10.7922	1.85323e-09	10.7922	3.2957e-09	RVE6	MYB-related transcription factor	-	-	-	-	-	GO:1901363//heterocyclic compound binding;GO:0003676//nucleic acid binding;GO:0003677//DNA binding;GO:0005488//binding;GO:0097159//organic cyclic compound binding	-
TraesCS7D01G451000.2	0	0	0	0	2.23	0.88	0	1.24	0	0	0	0	0	0	0	0	111.79	45.62	0	60.55	0	0	0	0	0.001	1.03667	0.413333	0.001	10.0177	0.000132675	8.69116	0.0196684	0	1	-1.32657	0.493294	-10.0177	0.000102151	-8.69116	0.0149497	-	RING/U-box superfamily protein	-	-	-	-	-	GO:0046914//transition metal ion binding;GO:0008270//zinc ion binding;GO:0005488//binding;GO:0043169//cation binding;GO:0046872//metal ion binding;GO:0043167//ion binding	-
TraesCS7D01G443100.1	15.71	14.88	15.76	15.9	16.67	14.78	23.26	26.26	22.8	34.81	32.19	30.49	353.02	344.42	458.04	434.07	397.75	364.77	546.84	610.42	699.27	818.46	1052.49	1046.56	15.45	15.7833	24.1067	32.4967	0.0307951	0.969478	0.641825	0.0170557	1.07268	6.96978e-05	0.61103	0.0140279	1.04189	3.85807e-05	0.43086	0.111042	UBQ11	Polyubiquitin	-	-	-	-	-	GO:0005488//binding;GO:0005515//protein binding	-
TraesCS7D01G431500.1	0	0	0	0.24	0.09	0.17	0.07	0.93	0.23	0.17	0.26	0	0	0	0	18.64	5.77	11.96	4.71	60.47	19.93	11.34	24.09	0	0.001	0.166667	0.41	0.143333	7.38082	0.00365155	8.67948	0.000262556	7.16323	0.0183953	1.29866	0.273269	-0.217591	0.908026	-1.51625	0.285393	GSH2	Glutathione synthetase	Metabolism	Global and Overview;Amino acid metabolism;Metabolism of other amino acids	ko01100//Metabolic pathways;ko00480//Glutathione metabolism;ko00270//Cysteine and methionine metabolism	K01920	-	GO:0032550//purine ribonucleoside binding;GO:0043168//anion binding;GO:0016874//ligase activity;GO:0043167//ion binding;GO:0032549//ribonucleoside binding;GO:1901363//heterocyclic compound binding;GO:0004363//glutathione synthase activity;GO:0035639//purine ribonucleoside triphosphate binding;GO:0001883//purine nucleoside binding;GO:0005488//binding;GO:0036094//small molecule binding;GO:0097367//…	GO:0044271//cellular nitrogen compound biosynthetic process;GO:0044249//cellular biosynthetic process;GO:0006749//glutathione metabolic process;GO:0043603//cellular amide metabolic process;GO:0006807//nitrogen compound metabolic process;GO:1901576//organic substance biosynthetic process;GO:0019184//nonribosomal peptide biosynthetic process;GO:0043043//peptide biosynthetic process;GO:1901566//orga…
TraesCS7D01G428800.1	1.93	2.05	2.33	1.83	1.3	2.03	9.04	6.63	9.27	18.53	10.76	10.05	32	35	50	37	23	37	157	114	210	322	260	255	2.10333	1.72	8.31333	13.1133	-0.290269	0.692424	1.98275	6.08669e-05	2.64029	2.35629e-09	2.27302	8.47914e-06	2.93055	1.0252e-10	0.657535	0.0871337	GMPM1	Seed maturation protein LEA 4	-	-	-	-	-	-	GO:0009790//embryo development;GO:0044702//single organism reproductive process;GO:0048856//anatomical structure development;GO:0009793//embryo development ending in seed dormancy;GO:0044699//single-organism process;GO:0048316//seed development;GO:0009791//post-embryonic development;GO:0000003//reproduction;GO:0003006//developmental process involved in reproduction;GO:0061458//reproductive system…
TraesCS7D01G426900.1	0.34	0.26	0.12	0.09	0.07	0.07	1.44	0.91	1.4	0.75	1.03	0.96	9	7	4	3	2	2	40	25	51	21	40	39	0.24	0.0766667	1.25	0.913333	-1.64636	0.292691	2.38082	0.0169876	1.92811	0.056495	4.02718	0.000523868	3.57447	0.00264488	-0.452715	0.568641	-	Transcription elongation factor (TFIIS) family protein	-	-	-	-	GO:0005634//nucleus;GO:0005622//intracellular;GO:0044464//cell part;GO:0005623//cell;GO:0043231//intracellular membrane-bounded organelle;GO:0043227//membrane-bounded organelle;GO:0043229//intracellular organelle;GO:0043226//organelle;GO:0044424//intracellular part	-	-
TraesCS7D01G426600.1	5.41	5.53	8.74	6.15	7.63	6.22	4.34	4.89	4.5	2	2.93	2.33	132	139	276	182.5	198	167	111	123.52	150	51	104	87	6.56	6.66667	4.57667	2.42	0.0232698	0.99368	-0.519399	0.170765	-1.43869	0.000746671	-0.542668	0.135447	-1.46196	0.000315762	-0.91929	0.0487977	At1g18250	Thaumatin-like protein	-	-	-	-	-	-	-
TraesCS7D01G422400.1	4.41	6.64	2.59	1.96	2.62	1.25	7.65	6.66	7.35	9.44	5.54	6.73	87	135	66	47	55	27	158	136	198	195	159	203	4.54667	1.94333	7.22	7.23667	-1.22628	0.0381538	0.66719	0.151802	0.670516	0.16035	1.89347	0.000122846	1.89679	0.000136434	0.00332648	1	-	Freezing-induced 1	-	-	-	-	-	-	-
TraesCS7D01G420400.1	0	0.15	0	0.33	0.37	0.08	0.29	1.42	1.86	1.16	1.14	1.16	0	8.43	0	22.69	22.08	4.86	17.08	82.43	142.2	68.21	93.1	99.09	0.05	0.26	1.19	1.15333	2.37851	0.165275	4.57289	0.000528761	4.52774	9.22569e-05	2.19438	0.0170335	2.14923	0.00539917	-0.045152	0.950147	HIP1	RING/U-box superfamily protein	-	-	-	-	-	GO:0005488//binding;GO:0005515//protein binding;GO:0046872//metal ion binding;GO:0043167//ion binding;GO:0043169//cation binding;GO:0046914//transition metal ion binding;GO:0008270//zinc ion binding	-
TraesCS7D01G419300.1	98.67	122.58	125.58	136.72	146.39	140.68	65.25	103.1	86.8	59.69	63.54	26.99	2804.52	3589.42	4618.21	4722.59	4420.09	4394.21	1940.53	3032.47	3367.62	1775.89	2628.69	1171.8	115.61	141.263	85.05	50.0733	0.289121	0.202903	-0.442883	0.0848003	-1.20715	0.000233378	-0.732004	0.00276497	-1.49627	2.98419e-06	-0.764269	0.0267325	XTH25	Xyloglucan endotransglucosylase/hydrolase	Environmental Information Processing	Signal transduction	ko04075//Plant hormone signal transduction	K14504	GO:0005576//extracellular region;GO:0005618//cell wall;GO:0044464//cell part;GO:0071944//cell periphery;GO:0048046//apoplast;GO:0030312//external encapsulating structure;GO:0005623//cell	GO:0016798//hydrolase activity, acting on glycosyl bonds;GO:0016762//xyloglucan:xyloglucosyl transferase activity;GO:0016758//transferase activity, transferring hexosyl groups;GO:0016787//hydrolase activity;GO:0004553//hydrolase activity, hydrolyzing O-glycosyl compounds;GO:0016740//transferase activity;GO:0016757//transferase activity, transferring glycosyl groups;GO:0003824//catalytic activity	GO:0043170//macromolecule metabolic process;GO:0071840//cellular component organization or biogenesis;GO:0044042//glucan metabolic process;GO:0005976//polysaccharide metabolic process;GO:0044264//cellular polysaccharide metabolic process;GO:0044262//cellular carbohydrate metabolic process;GO:0010410//hemicellulose metabolic process;GO:0071554//cell wall organization or biogenesis;GO:0006073//cell…
TraesCS7D01G419200.1	7.6	10.7	11.17	10.45	13.83	11.78	4.67	10.45	9.15	4.77	4.88	4.46	213	309	405	356	412	363	137	303	350	140	199	191	9.82333	12.02	8.09	4.70333	0.291152	0.341481	-0.280073	0.4268	-1.06253	0.00102923	-0.571225	0.102622	-1.35368	8.25456e-06	-0.782456	0.0412899	XTH23	Xyloglucan endotransglucosylase/hydrolase	Environmental Information Processing	Signal transduction	ko04075//Plant hormone signal transduction	K14504	GO:0044464//cell part;GO:0030312//external encapsulating structure;GO:0048046//apoplast;GO:0005576//extracellular region;GO:0005618//cell wall;GO:0005623//cell;GO:0071944//cell periphery	GO:0016798//hydrolase activity, acting on glycosyl bonds;GO:0016762//xyloglucan:xyloglucosyl transferase activity;GO:0004553//hydrolase activity, hydrolyzing O-glycosyl compounds;GO:0003824//catalytic activity;GO:0016740//transferase activity;GO:0016787//hydrolase activity;GO:0016758//transferase activity, transferring hexosyl groups;GO:0016757//transferase activity, transferring glycosyl groups	GO:0044238//primary metabolic process;GO:0071840//cellular component organization or biogenesis;GO:0044260//cellular macromolecule metabolic process;GO:0006073//cellular glucan metabolic process;GO:0044036//cell wall macromolecule metabolic process;GO:0043170//macromolecule metabolic process;GO:0005975//carbohydrate metabolic process;GO:0010411//xyloglucan metabolic process;GO:0009987//cellular p…
TraesCS7D01G419100.1	17.04	19.13	19.78	18.51	22.25	20.37	2.91	7.68	7.3	6.46	7.45	5.75	481	556.43	722.46	634.91	667.26	631.95	86	224.35	281.16	190.75	306.06	248	18.65	20.3767	5.96333	6.55333	0.127742	0.650008	-1.64498	8.19447e-06	-1.50887	1.83996e-07	-1.77273	1.0455e-06	-1.63662	5.45985e-09	0.13611	0.754349	XTH23	Xyloglucan endotransglucosylase/hydrolase	Environmental Information Processing	Signal transduction	ko04075//Plant hormone signal transduction	K14504	GO:0048046//apoplast;GO:0071944//cell periphery;GO:0005576//extracellular region;GO:0005618//cell wall;GO:0044464//cell part;GO:0005623//cell;GO:0030312//external encapsulating structure	GO:0003824//catalytic activity;GO:0016740//transferase activity;GO:0016787//hydrolase activity;GO:0016798//hydrolase activity, acting on glycosyl bonds;GO:0016762//xyloglucan:xyloglucosyl transferase activity;GO:0016757//transferase activity, transferring glycosyl groups;GO:0004553//hydrolase activity, hydrolyzing O-glycosyl compounds;GO:0016758//transferase activity, transferring hexosyl groups	GO:0008152//metabolic process;GO:0071554//cell wall organization or biogenesis;GO:0010410//hemicellulose metabolic process;GO:0044237//cellular metabolic process;GO:0043170//macromolecule metabolic process;GO:0006073//cellular glucan metabolic process;GO:0044036//cell wall macromolecule metabolic process;GO:0071840//cellular component organization or biogenesis;GO:0071704//organic substance metab…
TraesCS7D01G418700.1	24.25	31.87	26.72	11.67	15.43	12.48	11.65	17.21	15.52	22.29	25.78	20.74	855	1157.73	1218.97	500.08	578.1	483.44	430	628	747.1	822.52	1323	1117	27.6133	13.1933	14.7933	22.9367	-1.06556	9.75695e-06	-0.900418	0.00090763	-0.267709	0.282079	0.165138	0.519851	0.797847	0.00208616	0.632709	0.0267835	XTH23	Xyloglucan endotransglucosylase/hydrolase	Environmental Information Processing	Signal transduction	ko04075//Plant hormone signal transduction	K14504	GO:0005618//cell wall;GO:0030312//external encapsulating structure;GO:0044464//cell part;GO:0005576//extracellular region;GO:0005623//cell;GO:0071944//cell periphery;GO:0048046//apoplast	GO:0016798//hydrolase activity, acting on glycosyl bonds;GO:0004553//hydrolase activity, hydrolyzing O-glycosyl compounds;GO:0016787//hydrolase activity;GO:0016758//transferase activity, transferring hexosyl groups;GO:0016762//xyloglucan:xyloglucosyl transferase activity;GO:0016740//transferase activity;GO:0003824//catalytic activity;GO:0016757//transferase activity, transferring glycosyl groups	GO:0043170//macromolecule metabolic process;GO:0005976//polysaccharide metabolic process;GO:0044260//cellular macromolecule metabolic process;GO:0071704//organic substance metabolic process;GO:0044264//cellular polysaccharide metabolic process;GO:0044042//glucan metabolic process;GO:0044238//primary metabolic process;GO:0044262//cellular carbohydrate metabolic process;GO:0006073//cellular glucan …
TraesCS7D01G408000.3	0	0	0	0.69	1.09	0.21	0	0	0.21	0	0	0	0	0	0	24.94	34.23	6.83	0	0	8.56	0	0	0	0.001	0.663333	0.07	0.001	9.37359	0.000365151	6.12928	0.301987	0	1	-3.24431	0.0556911	-9.37359	0.000225851	-6.12928	0.24844	HEMB	Delta-aminolevulinic acid dehydratase	Metabolism	Global and Overview;Metabolism of cofactors and vitamins	ko01100//Metabolic pathways;ko01110//Biosynthesis of secondary metabolites;ko01120//Microbial metabolism in diverse environments;ko00860//Porphyrin and chlorophyll metabolism	K01698	-	GO:0004655//porphobilinogen synthase activity;GO:0043169//cation binding;GO:0043167//ion binding;GO:0046872//metal ion binding;GO:0016835//carbon-oxygen lyase activity;GO:0016836//hydro-lyase activity;GO:0016829//lyase activity;GO:0003824//catalytic activity;GO:0005488//binding	GO:0009058//biosynthetic process;GO:0071704//organic substance metabolic process;GO:0046483//heterocycle metabolic process;GO:1901362//organic cyclic compound biosynthetic process;GO:0044237//cellular metabolic process;GO:0009987//cellular process;GO:0018130//heterocycle biosynthetic process;GO:0006725//cellular aromatic compound metabolic process;GO:1901564//organonitrogen compound metabolic pro…
TraesCS7D01G407800.2	0	0	0	0.18	0.56	0.28	0.68	0	0.45	0.31	0	0.27	0	0	0	15.02	41.5	21.43	49.42	0	42.47	22.91	0	28.21	0.001	0.34	0.376667	0.193333	8.40939	8.9137e-05	8.55714	0.00140379	7.59495	0.00728247	0.147754	0.911184	-0.814444	0.519106	-0.962198	0.537895	PARP2-A	Poly [ADP-ribose] polymerase	Genetic Information Processing	Replication and repair	ko03410//Base excision repair	K10798	-	GO:0016763//transferase activity, transferring pentosyl groups;GO:0016740//transferase activity;GO:0016757//transferase activity, transferring glycosyl groups;GO:0003824//catalytic activity;GO:0003950//NAD+ ADP-ribosyltransferase activity	GO:0006486//protein glycosylation;GO:0044237//cellular metabolic process;GO:0034645//cellular macromolecule biosynthetic process;GO:0044723//single-organism carbohydrate metabolic process;GO:0008152//metabolic process;GO:0044267//cellular protein metabolic process;GO:0044710//single-organism metabolic process;GO:1901576//organic substance biosynthetic process;GO:0070085//glycosylation;GO:0044763/…
TraesCS7D01G407800.1	0.57	0.23	0.21	0	0	0	0	0	0	0	0.39	0	41.05	17.13	19.93	0	0	0	0	0	0	0	40.72	0	0.336667	0.001	0.001	0.13	-8.39518	6.56875e-05	-8.39518	8.33082e-05	-1.37281	0.375663	0	1	7.02237	0.0527468	7.02237	0.0541869	PARP2-A	Poly [ADP-ribose] polymerase	Genetic Information Processing	Replication and repair	ko03410//Base excision repair	K10798	-	GO:0016763//transferase activity, transferring pentosyl groups;GO:0003950//NAD+ ADP-ribosyltransferase activity;GO:0016740//transferase activity;GO:0016757//transferase activity, transferring glycosyl groups;GO:0003824//catalytic activity	GO:0043170//macromolecule metabolic process;GO:0009059//macromolecule biosynthetic process;GO:1901135//carbohydrate derivative metabolic process;GO:0044710//single-organism metabolic process;GO:0008152//metabolic process;GO:0070085//glycosylation;GO:0009100//glycoprotein metabolic process;GO:0006486//protein glycosylation;GO:0005975//carbohydrate metabolic process;GO:0071704//organic substance me…
TraesCS7D01G407700.1	2.76	1.99	2.24	2.77	2.44	2.07	4.19	5.59	6.16	5.63	3.66	7.13	172.45	128.24	181.17	209.95	161.71	142.04	273.51	361.3	524.46	367.72	332.4	679.76	2.33	2.42667	5.31333	5.47333	0.058646	0.917394	1.18929	0.00032353	1.23209	0.000547818	1.13064	0.000252212	1.17344	0.000511032	0.0428025	0.916255	At2g37660	NAD(P)-binding Rossmann-fold superfamily protein	-	-	-	-	-	-	-
TraesCS7D01G403000.2	0.48	0.16	0.26	0	1.46	1.47	0	3.18	1.27	1.42	1.24	2.52	28.48	9.56	19.64	0	92.36	96.38	0	195.71	102.93	88.64	107.46	229.41	0.3	0.976667	1.48333	1.72667	1.7029	0.158292	2.30581	0.0593983	2.52496	0.000140156	0.602905	0.677015	0.822051	0.398482	0.219147	0.837187	ACLB-1	ATP-citrate synthase, putative	Metabolism	Global and Overview;Carbohydrate metabolism	ko01100//Metabolic pathways;ko01110//Biosynthesis of secondary metabolites;ko01130//Biosynthesis of antibiotics;ko01120//Microbial metabolism in diverse environments;ko00020//Citrate cycle (TCA cycle)	K01648	-	GO:0046912//transferase activity, transferring acyl groups, acyl groups converted into alkyl on transfer;GO:0003824//catalytic activity;GO:0016740//transferase activity;GO:0016746//transferase activity, transferring acyl groups	GO:0008152//metabolic process
TraesCS7D01G389900.4	0	3.64	0.37	0	0	1.83	1.03	4.19	0.2	0	0	0	0	452.13	57.07	0	0	242.4	130.41	522.67	32.17	0	0	0	1.33667	0.61	1.80667	0.001	-1.13176	0.544905	0.434691	0.740014	-10.3844	1.19136e-06	1.56645	0.312426	-9.25267	0.000847121	-10.8191	3.19734e-13	pqqL	Processing peptidase	-	-	-	-	-	GO:0005488//binding;GO:0043169//cation binding;GO:0046872//metal ion binding;GO:0043167//ion binding;GO:0003824//catalytic activity	-
TraesCS7D01G387100.1	5.79	5.39	6.07	6.29	5.91	6.66	4.59	3.77	4.33	2.95	3.5	2.56	417.08	399.96	565.47	550.46	452.02	526.51	345.5	280.64	425.68	222.22	366.45	282	5.75	6.28667	4.23	3.00333	0.128733	0.656085	-0.442904	0.100785	-0.936997	0.00123156	-0.571638	0.0320002	-1.06573	0.000184419	-0.494093	0.113179	UTP3	Something about silencing protein 10	-	-	-	-	-	-	-
TraesCS7D01G383400.3	1.15	0.81	1.8	1.56	2.06	0.48	0	0	0	0	1.07	1.71	37.35	27.02	75.34	61.48	71.09	17.09	0	0	0.02	0	50.46	84.91	1.25333	1.36667	0.001	0.926667	0.124891	0.890908	-10.2916	7.70925e-07	-0.435648	0.681117	-10.4164	1.1522e-06	-0.560539	0.622542	9.85591	0.000538819	bre	BRCA1-A complex subunit BRE	-	-	-	-	-	-	-
TraesCS7D01G379100.1	1.5	0.3	1.41	2.34	2.46	1.83	1.04	1.58	1.84	5.18	3.79	4.91	60.27	12.38	73.11	114.25	105.02	81.08	43.56	65.65	100.97	218.13	222.08	301.72	1.07	2.21	1.48667	4.62667	1.04644	0.107952	0.47447	0.519708	2.11236	0.000127783	-0.571965	0.275896	1.06593	0.00327515	1.63789	0.000120626	HIPP26	Heavy metal-associated domain containing protein, expressed	-	-	-	-	-	GO:0043169//cation binding;GO:0005488//binding;GO:0043167//ion binding;GO:0046872//metal ion binding	GO:1902578//single-organism localization;GO:0051234//establishment of localization;GO:0006811//ion transport;GO:0044765//single-organism transport;GO:0051179//localization;GO:0030001//metal ion transport;GO:0044699//single-organism process;GO:0006810//transport;GO:0006812//cation transport
TraesCS7D01G377400.1	24.76	21.13	16.19	22.03	21.9	19.57	39.28	43.46	56.41	36.89	28.14	52.79	1111.82	977.53	940.75	1202.15	1044.46	965.38	1845.33	2019.29	3456.93	1733.47	1839.12	3620.78	20.6933	21.1667	46.3833	39.2733	0.032628	0.964914	1.16444	3.13609e-05	0.924384	0.00319189	1.13181	2.07042e-06	0.891756	0.00135147	-0.240056	0.415809	-	Fructose-bisphosphate aldolase	Metabolism	Carbohydrate metabolism;Energy metabolism;Global and Overview	ko01100//Metabolic pathways;ko01110//Biosynthesis of secondary metabolites;ko01130//Biosynthesis of antibiotics;ko01120//Microbial metabolism in diverse environments;ko01200//Carbon metabolism;ko01230//Biosynthesis of amino acids;ko00010//Glycolysis / Gluconeogenesis;ko00710//Carbon fixation in photosynthetic organisms;ko00051//Fructose and mannose metabolism;ko00030//Pentose phosphate pathway	K01623	-	GO:0016829//lyase activity;GO:0003824//catalytic activity;GO:0004332//fructose-bisphosphate aldolase activity;GO:0016830//carbon-carbon lyase activity;GO:0016832//aldehyde-lyase activity	GO:0006163//purine nucleotide metabolic process;GO:0043436//oxoacid metabolic process;GO:0009205//purine ribonucleoside triphosphate metabolic process;GO:0006082//organic acid metabolic process;GO:0009123//nucleoside monophosphate metabolic process;GO:0006165//nucleoside diphosphate phosphorylation;GO:0046034//ATP metabolic process;GO:1901657//glycosyl compound metabolic process;GO:0044712//singl…
TraesCS7D01G374700.1	0.17	0.23	0.28	0.53	0.52	0.4	0.31	0.39	0.32	1.07	0.89	0.84	20	27	42	74	63	50	37	46	50	129	148	147	0.226667	0.483333	0.34	0.933333	1.09245	0.116724	0.584963	0.458363	2.04182	0.000217642	-0.507484	0.433803	0.949374	0.0405542	1.45686	0.00490052	At3g47570	Receptor-kinase, putative	-	-	-	-	-	GO:0000166//nucleotide binding;GO:0003824//catalytic activity;GO:0030554//adenyl nucleotide binding;GO:0016772//transferase activity, transferring phosphorus-containing groups;GO:0043167//ion binding;GO:0032550//purine ribonucleoside binding;GO:0016740//transferase activity;GO:0097367//carbohydrate derivative binding;GO:0036094//small molecule binding;GO:0035639//purine ribonucleoside triphosphat…	GO:0043170//macromolecule metabolic process;GO:0043412//macromolecule modification;GO:0006464//cellular protein modification process;GO:0006793//phosphorus metabolic process;GO:0009987//cellular process;GO:0044267//cellular protein metabolic process;GO:0036211//protein modification process;GO:0006468//protein phosphorylation;GO:0044237//cellular metabolic process;GO:0044238//primary metabolic pro…
TraesCS7D01G364200.8	3.36	3.95	4.55	3.99	4.22	4.12	4.09	0.85	3.73	1.39	2.34	0.53	404.74	490.33	709.87	585.5	540.37	546.63	516.49	105.92	614.85	175.5	410.64	96.9	3.95333	4.11	2.89	1.42	0.0560688	0.876365	-0.452	0.314559	-1.47718	0.000855995	-0.508069	0.262261	-1.53325	0.000460736	-1.02518	0.0753533	Ccar2	Cell division cycle and apoptosis regulator protein 1	-	-	-	-	-	GO:0046872//metal ion binding;GO:0043167//ion binding;GO:0043169//cation binding;GO:0005509//calcium ion binding;GO:0005488//binding	-
TraesCS7D01G362200.1	0	0	0	0.37	0.99	0.39	0	0	0	0.18	1.03	0	0	0	0	19.67	45.76	18.8	0	0	0	8	65.02	0	0.001	0.583333	0.001	0.403333	9.18818	5.36575e-05	0	1	8.65583	0.00472436	-9.18818	7.30134e-05	-0.532348	0.682647	8.65583	0.00534175	RNP1	RNA-binding protein 1	Genetic Information Processing	Transcription	ko03040//Spliceosome	K12741	-	GO:1901363//heterocyclic compound binding;GO:0005488//binding;GO:0003676//nucleic acid binding;GO:0097159//organic cyclic compound binding	-
TraesCS7D01G358000.1	0.92	0.38	0.65	1.06	0.74	0.74	3.91	3.66	6.39	6.93	3.56	4.15	33	14	30	46	28	29	146	135	311	259	185	226	0.65	0.846667	4.65333	4.88	0.381354	0.672284	2.83975	2.42388e-07	2.90837	5.66116e-08	2.4584	5.32204e-07	2.52702	1.64262e-07	0.0686166	0.87209	-	cysteine-rich/transmembrane domain A-like protein	-	-	-	-	-	-	-
TraesCS7D01G357900.1	1.75	1.58	0.77	1.99	2.02	2.22	15.6	12.54	16.25	15.51	7.82	6.73	58	54	33	80	71	81	541	430	735	538	377	341	1.36667	2.07667	14.7967	10.02	0.603608	0.323998	3.43654	1.16257e-18	2.87415	9.11445e-10	2.83293	5.90293e-20	2.27054	1.06136e-08	-0.56239	0.115521	-	cysteine-rich/transmembrane domain A-like protein	-	-	-	-	-	-	-
TraesCS7D01G357400.1	0.26	0.25	0.18	0.44	0.7	0.73	2.46	2.16	3.32	3.93	2.86	4.18	10	10	9	21	29	31	100	87	176	160	162	248	0.23	0.623333	2.64667	3.65667	1.43837	0.148266	3.52447	2.19776e-07	3.99082	1.03433e-11	2.0861	0.000370051	2.55245	4.86831e-07	0.466353	0.260742	-	cysteine-rich/transmembrane domain A-like protein	-	-	-	-	-	-	-
TraesCS7D01G353100.1	11.61	10.84	12.3	11.73	14.05	11.19	7.17	7.36	9.09	5.72	6.31	5.45	407	391.53	558	500	523.32	431	263	267	435	210	322	292	11.5833	12.3233	7.87333	5.82667	0.0893421	0.782073	-0.557004	0.0446148	-0.991308	0.000504219	-0.646346	0.0196553	-1.08065	0.000141643	-0.434304	0.160635	UTR3	UDP-galactose transporter, putative	-	-	-	-	-	-	GO:0051234//establishment of localization;GO:0055085//transmembrane transport;GO:0006810//transport;GO:0044765//single-organism transport;GO:0009987//cellular process;GO:1902578//single-organism localization;GO:0044699//single-organism process;GO:0051179//localization;GO:0044763//single-organism cellular process
TraesCS7D01G352400.1	0	0	0.06	0.16	0.35	0.03	0.02	0.22	0.14	1.62	0.85	0.46	0	0	3.41	9.16	17.22	1.73	0.97	10.37	8.64	79	57.63	32.71	0.02	0.18	0.126667	0.976667	3.16993	0.11298	2.66297	0.223606	5.60979	1.76569e-05	-0.50696	0.740749	2.43987	0.0160201	2.94683	0.0045906	At1g80440	Kelch repeat protein	-	-	-	-	-	GO:0005515//protein binding;GO:0005488//binding	-
TraesCS7D01G347500.1	11.93	9.26	7.31	2.69	2.84	3.11	12.88	10.73	11.17	6.83	5.7	7.09	594	475	471	163	150	170	671	553	759	356	413	539	9.5	2.88	11.5933	6.54	-1.72186	5.53565e-09	0.287296	0.337537	-0.538637	0.0663944	2.00915	3.02642e-13	1.18322	7.53243e-05	-0.825933	0.00342011	GLK1	Two-component response regulator-like protein	-	-	-	-	-	GO:0003676//nucleic acid binding;GO:1901363//heterocyclic compound binding;GO:0005488//binding;GO:0097159//organic cyclic compound binding;GO:0003677//DNA binding	-
TraesCS7D01G343600.1	0	0	0	0	0	0	0	3.08	2.69	0	0	0	0	0	0	0	0	0	0	61.01	70.42	0	0	0	0.001	0.001	1.92333	0.001	0	1	10.9094	0.000378661	0	1	10.9094	0.000398362	0	1	-10.9094	0.000242636	MSRB1	Peptide methionine sulfoxide reductase msrB	-	-	-	-	-	GO:0016667//oxidoreductase activity, acting on a sulfur group of donors;GO:0016491//oxidoreductase activity;GO:0003824//catalytic activity;GO:0016671//oxidoreductase activity, acting on a sulfur group of donors, disulfide as acceptor;GO:0033743//peptide-methionine (R)-S-oxide reductase activity	GO:0055114//oxidation-reduction process;GO:0044699//single-organism process;GO:0044710//single-organism metabolic process;GO:0008152//metabolic process
TraesCS7D01G342600.1	0.27	0.22	0.36	0.33	0.52	0.42	0.1	0	0.29	0	0	0	10.85	9.15	18.38	15.74	21.78	18.24	4.21	0	15.82	0	0	0	0.283333	0.423333	0.13	0.001	0.579294	0.609514	-1.12399	0.438145	-8.14636	0.00145843	-1.70328	0.242461	-8.72565	0.000262941	-7.02237	0.056044	RTNLB17	Reticulon-like protein	-	-	-	-	-	-	-
TraesCS7D01G340400.1	5.42	6.22	6.57	5.11	4.59	4.36	3.37	3.88	5.75	21.22	15.09	9.85	172.69	204.12	271.11	197.8	155.39	152.86	112.41	127.86	250.06	708.01	700.16	479.65	6.07	4.68667	4.33333	15.3867	-0.373134	0.203514	-0.486219	0.164364	1.34191	0.000110098	-0.113085	0.783326	1.71505	5.18271e-07	1.82813	1.47568e-06	-	Late embryogenesis abundant D-like protein	-	-	-	-	-	-	-
TraesCS7D01G340200.1	5.63	6.2	5.24	4.68	7.83	9.59	10.07	11.69	6.89	10.52	13.88	14.39	313.19	355.62	377.58	316.79	463.33	586.76	586.65	673.42	523.93	612.8	1124.56	1224.22	5.69	7.36667	9.55	12.93	0.372583	0.25228	0.747072	0.0142086	1.18422	3.25248e-05	0.374489	0.238162	0.811638	0.00880374	0.43715	0.157943	PI4KG4	Phosphatidylinositol 4-kinase gamma 4	-	-	-	-	-	GO:0005488//binding;GO:0005515//protein binding;GO:0016301//kinase activity;GO:0003824//catalytic activity;GO:0016772//transferase activity, transferring phosphorus-containing groups;GO:0016740//transferase activity	-
TraesCS7D01G338800.4	0	0	0	0	5.59	0	0.28	0	1.65	1.35	0	0.35	0	0	0	0	488.23	0.07	24.39	0	184.62	116.37	0	43.95	0.001	1.86333	0.643333	0.566667	10.8637	0.000209653	9.32942	0.000153198	9.14636	0.000141243	-1.53425	0.431476	-1.71731	0.37785	-0.183066	0.913417	HERK1	Receptor-like kinase, putative	-	-	-	-	-	GO:0000166//nucleotide binding;GO:1901363//heterocyclic compound binding;GO:0032553//ribonucleotide binding;GO:0004672//protein kinase activity;GO:0032559//adenyl ribonucleotide binding;GO:0016740//transferase activity;GO:0043168//anion binding;GO:0043167//ion binding;GO:0001882//nucleoside binding;GO:0097159//organic cyclic compound binding;GO:0032549//ribonucleoside binding;GO:0001883//purine n…	GO:0016310//phosphorylation;GO:0006464//cellular protein modification process;GO:0071704//organic substance metabolic process;GO:0044238//primary metabolic process;GO:0044237//cellular metabolic process;GO:0019538//protein metabolic process;GO:0006796//phosphate-containing compound metabolic process;GO:0036211//protein modification process;GO:0006793//phosphorus metabolic process;GO:0006468//prot…
TraesCS7D01G326200.1	11.39	13.8	14.37	14.67	14.48	16.57	13.68	10.95	9.5	5.59	7.53	5.86	241.43	301.36	394.19	377.91	326.1	385.97	303.36	240.14	274.92	124.05	232.25	189.83	13.1867	15.24	11.3767	6.32667	0.208783	0.482476	-0.213002	0.474861	-1.05956	0.000984909	-0.421785	0.159445	-1.26835	3.81481e-05	-0.84656	0.0141717	HMGB7	High mobility group family	-	-	-	-	-	-	-
TraesCS7D01G326000.3	1.18	0.42	0	0	0	0.11	1.66	1.08	0.95	0.75	0.51	0	51.94	19.21	0	0	0	5.24	76.46	48.91	57.18	34.34	32.61	0	0.533333	0.0366667	1.23	0.42	-3.8625	0.0532023	1.20555	0.284446	-0.344648	0.814969	5.06805	4.52774e-05	3.51785	0.0858839	-1.5502	0.14472	Slc44a2	Choline transporter-related family protein	-	-	-	-	-	-	-
TraesCS7D01G305200.2	0	0.5	0	0.01	0.7	0	0	0	0	0.47	0.45	0.03	0	40.36	0	1.06	58.16	0	0	0	0	38.04	50.47	3.19	0.166667	0.236667	0.001	0.316667	0.505891	0.838107	-7.38082	0.0390998	0.925999	0.607708	-7.88671	0.0129481	0.420108	0.812102	8.30682	0.000266023	ROC7	Homeobox-leucine zipper family protein	-	-	-	-	-	GO:1901363//heterocyclic compound binding;GO:0097159//organic cyclic compound binding;GO:0008289//lipid binding;GO:0003676//nucleic acid binding;GO:0043565//sequence-specific DNA binding;GO:0003677//DNA binding;GO:0005488//binding	GO:0019219//regulation of nucleobase-containing compound metabolic process;GO:0050789//regulation of biological process;GO:0051252//regulation of RNA metabolic process;GO:0060255//regulation of macromolecule metabolic process;GO:0006355//regulation of transcription, DNA-templated;GO:0010468//regulation of gene expression;GO:0050794//regulation of cellular process;GO:0010556//regulation of macromo…
TraesCS7D01G304100.1	2.22	1.09	0.97	0.64	0.76	0.54	1.19	2.87	2.13	2.65	2.79	3.66	71	36	40	25	26	19	40	95	93	89	130	179	1.42667	0.646667	2.06333	3.03333	-1.14155	0.134876	0.532329	0.430375	1.08826	0.0518925	1.67388	0.0182	2.22981	0.000114213	0.555927	0.29354	-	Polyribonucleotide nucleotidyltransferase	-	-	-	-	-	-	-
TraesCS7D01G295400.3	18.16	22.49	20.76	21.69	27.52	24.75	12.95	14.32	13.54	10.37	11.42	11.38	1275.23	1626.85	1886.1	1851.14	2053.31	1909.98	951.82	1040.61	1297.9	762.48	1166.99	1220.8	20.47	24.6533	13.6033	11.0567	0.268272	0.265037	-0.589551	0.0145146	-0.888595	0.00035943	-0.857823	0.000205365	-1.15687	1.63104e-06	-0.299044	0.236101	LHY	LHY	Organismal Systems	Environmental adaptation	ko04712//Circadian rhythm - plant	K12133	-	GO:1901363//heterocyclic compound binding;GO:0003677//DNA binding;GO:0003676//nucleic acid binding;GO:0005488//binding;GO:0097159//organic cyclic compound binding	-
TraesCS7D01G295300.2	0.05	0.14	0.71	0	0	0	0.14	0.97	0	0.18	0.8	0.1	3.18	9	57.21	0	0	0	9.35	62.43	0	12.01	72.52	9.67	0.3	0.001	0.37	0.36	-8.22882	0.00110224	0.302563	0.843516	0.263034	0.840025	8.53138	0.00352331	8.49185	0.000196674	-0.0395284	0.9802	-	Hexokinase type 1	-	-	-	-	-	-	-
TraesCS7D01G293500.3	7	5.72	4.95	6.81	6.13	3.75	4.07	2.99	4.74	2.75	3.13	2.68	521.62	439.54	477	616.4	485.41	307.37	317.32	230.8	481.9	214.29	339.17	305.19	5.89	5.56333	3.93333	2.85333	-0.0823181	0.732658	-0.582515	0.0516367	-1.04562	0.00038716	-0.500197	0.12367	-0.963301	0.00241092	-0.463104	0.15005	TPL	Topless-related protein 1	-	-	-	-	-	GO:0005515//protein binding;GO:0005488//binding	-
TraesCS7D01G293200.1	0.68	0	0.3	0.41	1.05	0.25	0.3	0.64	0	0.04	0	0	30.83	0	17.23	22.75	50.26	12.62	14	29.73	0	2.06	0	0	0.326667	0.57	0.313333	0.0133333	0.803143	0.527228	-0.060121	0.971014	-4.61471	0.0314523	-0.863264	0.513617	-5.41785	0.000637165	-4.55459	0.0415654	rnf-5	RING/U-box superfamily protein	Genetic Information Processing	Folding, sorting and degradation	ko04141//Protein processing in endoplasmic reticulum	K10666	-	GO:0046872//metal ion binding;GO:0046914//transition metal ion binding;GO:0005515//protein binding;GO:0005488//binding;GO:0008270//zinc ion binding;GO:0043167//ion binding;GO:0043169//cation binding	-
TraesCS7D01G290300.3	0.6	0.22	0.15	0	0	0	0	0	0	0	0.09	0	42.41	16.18	14.22	0	0	0	0	0	0	0	9.33	0	0.323333	0.001	0.001	0.03	-8.33688	0.000129615	-8.33688	0.000152582	-3.42999	0.0291043	0	1	4.90689	0.262493	4.90689	0.263944	PCFS4	Pre-mRNA cleavage complex-related family protein	Genetic Information Processing	Translation	ko03015//mRNA surveillance pathway	K14400	-	GO:0003676//nucleic acid binding;GO:1901363//heterocyclic compound binding;GO:0097159//organic cyclic compound binding;GO:0005488//binding	-
TraesCS7D01G289900.1	31.48	26.13	25.75	36.7	37.76	33.8	48.14	54.56	60.62	55.09	46.72	67.23	1186.9	1014.92	1256	1681.41	1512.4	1400.44	1899	2128.83	3119.47	2174.13	2563.95	3872.06	27.7867	36.0867	54.44	56.3467	0.377073	0.10655	0.970274	0.000117073	1.01994	0.000158406	0.593201	0.00737208	0.642864	0.00847014	0.0496632	0.869372	Os08g0242700	ACT domain-containing protein	-	-	-	-	-	-	-
TraesCS7D01G289400.2	0	0	0	0.32	0	0.01	0.8	0.99	0	0	0	0	0	0	0	42.93	0	0.65	94.2	114.37	0	0	0	0	0.001	0.11	0.596667	0.001	6.78136	0.0288234	9.22078	2.71993e-05	0	1	2.43942	0.151001	-6.78136	0.0219442	-9.22078	1.97078e-05	SMC1	Structural maintenance of chromosomes protein	-	-	-	-	GO:0044464//cell part;GO:0044424//intracellular part;GO:0043229//intracellular organelle;GO:0043232//intracellular non-membrane-bounded organelle;GO:0005694//chromosome;GO:0043228//non-membrane-bounded organelle;GO:0005622//intracellular;GO:0043226//organelle;GO:0005623//cell	GO:0043168//anion binding;GO:1901363//heterocyclic compound binding;GO:0036094//small molecule binding;GO:0000166//nucleotide binding;GO:0032553//ribonucleotide binding;GO:0032549//ribonucleoside binding;GO:0032550//purine ribonucleoside binding;GO:0032559//adenyl ribonucleotide binding;GO:0097367//carbohydrate derivative binding;GO:0005488//binding;GO:0017076//purine nucleotide binding;GO:003255…	GO:0016043//cellular component organization;GO:0006996//organelle organization;GO:0071840//cellular component organization or biogenesis;GO:0051276//chromosome organization;GO:0009987//cellular process
TraesCS7D01G286400.1	3.26	0	2.64	0.07	0	0	0.04	1.69	0	0	0.03	0	79.35	0	83.14	2.01	0	0	1.01	42.43	0	0	1.01	0	1.96667	0.0233333	0.576667	0.01	-6.39722	0.000951245	-1.76994	0.299649	-7.61961	0.000214377	4.62727	0.0801097	-1.22239	1	-5.84967	0.0360914	ND6	NADH-ubiquinone oxidoreductase chain 6	Metabolism	Energy metabolism;Global and Overview	ko01100//Metabolic pathways;ko00190//Oxidative phosphorylation	K03884	-	GO:0050136//NADH dehydrogenase (quinone) activity;GO:0003954//NADH dehydrogenase activity;GO:0003824//catalytic activity;GO:0016655//oxidoreductase activity, acting on NAD(P)H, quinone or similar compound as acceptor;GO:0008137//NADH dehydrogenase (ubiquinone) activity;GO:0016651//oxidoreductase activity, acting on NAD(P)H;GO:0016491//oxidoreductase activity	GO:0055114//oxidation-reduction process;GO:0044710//single-organism metabolic process;GO:0044699//single-organism process;GO:0008152//metabolic process
TraesCS7D01G285000.2	6.1	0	4.86	3.35	0	0	0	0	0	0	0.03	0	351.38	0	362.54	234.27	0	0	0	0	0	0	2.78	0	3.65333	1.11667	0.001	0.01	-1.71001	0.354645	-11.835	8.59526e-08	-8.51307	1.14328e-06	-10.125	0.00152823	-6.80305	0.00565795	3.32193	0.68212	YTHDF2	Evolutionarily conserved C-terminal region 2	-	-	-	-	-	GO:0097159//organic cyclic compound binding;GO:0005488//binding;GO:0003723//RNA binding;GO:0003676//nucleic acid binding;GO:1901363//heterocyclic compound binding	-
TraesCS7D01G280800.1	0	0	0	0	0.8	0	1.44	0	1.18	0.1	0.88	0	0	0	0.09	0	73.08	0	129.64	0	139.49	9.34	110.37	0	0.001	0.266667	0.873333	0.326667	8.05889	0.0137884	9.77039	1.33491e-05	8.35168	0.00122177	1.71149	0.345868	0.292782	0.880876	-1.41871	0.35391	UBP17	Ubiquitin carboxyl-terminal hydrolase family protein	-	-	-	-	-	GO:0008234//cysteine-type peptidase activity;GO:0101005//ubiquitinyl hydrolase activity;GO:0019783//ubiquitin-like protein-specific protease activity;GO:0036459//thiol-dependent ubiquitinyl hydrolase activity;GO:0008233//peptidase activity;GO:0003824//catalytic activity;GO:0016787//hydrolase activity;GO:0070011//peptidase activity, acting on L-amino acid peptides	GO:0030163//protein catabolic process;GO:0009056//catabolic process;GO:0036211//protein modification process;GO:0043170//macromolecule metabolic process;GO:0044237//cellular metabolic process;GO:0006464//cellular protein modification process;GO:0044260//cellular macromolecule metabolic process;GO:0009987//cellular process;GO:0044267//cellular protein metabolic process;GO:0019538//protein metaboli…
TraesCS7D01G276400.1	0.74	0.76	0.06	0	0	0	0	0.46	0.38	0.69	0.24	0	47.8	50.65	5.32	0	0	0	0	30.78	33.66	46.55	22.58	0	0.52	0.001	0.28	0.31	-9.02237	3.79581e-05	-0.893085	0.489111	-0.746243	0.553096	8.12928	0.00458477	8.27612	0.00283754	0.146841	0.937322	CCC1	Cation-chloride cotransporter 1	-	-	-	-	GO:0016020//membrane	GO:0005215//transporter activity	GO:0009987//cellular process;GO:0044699//single-organism process;GO:0044763//single-organism cellular process;GO:0051179//localization;GO:1902578//single-organism localization;GO:0055085//transmembrane transport;GO:0051234//establishment of localization;GO:0006811//ion transport;GO:0044765//single-organism transport;GO:0006810//transport
TraesCS7D01G271200.2	0	0.98	2	1.39	0.06	0.78	0	0	0	2.28	2.34	1.61	0	102.68	262.2	170.7	6.18	86.5	0	0	0	241.58	345.28	249.1	0.993333	0.743333	0.001	2.07667	-0.418269	0.716748	-9.95613	3.52373e-06	1.06392	0.268317	-9.53787	1.99949e-07	1.48219	0.0338979	11.0201	7.73017e-30	NACK1	Kinesin-like protein	-	-	-	-	-	GO:0035639//purine ribonucleoside triphosphate binding;GO:0015631//tubulin binding;GO:1901265//nucleoside phosphate binding;GO:0000166//nucleotide binding;GO:0032403//protein complex binding;GO:0005515//protein binding;GO:0017111//nucleoside-triphosphatase activity;GO:0032549//ribonucleoside binding;GO:0032559//adenyl ribonucleotide binding;GO:0043168//anion binding;GO:0016818//hydrolase activity…	GO:0007017//microtubule-based process;GO:0044699//single-organism process;GO:0044763//single-organism cellular process;GO:0007018//microtubule-based movement;GO:0009987//cellular process;GO:0006928//movement of cell or subcellular component
TraesCS7D01G270600.1	0.43	0.68	0.69	2.46	2.81	2.42	0.22	0.12	0.07	0.58	0.6	0.13	18	28.92	37.05	123.83	123.46	110.25	9.46	5	4	25.15	36.11	8	0.6	2.56333	0.136667	0.436667	2.09499	0.000166671	-2.1343	0.0480057	-0.45843	0.610684	-4.22929	9.95664e-09	-2.55342	0.000128194	1.67587	0.169234	HSFB2B	Heat shock transcription factor	-	-	-	-	GO:0005634//nucleus;GO:0043227//membrane-bounded organelle;GO:0043226//organelle;GO:0005622//intracellular;GO:0044464//cell part;GO:0043231//intracellular membrane-bounded organelle;GO:0044424//intracellular part;GO:0005623//cell;GO:0043229//intracellular organelle	GO:0003676//nucleic acid binding;GO:0003677//DNA binding;GO:1901363//heterocyclic compound binding;GO:0097159//organic cyclic compound binding;GO:0003700//transcription factor activity, sequence-specific DNA binding;GO:0005488//binding;GO:0001071//nucleic acid binding transcription factor activity;GO:0043565//sequence-specific DNA binding	GO:0065007//biological regulation;GO:0010468//regulation of gene expression;GO:0051252//regulation of RNA metabolic process;GO:0050789//regulation of biological process;GO:0019219//regulation of nucleobase-containing compound metabolic process;GO:0050794//regulation of cellular process;GO:0031326//regulation of cellular biosynthetic process;GO:0019222//regulation of metabolic process;GO:1903506//…
TraesCS7D01G269800.1	7.84	10.87	11.45	6.59	8.6	9.53	6.37	5.49	7.21	16.23	18.72	13.68	280.36	400.24	529.47	286.44	326.42	374.54	238.24	203.01	352.05	607.43	974.23	747.35	10.0533	8.24	6.35667	16.21	-0.286958	0.286705	-0.661332	0.0280549	0.68921	0.0211231	-0.374374	0.226878	0.976168	0.000547993	1.35054	8.32867e-06	SDH	Alcohol dehydrogenase, putative	Metabolism	Global and Overview;Carbohydrate metabolism	ko01100//Metabolic pathways;ko00051//Fructose and mannose metabolism;ko00040//Pentose and glucuronate interconversions	K00008	-	GO:0008270//zinc ion binding;GO:0003824//catalytic activity;GO:0005488//binding;GO:0046914//transition metal ion binding;GO:0043167//ion binding;GO:0046872//metal ion binding;GO:0016491//oxidoreductase activity;GO:0043169//cation binding	GO:0055114//oxidation-reduction process;GO:0044710//single-organism metabolic process;GO:0044699//single-organism process;GO:0008152//metabolic process
TraesCS7D01G267600.3	0.66	0.06	1.64	0	0	0.45	0	0	0	1.25	0	0	35.48	3.13	114.07	0	0	26.37	0	0	0	70.81	0.02	0	0.786667	0.15	0.001	0.416667	-2.39079	0.136065	-9.61961	2.53562e-05	-0.916859	0.5868	-7.22882	0.0928895	1.47393	0.531923	8.70275	0.0128945	ARI8	RING/U-box superfamily protein	-	-	-	-	-	GO:0008270//zinc ion binding;GO:0046872//metal ion binding;GO:0005488//binding;GO:0046914//transition metal ion binding;GO:0005515//protein binding;GO:0043167//ion binding;GO:0043169//cation binding	-
TraesCS7D01G264600.2	0.63	0	0	0	0.36	0	1.41	1.35	0.43	0	0	0	19.48	0	0	0	11.99	0	45.92	43.29	18.34	0	0	0	0.21	0.12	1.06333	0.001	-0.807355	0.773575	2.34013	0.126967	-7.71425	0.0860366	3.14749	0.0404332	-6.90689	0.173392	-10.0544	5.48917e-06	BHLH137	Basic helix-loop-helix transcription factor	-	-	-	-	-	GO:0046983//protein dimerization activity;GO:0005488//binding;GO:0005515//protein binding	-
TraesCS7D01G264600.1	2.78	3.26	4.01	2.11	1.88	1.86	2.96	4.53	3.28	5.02	5.8	6.72	138.99	167.66	258.95	127.7	99.46	101.99	154.38	233.97	223.25	262.15	421.69	512.66	3.35	1.95	3.59	5.84667	-0.780687	0.0247319	0.0998227	0.809848	0.803453	0.0141795	0.88051	0.016187	1.58414	6.93375e-07	0.70363	0.0366767	BHLH137	basic helix-loop-helix (bHLH) DNA-binding superfamily protein	-	-	-	-	-	GO:0005515//protein binding;GO:0005488//binding;GO:0046983//protein dimerization activity	-
TraesCS7D01G264000.1	1.19	2.41	2.5	1.95	2.49	2.18	2.01	2.95	2.31	4.96	5.03	3.66	112.28	234.81	305.29	224.39	249.96	225.9	198.5	288.09	297.74	490.31	691.92	527.63	2.03333	2.20667	2.42333	4.55	0.118022	0.780829	0.253146	0.516757	1.16202	0.00115612	0.135124	0.648551	1.044	0.000378494	0.908874	0.00439896	fam214a	meiosis chromosome segregation family protein	-	-	-	-	-	-	-
TraesCS7D01G259900.1	0	0.08	0.17	0	0.05	0.1	0.7	1.1	1.33	4.81	3.14	3.9	0	3	8	0	2	4	27	42	67	186	169	220	0.0833333	0.05	1.04333	3.95	-0.736966	0.780534	3.64616	0.00204581	5.56682	1.01213e-13	4.38313	0.000352058	6.30378	1.39331e-16	1.92065	0.000107563	At3g26010	F-box protein	-	-	-	-	-	GO:0005515//protein binding;GO:0005488//binding	-
TraesCS7D01G255100.1	39.51	29.5	19.26	69.76	67.12	17.67	8.64	32.55	111.17	23.79	6.72	10.21	829.76	638.2	523.32	1780.44	1497.44	407.79	189.9	707.44	3186.53	522.95	205.27	327.7	29.4233	51.5167	50.7867	13.5733	0.808079	0.0689114	0.787489	0.213592	-1.11619	0.0106868	-0.0205895	0.976534	-1.92426	0.000225088	-1.90367	0.0055797	-	DNA gyrase subunit B	-	-	-	-	-	-	-
TraesCS7D01G254000.2	5.87	5.79	6.18	7.29	7.65	7.32	11.47	11.88	15.46	12.35	10.16	9.46	225.49	229.09	306.7	340	312.07	308.73	460.51	472	809.81	496.27	567.37	554.99	5.94667	7.42	12.9367	10.6567	0.319338	0.268906	1.12131	0.000100687	0.841603	0.00464172	0.801975	0.00245883	0.522265	0.0573445	-0.27971	0.331025	At3g25290	Cytochrome b561 and DOMON domain-containing protein	-	-	-	-	-	-	-
TraesCS7D01G250300.2	1.78	1.41	1.68	0	0	5.6	1.98	0	0	0	0	0	70.9	58.08	86.47	0	0	245.06	82.45	0	0	0	0	0	1.62333	1.86667	0.66	0.001	0.201505	0.905389	-1.29842	0.360054	-10.6647	6.4408e-11	-1.49993	0.520614	-10.8662	0.000825167	-9.36632	0.00813405	UBP1B	RNA-binding protein	-	-	-	-	-	GO:1901363//heterocyclic compound binding;GO:0005488//binding;GO:0003676//nucleic acid binding;GO:0097159//organic cyclic compound binding	-
TraesCS7D01G249800.1	0.12	0.26	0.09	3.45	3.97	3.68	0.23	0.26	0.07	0.17	0.08	0.1	4	9	4	139	140	134	8	9	3	6	4	5	0.156667	3.7	0.186667	0.116667	4.56176	4.47685e-11	0.252766	0.91126	-0.425306	0.784546	-4.30899	9.62139e-10	-4.98706	4.33911e-13	-0.678072	0.633604	-	N-acetyl-gamma-glutamyl-phosphate reductase	-	-	-	-	-	-	-
TraesCS7D01G245000.1	8.07	7.65	7.44	6.59	10.19	7.05	8.7	9.89	8.44	17.76	14.38	14.96	396.24	387.4	472.87	393.36	531.68	380.53	447.07	502.9	566.05	913.32	1027.95	1122.69	7.72	7.94333	9.01	15.7	0.0411437	0.944167	0.222926	0.431336	1.02409	0.000172673	0.181783	0.494103	0.982948	0.000411243	0.801166	0.00364527	BGLU28	Beta-glucosidase, putative	Metabolism	Biosynthesis of other secondary metabolites;Carbohydrate metabolism;Metabolism of other amino acids;Global and Overview	ko01100//Metabolic pathways;ko01110//Biosynthesis of secondary metabolites;ko00500//Starch and sucrose metabolism;ko00940//Phenylpropanoid biosynthesis;ko00460//Cyanoamino acid metabolism	K01188	-	GO:0004553//hydrolase activity, hydrolyzing O-glycosyl compounds;GO:0003824//catalytic activity;GO:0016787//hydrolase activity;GO:0016798//hydrolase activity, acting on glycosyl bonds	GO:0008152//metabolic process;GO:0044238//primary metabolic process;GO:0071704//organic substance metabolic process;GO:0005975//carbohydrate metabolic process
TraesCS7D01G239100.1	0	0	0	0.34	0	0	1.07	1.13	0.28	0.06	1.06	1.76	0	0	0	9.78	0	0	26.31	27.45	9.13	1.37	36.28	63.39	0.001	0.113333	0.826667	0.96	6.82443	0.26266	9.69116	0.000393561	9.90689	0.000414441	2.86673	0.0886128	3.08246	0.0792457	0.215729	0.869325	cycZ	Cytochrome c biogenesis C	-	-	-	-	GO:0016020//membrane	GO:0015232//heme transporter activity;GO:0005488//binding;GO:0005215//transporter activity;GO:1901363//heterocyclic compound binding;GO:0097159//organic cyclic compound binding;GO:0046906//tetrapyrrole binding;GO:0020037//heme binding;GO:0051184//cofactor transporter activity	GO:1901678//iron coordination entity transport;GO:0071705//nitrogen compound transport;GO:0065003//macromolecular complex assembly;GO:0071840//cellular component organization or biogenesis;GO:0016043//cellular component organization;GO:0034622//cellular macromolecular complex assembly;GO:0006461//protein complex assembly;GO:0022607//cellular component assembly;GO:0017004//cytochrome complex assem…
TraesCS7D01G238000.3	2.57	0.46	1.92	0.16	0.09	0	1.51	0.09	1.39	0	1.99	2.15	148.43	27.41	143.34	11.26	5.3	0.18	91.23	5.2	109.4	0.1	167.42	190.3	1.65	0.0833333	0.996667	1.38	-4.30743	1.43342e-05	-0.727283	0.385663	-0.257798	0.794546	3.58015	0.00452412	4.04963	0.00539147	0.469485	0.695475	SFH8	Sec14p-like phosphatidylinositol transfer family protein	-	-	-	-	GO:0044464//cell part;GO:0005623//cell;GO:0005622//intracellular	GO:0005215//transporter activity	GO:0051234//establishment of localization;GO:0051179//localization;GO:0006810//transport
TraesCS7D01G231800.1	0	0	0	0.93	0.35	0	0	0	0	0	0	0	0	0	0	109.74	36.35	0	0	0	0	0	0	0	0.001	0.426667	0.001	0.001	8.73697	0.000266329	0	1	0	1	-8.73697	0.000315805	-8.73697	0.00017946	0	1	ALA12	Phospholipid-transporting ATPase	-	-	-	-	GO:0044425//membrane part;GO:0016020//membrane;GO:0031224//intrinsic component of membrane;GO:0016021//integral component of membrane	GO:0004012//phospholipid-translocating ATPase activity;GO:0043169//cation binding;GO:0016462//pyrophosphatase activity;GO:0017076//purine nucleotide binding;GO:0005319//lipid transporter activity;GO:0016887//ATPase activity;GO:0000166//nucleotide binding;GO:0043168//anion binding;GO:0032550//purine ribonucleoside binding;GO:0001882//nucleoside binding;GO:0005488//binding;GO:0032555//purine ribonu…	GO:0033036//macromolecule localization;GO:1902578//single-organism localization;GO:0051234//establishment of localization;GO:0044699//single-organism process;GO:0006820//anion transport;GO:0015914//phospholipid transport;GO:0015711//organic anion transport;GO:0071702//organic substance transport;GO:0015748//organophosphate ester transport;GO:0006811//ion transport;GO:0006869//lipid transport;GO:0…
TraesCS7D01G224100.2	8.73	8.76	10.53	7.36	6.54	9.73	5.94	4.46	6.66	27.29	26.79	18.98	153.23	158.4	239.14	156.87	122	187.59	109	81	159.58	501.35	684.35	508.75	9.34	7.87667	5.68667	24.3533	-0.245837	0.435089	-0.715839	0.0573978	1.38262	1.17166e-05	-0.470002	0.256529	1.62846	2.93617e-07	2.09846	1.43875e-09	HVA22	HVA22-like protein	-	-	-	-	-	-	-
TraesCS7D01G218300.1	0.18	0.16	0.19	0	0	0	0.15	0.15	0.16	0	0.16	0.23	20.29	18.62	26.57	0	0	0	17.23	17.26	23.81	0	25.22	37.77	0.176667	0.001	0.153333	0.13	-7.46489	0.000149559	-0.204358	0.813263	-0.442518	0.673568	7.26053	0.000482106	7.02237	0.00591405	-0.23816	0.836426	-	Embryogenesis transmembrane protein	-	-	-	-	-	-	-
TraesCS7D01G215100.1	6.73	6.6	7.35	4.81	6.15	5.12	10.86	11.45	12.86	8.85	8.09	8.12	276	279	390	240	268	231	466	486	720	380	483	509	6.89333	5.36	11.7233	8.35333	-0.362969	0.174479	0.766109	0.00566275	0.27715	0.358186	1.12908	3.13624e-05	0.640119	0.0245982	-0.488959	0.0797219	UGT91B1	UDP-glycosyltransferase	-	-	-	-	-	GO:0016758//transferase activity, transferring hexosyl groups;GO:0016740//transferase activity;GO:0016757//transferase activity, transferring glycosyl groups;GO:0003824//catalytic activity	GO:0008152//metabolic process
TraesCS7D01G206700.3	0	0	0	0.25	1.42	0	0	0	0	0	0	0	0	0	0	98.13	497.18	0	0	0	0	0	0	0	0.001	0.556667	0.001	0.001	9.12067	5.66119e-07	0	1	0	1	-9.12067	6.77699e-07	-9.12067	4.21292e-07	0	1	SYD	Chromatin remodeling protein-like	-	-	-	-	-	GO:1901363//heterocyclic compound binding;GO:0032559//adenyl ribonucleotide binding;GO:0032553//ribonucleotide binding;GO:1901265//nucleoside phosphate binding;GO:0097159//organic cyclic compound binding;GO:0032550//purine ribonucleoside binding;GO:0032555//purine ribonucleotide binding;GO:0005488//binding;GO:0030554//adenyl nucleotide binding;GO:0043168//anion binding;GO:0001882//nucleoside bind…	-
TraesCS7D01G206200.1	0	0	0.15	0.64	1.93	1.33	1.4	2.51	1.28	1.5	1.96	1.43	0	0	4.43	17.82	46.69	33.28	33.32	59.16	39.85	35.68	64.95	49.87	0.05	1.3	1.73	1.63	4.70044	0.00176495	5.1127	0.000243847	5.0268	0.000125776	0.41226	0.602219	0.32636	0.667337	-0.0859001	0.907134	PXG5	Caleosin	Metabolism	Lipid metabolism	ko00073//Cutin, suberine and wax biosynthesis	K17991	-	GO:0043169//cation binding;GO:0046872//metal ion binding;GO:0005488//binding;GO:0005509//calcium ion binding;GO:0043167//ion binding	-
TraesCS7D01G204400.1	0	0	0.08	1.02	0.78	1.32	1.23	2.69	2.42	0.49	0.43	0.51	0	0	2	24	16	28	25	54	64	10	12	15	0.0266667	1.04	2.11333	0.476667	5.2854	0.00178816	6.30834	1.70233e-05	4.15987	0.0243477	1.02294	0.203285	-1.12553	0.263434	-2.14847	0.0143342	TIFY9	Jasmonate zim-domain protein	Environmental Information Processing	Signal transduction	ko04075//Plant hormone signal transduction	K13464	-	-	-
TraesCS7D01G203100.1	1.21	0.51	0.59	1.59	1.04	0.83	0.49	0.54	0.53	2.85	2.68	2.81	98.15	42.91	61.91	156.54	89.96	73.95	41.27	45.5	58.36	242.07	315.77	347.6	0.77	1.15333	0.52	2.78	0.582879	0.304091	-0.566347	0.369017	1.85215	1.50198e-05	-1.14923	0.0382141	1.26928	0.000472795	2.4185	8.53571e-10	Os06g0250600	Potassium channel	-	-	-	-	GO:0016020//membrane	GO:0015077//monovalent inorganic cation transmembrane transporter activity;GO:0008324//cation transmembrane transporter activity;GO:0022803//passive transmembrane transporter activity;GO:0015075//ion transmembrane transporter activity;GO:0005244//voltage-gated ion channel activity;GO:0022832//voltage-gated channel activity;GO:0005216//ion channel activity;GO:0005249//voltage-gated potassium chann…	GO:0006813//potassium ion transport;GO:0055085//transmembrane transport;GO:0015672//monovalent inorganic cation transport;GO:0030001//metal ion transport;GO:0044699//single-organism process;GO:0006811//ion transport;GO:0044763//single-organism cellular process;GO:0044765//single-organism transport;GO:0009987//cellular process;GO:0006810//transport;GO:0006812//cation transport;GO:0051179//localiza…
TraesCS7D01G199400.1	46.32	34.38	29.7	65.02	61.33	66.23	21.4	11.72	22.97	62.81	51.8	98.9	1665	1273	1381	2840	2342	2616	805	436	1127	2363	2710	5431	36.8	64.1933	18.6967	71.17	0.802718	0.0011094	-0.976925	0.00186183	0.951563	0.00276232	-1.77964	5.39415e-10	0.148846	0.586568	1.92849	3.83478e-08	WHAB1.6	Chlorophyll a-b binding protein, chloroplastic	Metabolism	Energy metabolism;Global and Overview	ko01100//Metabolic pathways;ko00196//Photosynthesis - antenna proteins	K08912	-	-	-
TraesCS7D01G197300.1	0	0	0	0	0.68	0	2.06	1.69	3.01	0.56	0.35	0.02	0	0	0	0	25.82	0	77.45	62.85	147.33	21.07	18.4	1.21	0.001	0.226667	2.25333	0.31	7.82443	0.088055	11.1378	1.00929e-11	8.27612	0.00599787	3.31342	0.0101386	0.451696	0.825286	-2.86172	0.00154752	2MMP	Metalloendoproteinase 1	-	-	-	-	GO:0031012//extracellular matrix	GO:0016787//hydrolase activity;GO:0043167//ion binding;GO:0070011//peptidase activity, acting on L-amino acid peptides;GO:0004175//endopeptidase activity;GO:0003824//catalytic activity;GO:0008237//metallopeptidase activity;GO:0004222//metalloendopeptidase activity;GO:0046872//metal ion binding;GO:0046914//transition metal ion binding;GO:0008233//peptidase activity;GO:0005488//binding;GO:0043169//…	GO:0008152//metabolic process;GO:0043170//macromolecule metabolic process;GO:0019538//protein metabolic process;GO:0044238//primary metabolic process;GO:0006508//proteolysis;GO:0071704//organic substance metabolic process
TraesCS7D01G177700.1	0.37	0.54	0.41	0.95	0.96	0.97	3.45	3.77	3.87	2.68	1.98	1.84	14	21	20	43	38	40	135	146	198	105	108	105	0.44	0.96	3.69667	2.16667	1.12553	0.177838	3.07065	3.02301e-08	2.2999	0.000402279	1.94512	3.38566e-05	1.17437	0.0328954	-0.770748	0.0637107	-	cotton fiber protein	-	-	-	-	-	-	-
TraesCS7D01G172400.1	0	0	0	0.32	1.94	0.81	0	0	0.67	0	0	0	0	0	0	10.4	54.8	23.51	0	0	24.39	0	0	0	0.001	1.02333	0.223333	0.001	9.99906	7.04672e-05	7.80305	0.118088	0	1	-2.19601	0.17547	-9.99906	4.13683e-05	-7.80305	0.0922619	At5g40670	Cystinosin-like protein	-	-	-	-	-	-	-
TraesCS7D01G161900.3	0.48	1.19	0.75	0.25	0	0	1.31	0.49	0	0	0	0	37.49	95.87	76.21	23.46	0	0	107.14	39.2	0	0	0	0	0.806667	0.0833333	0.6	0.001	-3.27501	0.0120319	-0.42701	0.686966	-9.65583	4.54534e-10	2.848	0.133495	-6.38082	0.0865458	-9.22882	0.00013253	ARF16	Auxin response factor	-	-	-	-	GO:0005634//nucleus;GO:0005622//intracellular;GO:0044424//intracellular part;GO:0043229//intracellular organelle;GO:0043231//intracellular membrane-bounded organelle;GO:0043226//organelle;GO:0005623//cell;GO:0043227//membrane-bounded organelle;GO:0044464//cell part	GO:0005488//binding;GO:0097159//organic cyclic compound binding;GO:0003677//DNA binding;GO:0005515//protein binding;GO:0003676//nucleic acid binding;GO:1901363//heterocyclic compound binding	GO:2000112//regulation of cellular macromolecule biosynthetic process;GO:0006355//regulation of transcription, DNA-templated;GO:0050789//regulation of biological process;GO:0060255//regulation of macromolecule metabolic process;GO:0019222//regulation of metabolic process;GO:0010556//regulation of macromolecule biosynthetic process;GO:0042221//response to chemical;GO:0050794//regulation of cellula…
TraesCS7D01G159900.3	6.47	2.39	2.35	2.37	2.4	3.85	4.41	3.78	4.45	5.32	7.02	6.22	497.48	189.44	233.55	221.71	195.87	325.4	354.41	300.73	466.52	427.84	785.76	730.75	3.73667	2.87333	4.21333	6.18667	-0.379027	0.340986	0.17321	0.694628	0.72741	0.0776072	0.552237	0.0724188	1.10644	0.000335436	0.5542	0.0589495	SAC4	Phosphoinositide phosphatase family protein	-	-	-	-	-	GO:0003824//catalytic activity;GO:0016787//hydrolase activity;GO:0042578//phosphoric ester hydrolase activity;GO:0016788//hydrolase activity, acting on ester bonds	-
TraesCS7D01G146400.2	0.79	0.99	0.96	0.76	0.85	0.77	0.85	0.84	0.81	1.97	1.84	2.13	78.84	101.39	123.08	92.1	90.26	83.73	88.49	86.32	110.36	204.96	265.76	323.89	0.913333	0.793333	0.833333	1.98	-0.203214	0.62724	-0.132248	0.770499	1.11629	0.00182383	0.0709665	0.87483	1.3195	0.000157799	1.24853	0.000716145	CTR1	Kinase family protein	-	-	-	-	-	GO:0001883//purine nucleoside binding;GO:0035639//purine ribonucleoside triphosphate binding;GO:0017076//purine nucleotide binding;GO:0036094//small molecule binding;GO:0016740//transferase activity;GO:0005524//ATP binding;GO:0032555//purine ribonucleotide binding;GO:0097367//carbohydrate derivative binding;GO:0001882//nucleoside binding;GO:0016773//phosphotransferase activity, alcohol group as a…	GO:0006468//protein phosphorylation;GO:0006793//phosphorus metabolic process;GO:0044238//primary metabolic process;GO:0071704//organic substance metabolic process;GO:0009987//cellular process;GO:0044237//cellular metabolic process;GO:0016310//phosphorylation;GO:0043170//macromolecule metabolic process;GO:0006796//phosphate-containing compound metabolic process;GO:0006464//cellular protein modific…
TraesCS7D01G144400.3	0	0	0	1	0.65	0.9	0.3	0.61	0.23	0.2	0	0.47	0	0	0	42.1	23.81	34.16	10.86	21.85	10.77	7.24	0	25.08	0.001	0.85	0.38	0.223333	9.73132	1.02243e-05	8.56986	0.00185804	7.80305	0.0267684	-1.16146	0.229693	-1.92826	0.107909	-0.766801	0.617224	Os06g0179700	Phosphatase 2C family protein	-	-	-	-	-	GO:0003824//catalytic activity;GO:0005488//binding;GO:0043167//ion binding;GO:0043169//cation binding	-
TraesCS7D01G125500.1	9.77	9.61	13.05	11.04	10.66	12.4	9.54	7.29	8.71	5.4	6.79	3.26	286.16	290.19	494.74	393.07	331.68	399.26	292.65	221.11	348.53	165.71	289.52	146.12	10.81	11.3667	8.51333	5.15	0.0724427	0.846029	-0.34457	0.245125	-1.06972	0.00250908	-0.417013	0.151148	-1.14216	0.000832794	-0.725152	0.0487831	At3g22660	rRNA-processing EBP2-like protein	-	-	-	-	-	-	-
TraesCS7D01G124600.1	4.58	2.92	4.37	2.53	3.44	2.74	8.45	9.13	10.78	9.54	8.98	10.85	128	84	158	86	102	84	247	264	411	279	365	463	3.95667	2.90333	9.45333	9.79	-0.446575	0.280892	1.25654	0.000328943	1.30702	0.000152279	1.70311	4.10387e-07	1.7536	1.27439e-07	0.0504857	0.888431	Plut_0637	UPF0301 protein	-	-	-	-	-	-	-
TraesCS7D01G094900.1	1.64	1.13	2.29	2.66	2.26	3.19	4.23	4.91	6.54	2.87	2.12	1.65	58.24	41.18	104.9	114.68	85.11	124.13	156.91	179.98	316.59	106.38	109.2	89.45	1.68667	2.70333	5.22667	2.21333	0.680565	0.182597	1.63172	0.000212725	0.392046	0.495596	0.951152	0.0100512	-0.288519	0.54157	-1.23967	0.00255962	APG	GDSL esterase/lipase	-	-	-	-	-	GO:0016788//hydrolase activity, acting on ester bonds;GO:0003824//catalytic activity;GO:0016787//hydrolase activity	-
TraesCS7D01G088000.1	0.53	0.31	0.37	0.78	1.48	1	0.85	2.64	2.5	4.51	6.24	6.5	10	6	9	18	30	21	17	52	65	90	173	189	0.403333	1.08667	1.99667	5.75	1.42986	0.176422	2.30755	0.018559	3.83352	5.73926e-09	0.877684	0.303338	2.40365	2.66587e-05	1.52597	0.00963435	-	Early nodulin 93	-	-	-	-	-	-	-
TraesCS7D01G083900.3	0	0	0	0	2.65	0	0	0	0	3.41	0	4.65	0	0	0	0	249.51	0	0	0	0	316.06	0	628.53	0.001	0.883333	0.001	2.68667	9.78681	0.000976699	0	1	11.3916	4.70869e-08	-9.78681	0.00105157	1.60479	0.39744	11.3916	5.5962e-08	Os06g0143900	Coatomer subunit beta-like protein	-	-	-	-	GO:0044464//cell part;GO:0005622//intracellular;GO:0098796//membrane protein complex;GO:0032991//macromolecular complex;GO:0043234//protein complex;GO:0016020//membrane;GO:0048475//coated membrane;GO:0044424//intracellular part;GO:0005623//cell;GO:0044444//cytoplasmic part;GO:0030117//membrane coat;GO:0044425//membrane part;GO:0005737//cytoplasm	GO:0005488//binding;GO:0005198//structural molecule activity;GO:0005515//protein binding	GO:0033036//macromolecule localization;GO:0008104//protein localization;GO:0051649//establishment of localization in cell;GO:0046907//intracellular transport;GO:0070727//cellular macromolecule localization;GO:0051234//establishment of localization;GO:0034613//cellular protein localization;GO:0016192//vesicle-mediated transport;GO:0045184//establishment of protein localization;GO:0051179//localiza…
TraesCS7D01G067400.1	0.27	0.53	0.38	1.62	0.93	1.84	6.89	6.55	6.41	3.6	3.98	4.61	5	10	9	36	18	37	132	124	160	69	106	129	0.393333	1.46333	6.61667	4.06333	1.89543	0.059904	4.07228	6.32384e-10	3.36884	7.75567e-06	2.17685	6.95072e-05	1.47341	0.0164395	-0.703441	0.101005	-	Avr9/Cf-9 rapidly elicited protein	-	-	-	-	-	-	-
TraesCS7D01G066700.2	0.27	0.77	0.85	0.63	0.49	0.2	0	0	0	0.28	0.77	0.54	8.78	26.09	35.84	25.12	16.88	7.1	0	0	0	9.72	36.61	26.78	0.63	0.44	0.001	0.53	-0.517848	0.616243	-9.29921	0.000226924	-0.249359	0.785646	-8.78136	0.00144032	0.268489	0.801908	9.04985	0.000305753	LPP2	Lipid phosphate phosphatase-like protein	-	-	-	-	-	-	-
TraesCS7D01G063900.1	9.19	13.52	12.06	8.39	12.19	11.83	21.68	24.08	19.77	15.49	12.54	13.62	633.55	960.73	1075.55	703.45	893.01	896.11	1564.15	1718.53	1860.65	1118.12	1259	1434.37	11.59	10.8033	21.8433	13.8833	-0.101404	0.639844	0.914312	0.000609737	0.260473	0.368417	1.01572	4.02289e-05	0.361877	0.161445	-0.653839	0.0118204	ADC1	Arginine decarboxylase	Metabolism	Global and Overview;Amino acid metabolism	ko01100//Metabolic pathways;ko00330//Arginine and proline metabolism	K01583	-	GO:0003824//catalytic activity;GO:0008792//arginine decarboxylase activity;GO:0016829//lyase activity;GO:0016830//carbon-carbon lyase activity;GO:0016831//carboxy-lyase activity	GO:0044281//small molecule metabolic process;GO:0044238//primary metabolic process;GO:0006527//arginine catabolic process;GO:0009065//glutamine family amino acid catabolic process;GO:0097164//ammonium ion metabolic process;GO:0009987//cellular process;GO:1901606//alpha-amino acid catabolic process;GO:0006525//arginine metabolic process;GO:0006596//polyamine biosynthetic process;GO:1901564//organo…
TraesCS7D01G060400.1	0	0.94	0.81	1.3	0.29	0.13	0.17	0	0.51	0	0.03	0.01	0	91.01	98.57	148.02	28.66	12.97	16.74	0	65.82	0	4.02	1.46	0.583333	0.573333	0.226667	0.0133333	-0.0249464	0.972741	-1.36375	0.35638	-5.45121	0.000799495	-1.3388	0.290483	-5.42626	4.58084e-05	-4.08746	0.0316797	ERL1	Receptor protein kinase	-	-	-	-	-	GO:0016740//transferase activity;GO:0032559//adenyl ribonucleotide binding;GO:0016301//kinase activity;GO:0017076//purine nucleotide binding;GO:0003824//catalytic activity;GO:0005488//binding;GO:1901363//heterocyclic compound binding;GO:0001882//nucleoside binding;GO:0097367//carbohydrate derivative binding;GO:0036094//small molecule binding;GO:0005524//ATP binding;GO:0032549//ribonucleoside bind…	GO:0044260//cellular macromolecule metabolic process;GO:0043412//macromolecule modification;GO:0016310//phosphorylation;GO:0019538//protein metabolic process;GO:0043170//macromolecule metabolic process;GO:0044267//cellular protein metabolic process;GO:0006468//protein phosphorylation;GO:0044237//cellular metabolic process;GO:0044238//primary metabolic process;GO:0036211//protein modification proc…
TraesCS7D01G059700.1	0.94	1.68	1.78	0.77	0.49	1.57	2.6	2.17	2.61	10.95	10.82	4.66	18	33	44	18	10	33	52	43	68	219	301	136	1.46667	0.943333	2.46	8.81	-0.636701	0.478533	0.746117	0.305543	2.5866	1.49125e-06	1.38282	0.0873831	3.2233	6.4644e-08	1.84048	0.000177285	-	Seed maturation protein	-	-	-	-	-	-	GO:0010154//fruit development;GO:0048608//reproductive structure development;GO:0003006//developmental process involved in reproduction;GO:0044702//single organism reproductive process;GO:0044699//single-organism process;GO:0044707//single-multicellular organism process;GO:0009793//embryo development ending in seed dormancy;GO:0022414//reproductive process;GO:0061458//reproductive system developm…
TraesCS7D01G059600.1	41.18	47.12	55.57	44.83	44.75	41.16	54.91	60.58	54.6	151.94	163.91	139.75	783	923	1367	1036	904	860	1092.52	1192	1417	3024	4536	4059.5	47.9567	43.58	56.6967	151.867	-0.138065	0.495238	0.241533	0.356718	1.663	1.92949e-10	0.379598	0.08637	1.80107	3.11138e-14	1.42147	3.1739e-08	-	Seed maturation protein	-	-	-	-	-	-	GO:0048608//reproductive structure development;GO:0032502//developmental process;GO:0009793//embryo development ending in seed dormancy;GO:0044699//single-organism process;GO:0000003//reproduction;GO:0044702//single organism reproductive process;GO:0044767//single-organism developmental process;GO:0022414//reproductive process;GO:0044707//single-multicellular organism process;GO:0010154//fruit de…
TraesCS7D01G053100.1	0	0	0	0	0	0.05	0.5	3.24	0.19	0.59	0.04	0.11	0	0	0	0	0	2	18	115	9	21	2	6	0.001	0.0166667	1.31	0.246667	4.05889	0.693224	10.3554	1.73856e-05	7.94642	0.0123855	6.29646	0.00024783	3.88753	0.0675556	-2.40893	0.0562561	GOS9	Dirigent protein	-	-	-	-	-	-	-
TraesCS7D01G052500.1	0	0	0	0	0	0	0.36	0.56	0.53	0.5	0.28	0.3	0	0	0	0	0	0	13	20	25	18	14	16	0.001	0.001	0.483333	0.36	0	1	8.91687	0.000485555	8.49185	0.00102691	8.91687	0.000524656	8.49185	0.00108147	-0.425022	0.679074	DREB1C	ABA-responsive binding factor	-	-	-	-	-	GO:1901363//heterocyclic compound binding;GO:0001071//nucleic acid binding transcription factor activity;GO:0003700//transcription factor activity, sequence-specific DNA binding;GO:0003677//DNA binding;GO:0003676//nucleic acid binding;GO:0097159//organic cyclic compound binding;GO:0005488//binding	GO:0051171//regulation of nitrogen compound metabolic process;GO:0019222//regulation of metabolic process;GO:0051252//regulation of RNA metabolic process;GO:0065007//biological regulation;GO:2000112//regulation of cellular macromolecule biosynthetic process;GO:2001141//regulation of RNA biosynthetic process;GO:0050794//regulation of cellular process;GO:0006355//regulation of transcription, DNA-te…
TraesCS7D01G052400.1	0.11	0.11	0.22	0.44	0.37	0.44	2.88	2.36	3.69	1.79	1.13	1.86	4	4	10	19	14	17	106	86	177	66	58	100	0.146667	0.416667	2.97667	1.59333	1.50635	0.186621	4.34308	7.10935e-09	3.44144	6.8113e-05	2.83673	5.09649e-06	1.93508	0.0078684	-0.90165	0.0729332	DREB1C	ABA-responsive binding factor	-	-	-	-	-	GO:0003676//nucleic acid binding;GO:0005488//binding;GO:1901363//heterocyclic compound binding;GO:0097159//organic cyclic compound binding;GO:0001071//nucleic acid binding transcription factor activity;GO:0003700//transcription factor activity, sequence-specific DNA binding;GO:0003677//DNA binding	GO:0031323//regulation of cellular metabolic process;GO:0019219//regulation of nucleobase-containing compound metabolic process;GO:1903506//regulation of nucleic acid-templated transcription;GO:0050794//regulation of cellular process;GO:0051171//regulation of nitrogen compound metabolic process;GO:0080090//regulation of primary metabolic process;GO:0060255//regulation of macromolecule metabolic p…
TraesCS7D01G050800.1	6.83	5.72	6.66	3.44	4.8	2.89	4.81	6.72	6.58	9.34	9.52	6.96	206	178	260	126	154	96	152	210	271	295	418	321	6.40333	3.71	6.03667	8.60667	-0.787404	0.0190808	-0.085071	0.781177	0.426631	0.193947	0.702333	0.0555245	1.21404	0.000424515	0.511702	0.13049	GSTU6	Glutathione S-transferase	Metabolism	Metabolism of other amino acids	ko00480//Glutathione metabolism	K00799	-	GO:0005515//protein binding;GO:0005488//binding	-
TraesCS7D01G050500.1	0.94	0.24	0.26	1.2	0.58	0.45	1.31	3.76	3.07	3.26	2.07	4.54	32.66	8.46	11.68	50.88	21.49	17.23	47.82	135.29	145.81	118.73	104.99	240.92	0.48	0.743333	2.71333	3.29	0.630975	0.53913	2.49896	0.00130872	2.77698	8.16036e-05	1.86799	0.0063283	2.14601	0.000413536	0.278021	0.605438	CODM	2-oxoglutarate (2OG) and Fe(II)-dependent oxygenase superfamily protein	-	-	-	-	-	GO:0003824//catalytic activity;GO:0016491//oxidoreductase activity	GO:0055114//oxidation-reduction process;GO:0008152//metabolic process;GO:0044699//single-organism process;GO:0044710//single-organism metabolic process
TraesCS7D01G050000.2	0	0	0	0	0	0	0	0.39	1.09	0	0	0	0	0	0	0	0	0	0	30.54	113.44	0	0	0	0.001	0.001	0.493333	0.001	0	1	8.94642	0.000431073	0	1	8.94642	0.00045166	0	1	-8.94642	0.000279942	SLK2	Transcriptional corepressor SEUSS	-	-	-	-	-	GO:0005515//protein binding;GO:0005488//binding	-
TraesCS7D01G043100.1	0	0	0.13	0.17	0.27	0.44	0	0	0.03	0	0	0	0	0	8.63	10	14	24	0	0	2	0	0	0	0.0433333	0.293333	0.01	0.001	2.75899	0.102082	-2.11548	0.639398	-5.43741	0.232473	-4.87447	0.0106724	-8.1964	0.000686555	-3.32193	0.67295	-	CYCLOPS	-	-	-	-	-	-	-
TraesCS7D01G036700.1	0.04	0.09	0.11	0.37	0.34	0.21	0.06	0.16	0.03	0	0.02	0	5	11	17	54	44	28	8	20	5	0	3	0	0.08	0.306667	0.0833333	0.00666667	1.9386	0.0325958	0.0588937	0.970778	-3.58496	0.0273679	-1.87971	0.061171	-5.52356	1.88517e-05	-3.64386	0.0328385	At3g47570	Receptor-like protein kinase	-	-	-	-	-	GO:0005515//protein binding;GO:1901265//nucleoside phosphate binding;GO:0097367//carbohydrate derivative binding;GO:0004672//protein kinase activity;GO:0032559//adenyl ribonucleotide binding;GO:0005524//ATP binding;GO:0000166//nucleotide binding;GO:0097159//organic cyclic compound binding;GO:0043168//anion binding;GO:0016772//transferase activity, transferring phosphorus-containing groups;GO:0032…	GO:0008152//metabolic process;GO:0006793//phosphorus metabolic process;GO:0043170//macromolecule metabolic process;GO:0006464//cellular protein modification process;GO:0043412//macromolecule modification;GO:0044238//primary metabolic process;GO:0006796//phosphate-containing compound metabolic process;GO:0044267//cellular protein metabolic process;GO:0071704//organic substance metabolic process;GO…
TraesCS7D01G036100.4	0	1.44	0	0.5	0.44	0.37	1.28	1.06	0.9	0.82	1.64	2.01	0	167.77	0	68.78	52.7	46.09	151.1	123.86	139.16	97.03	269.18	347.61	0.48	0.436667	1.08	1.49	-0.136502	0.914828	1.16993	0.41308	1.63421	0.249245	1.30643	0.00604185	1.77071	0.000140978	0.464281	0.281014	AGO1B	Argonaute	-	-	-	-	-	GO:1901363//heterocyclic compound binding;GO:0005515//protein binding;GO:0097159//organic cyclic compound binding;GO:0005488//binding;GO:0003676//nucleic acid binding	-
TraesCS7D01G036100.1	0	1.04	0	0.44	0.9	0.33	0	0	2.56	0	0	0	0	82.41	0.14	40.95	73.34	27.76	0	0	268.15	0	0	0	0.346667	0.556667	0.853333	0.001	0.683265	0.666902	1.29956	0.57514	-8.43741	0.00607053	0.616296	0.690346	-9.12067	2.54135e-07	-9.73697	0.000935115	AGO1B	Argonaute	-	-	-	-	-	GO:0005515//protein binding;GO:1901363//heterocyclic compound binding;GO:0003676//nucleic acid binding;GO:0005488//binding;GO:0097159//organic cyclic compound binding	-
TraesCS7D01G032500.2	0	0	0.1	0.26	0	0.75	0.79	0	1.13	0	0	0.01	0	0	7.22	16.67	0	44.49	44.65	0	82.8	0	0	0.46	0.0333333	0.336667	0.64	0.00333333	3.33628	0.112025	4.26303	0.0267138	-3.32193	0.244344	0.926751	0.55005	-6.65821	0.00311289	-7.58496	0.000286969	-	5'-AMP-activated protein kinase subunit gamma-3, putative	-	-	-	-	-	-	-
TraesCS7D01G030800.1	2.29	1.62	1.31	0.08	0.14	0.11	2.64	3.87	2.82	7.83	5.98	7.63	92	67	68	4	6	5	111	161	155	330	350	469	1.74	0.11	3.11	7.14667	-3.98351	2.08604e-06	0.837827	0.0765576	2.03818	4.50217e-08	4.82134	5.86158e-12	6.0217	7.54153e-34	1.20036	0.000529154	GSTU6	Glutathione S-transferase	Metabolism	Metabolism of other amino acids	ko00480//Glutathione metabolism	K00799	-	GO:0005515//protein binding;GO:0005488//binding	-
TraesCS7D01G027600.1	0.59	0.37	1.04	1.39	0.65	0.78	0.5	3.19	2.26	3.88	3.61	3.04	37.07	23.93	85.01	106.26	43.72	54.05	32.91	207.72	193.96	255.81	330.67	292.19	0.666667	0.94	1.98333	3.51	0.495695	0.474169	1.57289	0.0234885	2.39643	1.49291e-07	1.07719	0.0950644	1.90074	3.2766e-06	0.823544	0.118722	MEBL	Membrane protein of ER body-like protein	-	-	-	-	-	-	-
TraesCS7D01G023300.1	0.43	0.28	0.43	0.6	0.54	0.48	1	1.7	1.83	3.21	2.08	2.99	21.51	14.44	28.15	36.69	28.79	26.74	53.2	88.75	126.1	170.24	153	231.16	0.38	0.54	1.51	2.76	0.50696	0.566606	1.99048	0.00341421	2.8606	8.67445e-08	1.48352	0.0182985	2.35364	1.7195e-06	0.87012	0.0552211	CYP71E1	Cytochrome P450	Metabolism	Global and Overview;Metabolism of other amino acids	ko01110//Biosynthesis of secondary metabolites;ko00460//Cyanoamino acid metabolism	K13029	-	GO:1901363//heterocyclic compound binding;GO:0097159//organic cyclic compound binding;GO:0043167//ion binding;GO:0016705//oxidoreductase activity, acting on paired donors, with incorporation or reduction of molecular oxygen;GO:0016491//oxidoreductase activity;GO:0005506//iron ion binding;GO:0005488//binding;GO:0043169//cation binding;GO:0020037//heme binding;GO:0046872//metal ion binding;GO:00469…	GO:0044710//single-organism metabolic process;GO:0055114//oxidation-reduction process;GO:0044699//single-organism process;GO:0008152//metabolic process
TraesCS7D01G010200.1	4.52	5.41	4.22	3.78	3.75	3.27	6.29	4.34	5.11	5.65	9.33	7.02	262	323	316	266	231	208	380.98	260	404	342.7	786.77	621.22	4.71667	3.6	5.24667	7.33333	-0.389771	0.153377	0.153633	0.644927	0.636701	0.046215	0.543404	0.0646253	1.02647	0.000703354	0.483068	0.137848	Itih2	inter-alpha-trypsin inhibitor heavy chain-like protein	-	-	-	-	-	-	-
TraesCS7D01G010000.1	0.04	0	0	0.06	0.06	0.08	0.31	0.82	0.29	0.25	0.17	0.26	3	0	0	5.75	5	7.22	25.85	67.39	31.73	21.08	19.68	31.07	0.0133333	0.0666667	0.473333	0.226667	2.32193	0.201554	5.14975	0.000228087	4.08746	0.00878187	2.82782	0.00605698	1.76553	0.109256	-1.06228	0.208015	1-SST	Acid invertase 1	Metabolism	Global and Overview;Carbohydrate metabolism	ko01100//Metabolic pathways;ko00500//Starch and sucrose metabolism;ko00052//Galactose metabolism	K01193	-	GO:0004564//beta-fructofuranosidase activity;GO:0003824//catalytic activity;GO:0016798//hydrolase activity, acting on glycosyl bonds;GO:0004575//sucrose alpha-glucosidase activity;GO:0016787//hydrolase activity;GO:0090599//alpha-glucosidase activity;GO:0004553//hydrolase activity, hydrolyzing O-glycosyl compounds;GO:0015926//glucosidase activity	GO:0008152//metabolic process;GO:0005975//carbohydrate metabolic process;GO:0071704//organic substance metabolic process;GO:0044238//primary metabolic process
TraesCS7D01G009400.2	114.92	124.2	144.67	121.75	135.32	131.82	15.8	41.78	42.04	0.05	25.93	5.51	6981.55	7773.71	11371.5	8988.75	8733.37	8800.45	1004.27	2626.84	3486.45	3.23	2292.84	511.42	127.93	129.63	33.2067	10.4967	0.019045	0.999247	-1.94581	2.78037e-08	-3.60735	0.000853973	-1.96485	8.28064e-09	-3.6264	0.000820731	-1.66154	0.108676	1-SST	Acid invertase 1	Metabolism	Carbohydrate metabolism;Global and Overview	ko01100//Metabolic pathways;ko00500//Starch and sucrose metabolism;ko00052//Galactose metabolism	K01193	-	GO:0016787//hydrolase activity;GO:0003824//catalytic activity;GO:0004553//hydrolase activity, hydrolyzing O-glycosyl compounds;GO:0016798//hydrolase activity, acting on glycosyl bonds	GO:0008152//metabolic process;GO:0044238//primary metabolic process;GO:0071704//organic substance metabolic process;GO:0005975//carbohydrate metabolic process
TraesCS7D01G008800.2	23.61	21.23	22.64	25.02	22.33	25.7	7.84	8.72	7.39	3.95	5.19	4.7	1487.18	1378.15	1845.78	1915.28	1494.34	1779.02	517.01	568.48	635.86	260.63	475.99	452.49	22.4933	24.35	7.98333	4.61333	0.114424	0.657167	-1.49443	2.13442e-09	-2.28562	1.99952e-17	-1.60886	1.15421e-11	-2.40004	2.28652e-20	-0.791182	0.00623534	1-SST	Beta-fructofuranosidase 1	Metabolism	Global and Overview;Carbohydrate metabolism	ko01100//Metabolic pathways;ko00500//Starch and sucrose metabolism;ko00052//Galactose metabolism	K01193	-	GO:0016798//hydrolase activity, acting on glycosyl bonds;GO:0003824//catalytic activity;GO:0016787//hydrolase activity;GO:0004553//hydrolase activity, hydrolyzing O-glycosyl compounds	GO:0071704//organic substance metabolic process;GO:0008152//metabolic process;GO:0044238//primary metabolic process;GO:0005975//carbohydrate metabolic process
TraesCS7D01G008800.1	10.21	9.09	6.68	8.34	8.23	7.69	3.02	2.07	2.27	2.44	1.76	2.63	742.49	680.52	628.24	736.85	635.68	614.44	229.62	155.45	224.93	185.59	186.4	292.52	8.66	8.08667	2.45333	2.27667	-0.0988219	0.637145	-1.81962	5.58951e-09	-1.92744	1.26977e-09	-1.7208	1.38399e-09	-1.82862	3.19147e-10	-0.10782	0.75976	1-SST	Acid invertase 1	Metabolism	Global and Overview;Carbohydrate metabolism	ko01100//Metabolic pathways;ko00500//Starch and sucrose metabolism;ko00052//Galactose metabolism	K01193	-	GO:0004553//hydrolase activity, hydrolyzing O-glycosyl compounds;GO:0016787//hydrolase activity;GO:0003824//catalytic activity;GO:0016798//hydrolase activity, acting on glycosyl bonds	GO:0008152//metabolic process;GO:0044238//primary metabolic process;GO:0005975//carbohydrate metabolic process;GO:0071704//organic substance metabolic process
TraesCS7D01G008200.1	0	0	0	0	0.61	0	0.73	0.09	0.71	0	0.02	0	0	0	0	0	41.63	0.18	49.1	5.69	62.15	0	2.2	0	0.001	0.203333	0.51	0.00666667	7.6677	0.033623	8.99435	3.67243e-05	2.73697	0.670961	1.32665	0.405727	-4.93074	0.0907145	-6.25739	0.00029581	RPM1	Leucine-rich repeat (LRR) family protein	-	-	-	-	-	GO:0032549//ribonucleoside binding;GO:0032555//purine ribonucleotide binding;GO:0005488//binding;GO:0036094//small molecule binding;GO:0043168//anion binding;GO:0030554//adenyl nucleotide binding;GO:0043531//ADP binding;GO:0017076//purine nucleotide binding;GO:0001883//purine nucleoside binding;GO:0032559//adenyl ribonucleotide binding;GO:0032553//ribonucleotide binding;GO:0097159//organic cyclic…	-
TraesCS7D01G005200.1	0.28	0.09	0.27	0.31	0.76	0.31	0.6	0.42	0.57	1.43	1.27	2.33	9	3	11	12	26	11	20	14	25	48	59	114	0.213333	0.46	0.53	1.67667	1.10852	0.356796	1.31288	0.248075	2.97441	0.000598685	0.204358	0.851047	1.86589	0.0176193	1.66153	0.0269029	RPH8A	Disease resistance protein (NBS-LRR class) family	-	-	-	-	-	GO:0036094//small molecule binding;GO:0000166//nucleotide binding;GO:0001882//nucleoside binding;GO:0032559//adenyl ribonucleotide binding;GO:0032553//ribonucleotide binding;GO:0032555//purine ribonucleotide binding;GO:0043531//ADP binding;GO:0097367//carbohydrate derivative binding;GO:0032550//purine ribonucleoside binding;GO:1901265//nucleoside phosphate binding;GO:0005488//binding;GO:0043168//…	-
TraesCS7B01G502000.1	1.44	1.3	1.32	1.63	1.54	1.23	3.58	5.95	3.32	11.07	7.8	7.73	54.3	50.34	64.15	74.54	61.65	50.96	140.82	231.36	170.42	435.59	426.79	444.08	1.35333	1.46667	4.28333	8.86667	0.116024	0.874449	1.66222	0.000314296	2.71187	7.98372e-14	1.54619	0.00057467	2.59585	1.75248e-13	1.04966	0.00377484	OsI_14861	Cysteine protease, putative	-	-	-	-	-	GO:0016787//hydrolase activity;GO:0008233//peptidase activity;GO:0070011//peptidase activity, acting on L-amino acid peptides;GO:0008234//cysteine-type peptidase activity;GO:0003824//catalytic activity	GO:0006508//proteolysis;GO:0019538//protein metabolic process;GO:0008152//metabolic process;GO:0044238//primary metabolic process;GO:0071704//organic substance metabolic process;GO:0043170//macromolecule metabolic process
TraesCS7B01G481600.3	0	0.42	0	0	0	0	0.84	0.64	0.19	0	0	0	0	33.73	0	0	0	0	68.48	51.59	20.31	0	0	0	0.14	0.001	0.556667	0.001	-7.12928	0.0503462	1.99139	0.188162	-7.12928	0.0387555	9.12067	1.4328e-06	0	1	-9.12067	6.59462e-07	TPR2	Topless-related 1-like protein	-	-	-	-	-	GO:0005515//protein binding;GO:0005488//binding	-
TraesCS7B01G478200.3	0	0	0	0	0	0	1.49	1.44	0	0	0	0.39	0	0	0	0	0	0	59.81	57	0	0	0	22.66	0.001	0.001	0.976667	0.13	0	1	9.93172	0.000376876	7.02237	0.11788	9.93172	0.000403225	7.02237	0.126132	-2.90935	0.119357	-	Myb transcription factor	-	-	-	-	-	-	-
TraesCS7B01G474800.1	0.65	0.3	1.25	1.68	3.09	2.67	0	2.23	1.67	1.71	0	2.93	111.56	52.75	277.67	350.67	564.49	505.35	0	396.57	392.22	308.49	0	769.7	0.733333	2.48	1.3	1.54667	1.7578	0.000103135	0.825971	0.443679	1.07662	0.331363	-0.931828	0.357882	-0.681178	0.513001	0.250651	0.870679	RGA2	Disease resistance protein (NBS-LRR class) family	-	-	-	-	-	GO:0032559//adenyl ribonucleotide binding;GO:1901363//heterocyclic compound binding;GO:0097159//organic cyclic compound binding;GO:0043531//ADP binding;GO:0000166//nucleotide binding;GO:0032555//purine ribonucleotide binding;GO:0097367//carbohydrate derivative binding;GO:1901265//nucleoside phosphate binding;GO:0043167//ion binding;GO:0032553//ribonucleotide binding;GO:0005488//binding;GO:0043168…	-
TraesCS7B01G468100.2	0.79	2.2	1.62	0.72	0	1.92	0.04	0.09	0	1.39	0.83	0.63	166.55	480.19	443.32	185.55	0	446.87	9.52	19.91	0	307.96	255.22	205.46	1.53667	0.88	0.0433333	0.95	-0.804229	0.424561	-5.14818	4.90536e-12	-0.693805	0.0972163	-4.34395	0.00446711	0.110424	0.911901	4.45438	4.40448e-08	PIE1	DNA helicase	-	-	-	-	-	GO:0017076//purine nucleotide binding;GO:0032550//purine ribonucleoside binding;GO:0005524//ATP binding;GO:0001882//nucleoside binding;GO:0000166//nucleotide binding;GO:0005488//binding;GO:0032559//adenyl ribonucleotide binding;GO:0036094//small molecule binding;GO:1901363//heterocyclic compound binding;GO:1901265//nucleoside phosphate binding;GO:0043167//ion binding;GO:0043168//anion binding;GO:…	-
TraesCS7B01G461900.2	1.68	2.08	2.9	5.45	5.09	8.06	3.35	4.39	5.86	2.29	3.91	2.87	56.12	71.38	125.12	220.43	180.09	294.94	116.6	151.23	266.32	79.74	189.35	145.98	2.22	6.2	4.53333	3.02333	1.48171	0.000158153	1.03001	0.0216005	0.44558	0.372461	-0.451696	0.218904	-1.03613	0.00585179	-0.584432	0.163012	CRK6	Receptor-like protein kinase	-	-	-	-	-	GO:0016740//transferase activity;GO:0017076//purine nucleotide binding;GO:0032549//ribonucleoside binding;GO:0004672//protein kinase activity;GO:0032555//purine ribonucleotide binding;GO:0032559//adenyl ribonucleotide binding;GO:0005488//binding;GO:0097159//organic cyclic compound binding;GO:0097367//carbohydrate derivative binding;GO:0016773//phosphotransferase activity, alcohol group as accepto…	GO:0071704//organic substance metabolic process;GO:0043412//macromolecule modification;GO:0044267//cellular protein metabolic process;GO:0019538//protein metabolic process;GO:0006464//cellular protein modification process;GO:0036211//protein modification process;GO:0006468//protein phosphorylation;GO:0009987//cellular process;GO:0008152//metabolic process;GO:0044238//primary metabolic process;GO:…
TraesCS7B01G456400.1	0.06	0.08	0.36	0.57	0.6	0.43	0	0	0	0.11	0.04	0	2	3	17	25	23	17	0	0	0	4	2	0	0.166667	0.533333	0.001	0.05	1.67807	0.156835	-7.38082	0.0271585	-1.73697	0.296644	-9.05889	0.000248753	-3.41504	0.0107813	5.64386	0.239909	OMT2	O-methyltransferase	-	-	-	-	-	GO:0008168//methyltransferase activity;GO:0016740//transferase activity;GO:0016741//transferase activity, transferring one-carbon groups;GO:0046983//protein dimerization activity;GO:0008171//O-methyltransferase activity;GO:0003824//catalytic activity;GO:0005515//protein binding;GO:0005488//binding	-
TraesCS7B01G455100.1	0.02	0.17	0.21	0.07	0.04	0.02	0.91	0.23	0.51	1.17	0.8	0.45	1	9	14	4	2	1	48	12	35	62	59	35	0.133333	0.0433333	0.55	0.806667	-1.62149	0.294458	2.04439	0.0835944	2.59694	0.0115497	3.66588	0.00354604	4.21842	0.000120329	0.552541	0.500589	HST	Hydroxycinnamoyl-CoA shikimate/quinate hydroxycinnamoyltransferase	Metabolism	Global and Overview;Biosynthesis of other secondary metabolites	ko01100//Metabolic pathways;ko01110//Biosynthesis of secondary metabolites;ko00940//Phenylpropanoid biosynthesis;ko00941//Flavonoid biosynthesis;ko00945//Stilbenoid, diarylheptanoid and gingerol biosynthesis	K13065	-	GO:0016740//transferase activity;GO:0016747//transferase activity, transferring acyl groups other than amino-acyl groups;GO:0016746//transferase activity, transferring acyl groups;GO:0003824//catalytic activity	-
TraesCS7B01G453400.1	0.16	0.09	0.47	0.65	0.95	0.54	1.67	0.86	1.66	0.43	0.43	0.36	13.94	8.53	53.71	69.18	88.93	52.6	154.4	78.18	199.69	40.03	54.65	47.88	0.24	0.713333	1.39667	0.406667	1.57154	0.0479487	2.54088	0.000253041	0.760812	0.385655	0.969339	0.0483613	-0.81073	0.182142	-1.78007	0.000712886	RDL6	Disease resistance protein (NBS-LRR class) family	-	-	-	-	-	GO:0043168//anion binding;GO:0032555//purine ribonucleotide binding;GO:1901265//nucleoside phosphate binding;GO:0043531//ADP binding;GO:0097367//carbohydrate derivative binding;GO:0032549//ribonucleoside binding;GO:0001883//purine nucleoside binding;GO:0032550//purine ribonucleoside binding;GO:0001882//nucleoside binding;GO:0036094//small molecule binding;GO:0017076//purine nucleotide binding;GO:…	-
TraesCS7B01G450100.1	0.98	1.11	0.96	1.43	2.92	2.21	1.61	1.36	2.58	6.76	5.24	4.56	38.18	44.4	48.43	67.49	120.61	94.59	65.43	54.81	137.12	275.14	296.34	270.55	1.01667	2.18667	1.85	5.52	1.10489	0.0535663	0.863679	0.156154	2.44082	2.70558e-09	-0.241208	0.6748	1.33593	0.000550178	1.57714	0.000133225	Spg20	Senescence/dehydration-associated-like protein	Cellular Processes	Transport and catabolism	ko04144//Endocytosis	K19366	-	-	-
TraesCS7B01G437300.1	2.76	1.49	4.51	5.99	6.16	3.98	0.8	1.98	2.8	4.47	4.67	1	281.83	156.22	595.17	742.35	667.34	446.02	85.8	209.07	389.72	477.25	693.8	156.03	2.92	5.37667	1.86	3.38	0.880744	0.018797	-0.650666	0.171682	0.211055	0.697627	-1.53141	0.000166164	-0.669689	0.148533	0.861721	0.11748	RPM1	Disease resistance protein RPM1	-	-	-	-	-	GO:0032555//purine ribonucleotide binding;GO:0032549//ribonucleoside binding;GO:0043167//ion binding;GO:0032559//adenyl ribonucleotide binding;GO:0000166//nucleotide binding;GO:0036094//small molecule binding;GO:0005488//binding;GO:0030554//adenyl nucleotide binding;GO:0032553//ribonucleotide binding;GO:0017076//purine nucleotide binding;GO:0097159//organic cyclic compound binding;GO:0032550//pur…	-
TraesCS7B01G406700.1	0.11	0.42	0.62	0.86	0.59	0.67	0	0	0.1	0	0	0.28	10.83	42.39	78.21	101.02	60.98	71.16	0	0	13.37	0	0	41.29	0.383333	0.706667	0.0333333	0.0933333	0.88243	0.225457	-3.52356	0.0185553	-2.03814	0.165898	-4.40599	0.000327572	-2.92057	0.0268479	1.48543	0.575674	RPM1	Disease resistance protein RPM1	-	-	-	-	-	GO:0032550//purine ribonucleoside binding;GO:1901265//nucleoside phosphate binding;GO:0001883//purine nucleoside binding;GO:0000166//nucleotide binding;GO:0032559//adenyl ribonucleotide binding;GO:1901363//heterocyclic compound binding;GO:0005488//binding;GO:0097367//carbohydrate derivative binding;GO:0036094//small molecule binding;GO:0017076//purine nucleotide binding;GO:0043531//ADP binding;GO…	-
TraesCS7B01G394700.1	10.23	11.54	13.52	19.45	21.23	21.25	12.93	6.55	9.6	8.23	9.64	5.92	138.85	161.45	237.47	320.88	306.19	317.01	183.71	92.02	177.84	116.93	190.56	122.72	11.7633	20.6433	9.69333	7.93	0.811379	0.00648332	-0.279232	0.463172	-0.568904	0.125298	-1.09061	0.00161299	-1.38028	3.12457e-05	-0.289672	0.502906	-	Histone H2B	-	-	-	-	GO:0043232//intracellular non-membrane-bounded organelle;GO:0032991//macromolecular complex;GO:0005623//cell;GO:0044427//chromosomal part;GO:0005694//chromosome;GO:0043229//intracellular organelle;GO:0000786//nucleosome;GO:0044446//intracellular organelle part;GO:0043228//non-membrane-bounded organelle;GO:0044422//organelle part;GO:0044464//cell part;GO:0032993//protein-DNA complex;GO:0043234//pr…	GO:0046983//protein dimerization activity;GO:0005488//binding;GO:0003676//nucleic acid binding;GO:0003677//DNA binding;GO:1901363//heterocyclic compound binding;GO:0005515//protein binding;GO:0097159//organic cyclic compound binding;GO:0046982//protein heterodimerization activity	-
TraesCS7B01G394600.1	8.12	6.21	11.91	16.65	17.51	15.86	7.64	5.15	6.17	3.72	4.59	2.36	110.3	86.84	209.16	274.66	252.54	236.56	108.6	72.38	114.29	52.83	90.75	48.94	8.74667	16.6733	6.32	3.55667	0.930737	0.0075198	-0.468809	0.297524	-1.29821	0.010091	-1.39955	5.58546e-05	-2.22894	1.78431e-08	-0.829399	0.135474	-	Histone H2B	-	-	-	-	GO:0032991//macromolecular complex;GO:0005622//intracellular;GO:0005694//chromosome;GO:0043226//organelle;GO:0043228//non-membrane-bounded organelle;GO:0043234//protein complex;GO:0000786//nucleosome;GO:0043229//intracellular organelle;GO:0044427//chromosomal part;GO:0000785//chromatin;GO:0043232//intracellular non-membrane-bounded organelle;GO:0044464//cell part;GO:0032993//protein-DNA complex;G…	GO:0005488//binding;GO:0005515//protein binding;GO:0097159//organic cyclic compound binding;GO:1901363//heterocyclic compound binding;GO:0003677//DNA binding;GO:0003676//nucleic acid binding;GO:0046983//protein dimerization activity;GO:0046982//protein heterodimerization activity	-
TraesCS7B01G394000.1	0.66	0.56	0.73	0	0	0	1.06	1.31	1.32	1.69	1.81	1.16	16	14	23	0	0	0	27	33	44	43	64	43	0.65	0.001	1.23	1.55333	-9.3443	0.000495862	0.920147	0.290707	1.25686	0.117772	10.2644	1.09071e-05	10.6012	3.91337e-07	0.336709	0.662444	BBX32	Zinc finger protein CONSTANS-LIKE 1	-	-	-	-	GO:0005623//cell;GO:0044464//cell part;GO:0005622//intracellular	GO:0046872//metal ion binding;GO:0005488//binding;GO:0043167//ion binding;GO:0008270//zinc ion binding;GO:0043169//cation binding;GO:0046914//transition metal ion binding	-
TraesCS7B01G393300.2	0.56	0.11	0.8	0	0	0	0	0.19	0.29	0.21	0.47	0	48.38	9.75	90.39	0	0	0	0	16.9	34.22	19.52	59.87	0.37	0.49	0.001	0.16	0.226667	-8.93664	2.47205e-06	-1.61471	0.177814	-1.11221	0.349082	7.32193	0.00995392	7.82443	0.00190246	0.5025	0.737463	RGA2	NBS-LRR-like resistance protein	-	-	-	-	-	GO:0043531//ADP binding;GO:0036094//small molecule binding;GO:0032549//ribonucleoside binding;GO:0032553//ribonucleotide binding;GO:0043168//anion binding;GO:0030554//adenyl nucleotide binding;GO:0005488//binding;GO:0017076//purine nucleotide binding;GO:1901265//nucleoside phosphate binding;GO:0032550//purine ribonucleoside binding;GO:0097159//organic cyclic compound binding;GO:1901363//heterocyc…	-
TraesCS7B01G393300.1	0	0.57	0	0.26	0.72	0.45	0	0	0.18	0	0	0.03	0	51.68	0	27.54	68.13	44.09	0	0	21.52	0	0	4.42	0.19	0.476667	0.06	0.01	1.32698	0.383567	-1.66297	0.487015	-4.24793	0.0978838	-2.98995	0.0391257	-5.57491	3.70713e-05	-2.58496	0.445189	RGA2	NBS-LRR-like resistance protein	-	-	-	-	-	GO:0032559//adenyl ribonucleotide binding;GO:0030554//adenyl nucleotide binding;GO:0032550//purine ribonucleoside binding;GO:0005488//binding;GO:0032549//ribonucleoside binding;GO:0043168//anion binding;GO:0001882//nucleoside binding;GO:1901265//nucleoside phosphate binding;GO:0097159//organic cyclic compound binding;GO:0043531//ADP binding;GO:1901363//heterocyclic compound binding;GO:0001883//pu…	-
TraesCS7B01G391800.2	1.65	1.25	2.16	0.79	0.78	0.88	6.02	3.3	4.79	2.95	2.09	1.45	40.06	31.11	67.81	23.23	20.09	23.31	152.55	82.69	158.29	74.67	73.63	53.82	1.68667	0.816667	4.70333	2.16333	-1.04636	0.159791	1.47951	0.00639075	0.359081	0.597021	2.52586	1.5442e-05	1.40544	0.0482785	-1.12043	0.0318195	BZIP9	Basic-leucine zipper (BZIP) transcription factor family	-	-	-	-	-	GO:0001071//nucleic acid binding transcription factor activity;GO:0003677//DNA binding;GO:0043565//sequence-specific DNA binding;GO:0003700//transcription factor activity, sequence-specific DNA binding;GO:0005488//binding;GO:0003676//nucleic acid binding;GO:1901363//heterocyclic compound binding;GO:0097159//organic cyclic compound binding	GO:0080090//regulation of primary metabolic process;GO:0009889//regulation of biosynthetic process;GO:0031326//regulation of cellular biosynthetic process;GO:0050789//regulation of biological process;GO:0051252//regulation of RNA metabolic process;GO:0065007//biological regulation;GO:0006355//regulation of transcription, DNA-templated;GO:2000112//regulation of cellular macromolecule biosynthetic …
TraesCS7B01G391800.1	0.43	0.48	1.24	0.44	0.56	0.19	4.07	2.6	3.84	1.09	1.23	1.04	23.13	26.34	85.94	28.62	31.7	11.32	227.47	143.86	280.3	61	95.83	85.19	0.716667	0.396667	3.50333	1.12	-0.853375	0.304298	2.28935	1.19814e-05	0.644125	0.342721	3.14273	2.76739e-09	1.4975	0.0335081	-1.64523	6.32746e-05	BZIP9	Basic-leucine zipper (BZIP) transcription factor family	-	-	-	-	-	GO:1901363//heterocyclic compound binding;GO:0001071//nucleic acid binding transcription factor activity;GO:0003676//nucleic acid binding;GO:0097159//organic cyclic compound binding;GO:0005488//binding;GO:0003677//DNA binding;GO:0003700//transcription factor activity, sequence-specific DNA binding;GO:0043565//sequence-specific DNA binding	GO:0051252//regulation of RNA metabolic process;GO:1903506//regulation of nucleic acid-templated transcription;GO:0060255//regulation of macromolecule metabolic process;GO:2001141//regulation of RNA biosynthetic process;GO:0031323//regulation of cellular metabolic process;GO:0010556//regulation of macromolecule biosynthetic process;GO:0050794//regulation of cellular process;GO:0065007//biological…
TraesCS7B01G365500.1	0.62	1.15	0.65	4.19	3.82	4.52	2.24	2.87	3.04	2.98	1.89	2.68	20	38	27	163	130	159	75	95	133	100	88	131	0.806667	4.17667	2.71667	2.51667	2.37231	5.65643e-06	1.75179	0.00549238	1.64147	0.00904674	-0.620514	0.132883	-0.730838	0.0749699	-0.110323	0.81439	SOT6	Sulfotransferase	-	-	-	-	-	GO:0003824//catalytic activity;GO:0016740//transferase activity;GO:0008146//sulfotransferase activity;GO:0016782//transferase activity, transferring sulfur-containing groups	-
TraesCS7B01G363900.1	0.8	0.11	0.39	0.4	0.15	0.77	0	0	0	0	0	0	37.66	5.57	24.14	23.07	7.47	40.04	0	0	0	0	0	0	0.433333	0.44	0.001	0.001	0.0220263	1	-8.75933	0.000403799	-8.75933	0.000199311	-8.78136	0.000342826	-8.78136	0.000166407	0	1	-	RING/U-box superfamily protein	-	-	-	-	-	GO:0043167//ion binding;GO:0008270//zinc ion binding;GO:0046872//metal ion binding;GO:0005488//binding;GO:0046914//transition metal ion binding;GO:0043169//cation binding	-
TraesCS7B01G362600.1	0	3.22	0	0	0	0	0	0	6.17	0	0	0	0	273.71	0	0	0	0	0	0	693.97	0	0	0	1.07333	0.001	2.05667	0.001	-10.0679	0.00062967	0.93821	0.697462	-10.0679	0.000491738	11.0061	0.00018191	0	1	-11.0061	0.000136046	-	Elongation factor	-	-	-	-	-	GO:0032561//guanyl ribonucleotide binding;GO:0017076//purine nucleotide binding;GO:0005525//GTP binding;GO:0016818//hydrolase activity, acting on acid anhydrides, in phosphorus-containing anhydrides;GO:0001883//purine nucleoside binding;GO:0032550//purine ribonucleoside binding;GO:0043167//ion binding;GO:0032549//ribonucleoside binding;GO:0016787//hydrolase activity;GO:1901363//heterocyclic compo…	-
TraesCS7B01G355500.1	1.03	0.89	0.71	1.67	1.12	0.99	1.61	2.3	2.17	3.09	2.3	5.69	107.26	95.5	95.41	212.46	124.8	113.23	175.75	248.95	308.93	338.52	350.41	908.99	0.876667	1.26	2.02667	3.69333	0.523323	0.220217	1.20901	0.00114927	2.07482	2.82117e-07	0.685685	0.052728	1.5515	7.627e-05	0.865815	0.0237437	GLR3.4	Glutamate receptor	-	-	-	-	GO:0016020//membrane	GO:0099600//transmembrane receptor activity;GO:0022857//transmembrane transporter activity;GO:0004872//receptor activity;GO:0038023//signaling receptor activity;GO:0005230//extracellular ligand-gated ion channel activity;GO:0004888//transmembrane signaling receptor activity;GO:0022803//passive transmembrane transporter activity;GO:0022838//substrate-specific channel activity;GO:0015276//ligand-ga…	-
TraesCS7B01G354200.1	21.71	29.1	24.06	22.5	22.66	22.87	31.31	32.92	30.11	45.77	45.05	49.9	595.95	822.89	854.35	750.51	660.6	689.68	899.31	934.93	1128.13	1315	1799.79	2092.21	24.9567	22.6767	31.4467	46.9067	-0.138217	0.503312	0.333482	0.209736	0.910368	0.000613063	0.471699	0.0370146	1.04858	9.25288e-06	0.576886	0.025477	-	Polyubiquitin	-	-	-	-	-	GO:0005515//protein binding;GO:0005488//binding	-
TraesCS7B01G350200.1	3.78	5.2	2.31	1.1	1.19	1.72	11.59	12.63	12.4	11.36	10.27	9.02	48	68	38	17	16	24	154	166	215	151	189.78	175	3.76333	1.33667	12.2067	10.2167	-1.49337	0.0504432	1.69759	0.000418132	1.44084	0.00369988	3.19096	9.23028e-10	2.93421	5.70786e-08	-0.256745	0.4691	PBP1	Calcium-binding family protein	-	-	-	-	-	GO:0043167//ion binding;GO:0043169//cation binding;GO:0005488//binding;GO:0046872//metal ion binding;GO:0005509//calcium ion binding	-
TraesCS7B01G337700.2	0	0	0.8	0.48	0.25	0.49	0	0	0	0	0	0	0	0	35.68	20.09	9.06	18.75	0	0	0	0	0	0	0.266667	0.406667	0.001	0.001	0.608809	0.731862	-8.05889	0.0628717	-8.05889	0.0456371	-8.6677	0.00132571	-8.6677	0.000711258	0	1	HMA1	Copper-transporting ATPase	-	-	-	-	-	GO:1901363//heterocyclic compound binding;GO:0005488//binding;GO:0097159//organic cyclic compound binding;GO:0043167//ion binding;GO:1901265//nucleoside phosphate binding;GO:0043169//cation binding;GO:0000166//nucleotide binding;GO:0036094//small molecule binding;GO:0046872//metal ion binding	-
TraesCS7B01G337700.1	1.78	1.77	1.13	1.28	1.61	1.71	0.91	0.23	0.24	0.2	0.07	0.09	153.55	157.4	126.85	133.98	147.82	162	82.2	20.74	28.82	18.43	8.33	12.33	1.56	1.53333	0.46	0.12	-0.0248747	0.902263	-1.76184	0.00480572	-3.70044	4.38891e-09	-1.73697	0.00530024	-3.67557	4.51138e-09	-1.9386	0.0480565	HMA1	Copper-transporting ATPase	-	-	-	-	GO:0044425//membrane part;GO:0016021//integral component of membrane;GO:0016020//membrane;GO:0031224//intrinsic component of membrane	-	-
TraesCS7B01G336900.1	12	10.51	11.19	13.88	13.5	16.36	10.66	13.17	9.25	5.98	7.66	6.02	184	166	222	258.64	219.85	275.65	171	209	193.66	96	171	141	11.2333	14.58	11.0267	6.55333	0.376205	0.230066	-0.0267894	0.916704	-0.777485	0.027796	-0.402994	0.220384	-1.15369	0.000556734	-0.750696	0.0498163	-	Histone H2A	-	-	-	-	GO:0044424//intracellular part;GO:0044815//DNA packaging complex;GO:0043232//intracellular non-membrane-bounded organelle;GO:0043226//organelle;GO:0000786//nucleosome;GO:0044422//organelle part;GO:0044446//intracellular organelle part;GO:0043234//protein complex;GO:0043229//intracellular organelle;GO:0043228//non-membrane-bounded organelle;GO:0000785//chromatin;GO:0005623//cell;GO:0005634//nucleu…	GO:0005488//binding;GO:0005515//protein binding;GO:1901363//heterocyclic compound binding;GO:0003676//nucleic acid binding;GO:0046983//protein dimerization activity;GO:0003677//DNA binding;GO:0046982//protein heterodimerization activity;GO:0097159//organic cyclic compound binding	-
TraesCS7B01G335500.1	0	0	0	0.52	0.21	0.42	0.3	0.1	0.98	0.63	0.34	0	0	0	0	29.77	10.38	21.8	14.87	4.95	63.07	31.32	23.4	0	0.001	0.383333	0.46	0.323333	8.58246	0.000338317	8.84549	0.000434222	8.33688	0.00528794	0.263034	0.808976	-0.245577	0.865306	-0.508612	0.712474	ILL6	IAA-amino acid hydrolase ILR1, putative	-	-	-	-	-	GO:0016787//hydrolase activity;GO:0003824//catalytic activity	GO:0008152//metabolic process
TraesCS7B01G330600.1	8.57	7.2	5.96	3.53	4.56	3.9	10.36	8.87	9.87	18.84	15.9	11.06	170	147	153	85	96	85	215	182	267	391	459	335	7.24333	3.99667	9.7	15.2667	-0.857857	0.0258164	0.421331	0.232075	1.07566	0.00218136	1.27919	0.000400855	1.93352	3.47975e-08	0.654328	0.0531551	-	Freezing-induced 1	-	-	-	-	-	-	-
TraesCS7B01G330400.1	0.72	0.25	0.12	0.08	0.05	0.05	0.79	0.55	1.02	3.98	1.77	2.9	14	5	3	2	1	1	16	11	27	81	50	86	0.363333	0.06	0.786667	2.88333	-2.59826	0.125521	1.11446	0.373028	2.98837	0.00125196	3.71272	0.0114037	5.58663	2.18624e-07	1.87391	0.0146551	-	3-octaprenyl-4-hydroxybenzoate carboxy-lyase	-	-	-	-	-	-	-
TraesCS7B01G322500.3	0.33	0.48	0.07	0.25	0.4	0.47	0	0	0	0.28	0	0.41	28.83	42.99	8.22	26.33	37.15	45.09	0	0	0	25.27	0	54.15	0.293333	0.373333	0.001	0.23	0.347923	0.721075	-8.1964	0.000116076	-0.350907	0.754359	-8.54432	7.07133e-06	-0.69883	0.542841	7.84549	0.00267731	ADCS	Aminodeoxychorismate synthase	Metabolism	Metabolism of cofactors and vitamins	ko00790//Folate biosynthesis	K13950	-	-	GO:0008152//metabolic process;GO:0071704//organic substance metabolic process;GO:0043604//amide biosynthetic process;GO:1901607//alpha-amino acid biosynthetic process;GO:0009396//folic acid-containing compound biosynthetic process;GO:0018130//heterocycle biosynthetic process;GO:0044281//small molecule metabolic process;GO:1901566//organonitrogen compound biosynthetic process;GO:0009058//biosynthe…
TraesCS7B01G315800.1	0.77	0.96	2.31	0.86	0.54	1.97	0.6	0.91	1.29	0	0	0.19	47.48	60.64	183.85	64.57	35.33	133.54	38.49	58.08	108.31	0	0	18.33	1.34667	1.12333	0.933333	0.0633333	-0.261607	0.677427	-0.528928	0.389671	-4.41028	0.000281634	-0.267322	0.69342	-4.14868	0.00152069	-3.88136	0.00345395	PHL1	MYB transcription factor	-	-	-	-	-	GO:0003677//DNA binding;GO:1901363//heterocyclic compound binding;GO:0005488//binding;GO:0097159//organic cyclic compound binding;GO:0003676//nucleic acid binding	-
TraesCS7B01G314500.1	2.9	2.47	2.24	2.84	3.46	2.68	5.48	5.58	7.75	6.26	5.68	7.49	180.75	158.65	181.05	215.66	229.66	183.81	358.08	360.1	659.93	408.72	515.59	714.04	2.53667	2.99333	6.27	6.47667	0.238819	0.492473	1.30553	4.03144e-05	1.35232	1.49864e-05	1.06671	0.000321767	1.1135	0.000144786	0.0467861	0.893826	At2g37660	NAD(P)-binding Rossmann-fold superfamily protein	-	-	-	-	-	-	-
TraesCS7B01G313300.1	0.15	0	0.15	0.26	0.34	0.3	0.34	0.39	0	0	0	0	12.72	0	17.11	27.66	31.54	28.64	30.77	35.41	0	0.01	0	0	0.1	0.3	0.243333	0.001	1.58496	0.188592	1.28293	0.435535	-6.64386	0.0184633	-0.302029	0.80841	-8.22882	1.31225e-05	-7.92679	0.00219621	UPL6	E3 ubiquitin-protein ligase	Genetic Information Processing	Folding, sorting and degradation	ko04120//Ubiquitin mediated proteolysis	K10589	-	GO:0003824//catalytic activity;GO:0016740//transferase activity;GO:0019787//ubiquitin-like protein transferase activity;GO:0004842//ubiquitin-protein transferase activity	-
TraesCS7B01G304800.1	0	0.76	1.72	0	2.46	1.5	0	0	0	0	0	0	0	31.46	89.49	0	105	66.1	0	0	0	0	0	0	0.826667	1.32	0.001	0.001	0.67516	0.656583	-9.69116	0.000596093	-9.69116	0.000341371	-10.3663	9.88484e-05	-10.3663	5.91083e-05	0	1	IQD1	Protein IQ-DOMAIN 1	-	-	-	-	-	-	-
TraesCS7B01G303800.1	3.45	3.64	3.68	3.45	3.99	3.47	4.72	4.57	4.85	2.08	2.24	2.38	295.44	321.15	408.4	359.04	363.41	327.02	423.94	405.17	567.49	186.8	279.5	312.19	3.59	3.63667	4.71333	2.23333	0.0186329	1	0.392764	0.159038	-0.684785	0.0188495	0.374131	0.141598	-0.703418	0.0154361	-1.07755	0.000275916	-	DUF1680 domain protein	-	-	-	-	-	GO:0003824//catalytic activity;GO:0004553//hydrolase activity, hydrolyzing O-glycosyl compounds;GO:0016798//hydrolase activity, acting on glycosyl bonds;GO:0016787//hydrolase activity;GO:0046556//alpha-L-arabinofuranosidase activity	GO:0008152//metabolic process;GO:0044710//single-organism metabolic process;GO:0005996//monosaccharide metabolic process;GO:0019566//arabinose metabolic process;GO:0044281//small molecule metabolic process;GO:0005975//carbohydrate metabolic process;GO:0044699//single-organism process;GO:0071704//organic substance metabolic process;GO:0046373//L-arabinose metabolic process;GO:0044723//single-organ…
TraesCS7B01G296900.1	0	0.44	0	0	0	0	0.43	0.37	1.03	0	0.41	0	0	24.9	0	0	0	0	24.97	21.14	76.82	0	32.99	0	0.146667	0.001	0.61	0.136667	-7.1964	0.0815983	2.05627	0.179049	-0.10188	0.966268	9.25267	8.33111e-06	7.09452	0.0712761	-2.15815	0.154816	-	Galactan beta-1,4-galactosyltransferase GALS1	-	-	-	-	-	-	-
TraesCS7B01G296500.4	1.17	0.06	0.14	0	1.71	0	0	0	0	0	0	0.11	142.29	6.94	22.36	0	221.21	0	0	0	0	0	0	21.26	0.456667	0.57	0.001	0.0366667	0.31982	0.863651	-8.835	6.37129e-06	-3.6386	0.0230331	-9.15482	0.00138714	-3.95842	0.092733	5.1964	0.13673	pqqL	Processing peptidase	-	-	-	-	-	GO:0046872//metal ion binding;GO:0043169//cation binding;GO:0005488//binding;GO:0003824//catalytic activity;GO:0043167//ion binding	-
TraesCS7B01G293400.1	4.19	4.47	4.94	4.14	5.03	4.64	2.46	2.03	2.6	2.02	2.71	1.77	295	324	450	354	376	359	181	148	250	149	278	190	4.53333	4.60333	2.36333	2.16667	0.0221067	0.99743	-0.939749	0.00199159	-1.0651	0.000788368	-0.961856	0.00128309	-1.0872	0.000541388	-0.125346	0.721105	Sas10	Something about silencing protein 10	-	-	-	-	-	-	-
TraesCS7B01G285700.1	1.51	2.16	0	0	0	2.12	0	0	0.4	0	0	0	82.18	121.03	0.07	0	0	127.06	0	0	29.57	0	0.25	0	1.22333	0.706667	0.133333	0.001	-0.791716	0.660572	-3.19771	0.0760044	-10.2566	1.39036e-05	-2.40599	0.305559	-9.46489	0.00325463	-7.05889	0.0648383	At5g56590	Glucan endo-1,3-beta-glucosidase 3	-	-	-	-	-	GO:0004553//hydrolase activity, hydrolyzing O-glycosyl compounds;GO:0003824//catalytic activity;GO:0016798//hydrolase activity, acting on glycosyl bonds;GO:0016787//hydrolase activity	GO:0044238//primary metabolic process;GO:0071704//organic substance metabolic process;GO:0005975//carbohydrate metabolic process;GO:0008152//metabolic process
TraesCS7B01G285400.1	2.39	1.22	2.47	2.36	2.69	1.99	2.12	1.97	2.85	6.89	6.29	7.41	97	50.99	130.08	116.7	116	89	90	83	158.06	293.4	372	460.46	2.02667	2.34667	2.31333	6.86333	0.211504	0.684781	0.190864	0.715929	1.7598	3.22635e-06	-0.0206398	0.98389	1.5483	1.64184e-06	1.56894	6.81187e-06	HIPP26	Heavy metal-associated domain containing protein, expressed	-	-	-	-	-	GO:0043167//ion binding;GO:0005488//binding;GO:0043169//cation binding;GO:0046872//metal ion binding	GO:0051179//localization;GO:1902578//single-organism localization;GO:0044699//single-organism process;GO:0051234//establishment of localization;GO:0030001//metal ion transport;GO:0006810//transport;GO:0044765//single-organism transport;GO:0006812//cation transport;GO:0006811//ion transport
TraesCS7B01G283000.1	16.25	15.86	12.68	16.65	15.15	15.56	28.32	32.14	41.5	27.82	23.19	45.8	734	738	741	914	727	772	1338	1502	2558	1315	1524.47	3159.46	14.93	15.7867	33.9867	32.27	0.0804924	0.800796	1.18675	1.31863e-05	1.11198	0.000430655	1.10626	5.15968e-06	1.03149	0.000417764	-0.0747753	0.797988	-	Fructose-bisphosphate aldolase	Metabolism	Energy metabolism;Carbohydrate metabolism;Global and Overview	ko01100//Metabolic pathways;ko01110//Biosynthesis of secondary metabolites;ko01130//Biosynthesis of antibiotics;ko01120//Microbial metabolism in diverse environments;ko01200//Carbon metabolism;ko01230//Biosynthesis of amino acids;ko00010//Glycolysis / Gluconeogenesis;ko00710//Carbon fixation in photosynthetic organisms;ko00051//Fructose and mannose metabolism;ko00030//Pentose phosphate pathway	K01623	-	GO:0003824//catalytic activity;GO:0016830//carbon-carbon lyase activity;GO:0016832//aldehyde-lyase activity;GO:0016829//lyase activity;GO:0004332//fructose-bisphosphate aldolase activity	GO:0009126//purine nucleoside monophosphate metabolic process;GO:0016052//carbohydrate catabolic process;GO:0006082//organic acid metabolic process;GO:1901564//organonitrogen compound metabolic process;GO:0006757//ATP generation from ADP;GO:0044237//cellular metabolic process;GO:0006163//purine nucleotide metabolic process;GO:0009199//ribonucleoside triphosphate metabolic process;GO:0046034//ATP …
TraesCS7B01G279400.1	12.17	11.17	12.42	13.01	12.58	10.72	6.21	9.31	7.46	4.94	5.93	3.34	534	505	705	694	586.6	517	285	423	447	227	379	224	11.92	12.1033	7.66	4.73667	0.0220202	0.991442	-0.637968	0.022054	-1.33144	1.75953e-05	-0.659988	0.0175943	-1.35346	1.10806e-05	-0.693472	0.043247	-	TPR repeat protein	-	-	-	-	-	GO:0005515//protein binding;GO:0005488//binding	-
TraesCS7B01G275800.1	27.66	32.69	32.66	24.11	22.21	23.21	18.15	21.55	17.16	13.08	14.03	14.11	1502.09	1828.77	2294.81	1591.29	1281.61	1385.35	1031.18	1211.13	1271.67	743.52	1108.96	1170.26	31.0033	23.1767	18.9533	13.74	-0.41975	0.0408262	-0.709972	0.00385795	-1.17404	2.28899e-06	-0.290221	0.222571	-0.754291	0.00143311	-0.46407	0.0737224	CIPK25	Non-specific serine/threonine protein kinase	Cellular Processes	Transport and catabolism	ko04140//Regulation of autophagy	K07198	-	GO:0005488//binding;GO:0030554//adenyl nucleotide binding;GO:0032555//purine ribonucleotide binding;GO:0036094//small molecule binding;GO:0003824//catalytic activity;GO:0017076//purine nucleotide binding;GO:0097159//organic cyclic compound binding;GO:0016740//transferase activity;GO:0032549//ribonucleoside binding;GO:0032550//purine ribonucleoside binding;GO:0035639//purine ribonucleoside triphos…	GO:0007154//cell communication;GO:0016310//phosphorylation;GO:0019538//protein metabolic process;GO:0051716//cellular response to stimulus;GO:0007165//signal transduction;GO:0065007//biological regulation;GO:0044260//cellular macromolecule metabolic process;GO:0044700//single organism signaling;GO:0050896//response to stimulus;GO:0023052//signaling;GO:0006464//cellular protein modification proces…
TraesCS7B01G269900.1	0.42	0.14	0.15	0.1	0.3	0.14	3.44	3.54	2.24	0.36	0.65	0.44	17	6	8	5	12.68	6.31	145	147.37	123.3	15	38.25	27	0.236667	0.18	3.07333	0.483333	-0.39486	0.761935	3.69888	1.01504e-07	1.03016	0.333378	4.09374	3.50382e-09	1.42502	0.189221	-2.66871	3.69725e-06	Os06g0561000	Inositol oxygenase	Metabolism	Carbohydrate metabolism	ko00562//Inositol phosphate metabolism;ko00053//Ascorbate and aldarate metabolism	K00469	GO:0005623//cell;GO:0044464//cell part;GO:0044424//intracellular part;GO:0005737//cytoplasm;GO:0005622//intracellular	GO:0050113//inositol oxygenase activity;GO:0005506//iron ion binding;GO:0046872//metal ion binding;GO:0003824//catalytic activity;GO:0046914//transition metal ion binding;GO:0016491//oxidoreductase activity;GO:0005488//binding;GO:0016701//oxidoreductase activity, acting on single donors with incorporation of molecular oxygen;GO:0043169//cation binding;GO:0043167//ion binding	GO:0016052//carbohydrate catabolic process;GO:0006020//inositol metabolic process;GO:0055114//oxidation-reduction process;GO:0044281//small molecule metabolic process;GO:1901575//organic substance catabolic process;GO:0009987//cellular process;GO:0071704//organic substance metabolic process;GO:0044723//single-organism carbohydrate metabolic process;GO:0044724//single-organism carbohydrate catabol…
TraesCS7B01G269000.2	2.86	2.45	1.87	2.72	1.93	3.82	2.89	3.75	2.68	1.21	0.74	0.25	393.88	347.56	333.13	454.76	282.11	578.71	416.09	533.86	502.9	174.98	148.82	53.61	2.39333	2.82333	3.10667	0.733333	0.238378	0.495168	0.376346	0.231376	-1.70648	0.000374869	0.137968	0.643928	-1.94486	7.47609e-05	-2.08283	1.55084e-05	Ccar2	Cell division cycle and apoptosis regulator protein 1	-	-	-	-	-	GO:0005509//calcium ion binding;GO:0043167//ion binding;GO:0046872//metal ion binding;GO:0005488//binding;GO:0043169//cation binding	-
TraesCS7B01G262800.1	0.55	0.39	0.4	1.33	1.21	0.7	3.65	2.55	3.63	4.7	2.22	2.52	15	11	14	44	35	21	104	72	135	134	88	105	0.446667	1.08	3.27667	3.14667	1.27376	0.165062	2.87496	2.52053e-05	2.81655	5.15601e-05	1.6012	0.00785971	1.54279	0.0124536	-0.0584046	0.900657	-	cysteine-rich/transmembrane domain A-like protein	-	-	-	-	-	-	-
TraesCS7B01G262400.1	1.22	1.34	0.76	1.91	1.89	2.01	3.92	6.93	7.11	11.64	7.53	6.94	31	35	25	59	51	56	104	182	246	309	278	269	1.10667	1.93667	5.98667	8.70333	0.807355	0.258464	2.43553	5.15025e-06	2.97535	9.26129e-11	1.62818	0.000373857	2.16799	3.66144e-08	0.539815	0.166604	-	cysteine-rich/transmembrane domain A-like protein	-	-	-	-	-	-	-
TraesCS7B01G262300.1	4.44	2	2.76	1.96	1.94	2.6	6.14	9.28	11.92	25.02	13.8	10.96	56	26	45	30	26	36	81	121	205	330	253	211	3.06667	2.16667	9.11333	16.5933	-0.501194	0.485067	1.57131	0.00561103	2.43586	9.71077e-07	2.0725	0.000211375	2.93705	7.46747e-10	0.864553	0.045822	-	cysteine-rich/transmembrane domain A-like protein	-	-	-	-	-	-	-
TraesCS7B01G259700.1	5.02	4.19	9.95	25.86	15.64	19.39	6.58	11.14	6.18	5.29	2.92	1.22	78	67	200	488	258	331	107	179	131	86	66	29	6.38667	20.2967	7.96667	3.14333	1.66811	2.17765e-05	0.318913	0.527365	-1.02277	0.102301	-1.34919	0.00021934	-2.69088	3.27869e-08	-1.34168	0.0244472	WIR1A	Chaperone DnaJ-domain superfamily protein	-	-	-	-	-	-	-
TraesCS7B01G258500.1	9.43	7.53	7.76	8.76	9.01	9.98	5.31	5.73	6.26	4.05	4.47	3.06	329.8	271.22	350.88	372.28	334.73	383.54	194.11	207.3	298.97	148.37	227.51	163.56	8.24	9.25	5.76667	3.86	0.166809	0.58553	-0.514907	0.0852016	-1.09404	0.00076192	-0.681716	0.0176468	-1.26085	5.43057e-05	-0.579137	0.0951857	UTR3	UDP-galactose transporter, putative	-	-	-	-	-	-	GO:0009987//cellular process;GO:0051179//localization;GO:0051234//establishment of localization;GO:0044765//single-organism transport;GO:0044699//single-organism process;GO:1902578//single-organism localization;GO:0055085//transmembrane transport;GO:0006810//transport;GO:0044763//single-organism cellular process
TraesCS7B01G251400.1	6.54	6.07	4.59	1.81	1.4	1.68	9	5.91	6.44	3.68	3.5	3.42	294	281	267	99	67	83	423	275	395	173	229	235	5.73333	1.63	7.11667	3.53333	-1.8145	6.589e-08	0.311828	0.34599	-0.698344	0.0270211	2.12633	6.98326e-10	1.11616	0.00354568	-1.01017	0.00203273	GLK1	Two-component response regulator-like protein	-	-	-	-	-	GO:0097159//organic cyclic compound binding;GO:0003677//DNA binding;GO:0003676//nucleic acid binding;GO:0005488//binding;GO:1901363//heterocyclic compound binding	-
TraesCS7B01G250200.1	0	0.27	0	0	0	0	2.01	0.37	0.41	0	0	0	0	11.32	0	0	0	0	85.22	15.36	22.79	0	0	0	0.09	0.001	0.93	0.001	-6.49185	0.204296	3.36923	0.0280743	-6.49185	0.166323	9.86109	1.34573e-05	0	1	-9.86109	6.69686e-06	PPH	Alpha/beta hydrolase, putative	-	-	-	-	-	-	-
TraesCS7B01G249400.1	0	0	0	0	0.63	0	0.49	0.18	0	0.08	0	0.42	0	0	0	0	145.55	0	110.98	39.3	0	17.8	0	139.56	0.001	0.21	0.223333	0.166667	7.71425	0.00333203	7.80305	0.000168493	7.38082	0.000442285	0.0888093	0.965575	-0.333424	0.862786	-0.422233	0.78374	-	Embryo defective 2016, putative	-	-	-	-	-	-	-
TraesCS7B01G246900.3	0	0	0	1.65	1.94	3.75	1.84	0	2.78	1.94	2.76	4.31	0	0	0	82.77	84.86	169.75	79.35	0	156.31	83.69	165.42	271.6	0.001	2.44667	1.54	3.00333	11.2566	5.5571e-14	10.5887	3.38168e-05	11.5523	1.32608e-17	-0.667887	0.50761	0.295747	0.527824	0.963634	0.326059	MPK11	Mitogen-activated protein kinase	-	-	-	-	-	GO:0017076//purine nucleotide binding;GO:0032549//ribonucleoside binding;GO:1901265//nucleoside phosphate binding;GO:0032550//purine ribonucleoside binding;GO:0016772//transferase activity, transferring phosphorus-containing groups;GO:0032555//purine ribonucleotide binding;GO:0043167//ion binding;GO:0000166//nucleotide binding;GO:1901363//heterocyclic compound binding;GO:0003824//catalytic activi…	GO:0071704//organic substance metabolic process;GO:0006796//phosphate-containing compound metabolic process;GO:0006468//protein phosphorylation;GO:0044237//cellular metabolic process;GO:0009987//cellular process;GO:0008152//metabolic process;GO:0044238//primary metabolic process;GO:0036211//protein modification process;GO:0016310//phosphorylation;GO:0019538//protein metabolic process;GO:0043170//…
TraesCS7B01G246900.2	3.75	3.9	3.85	1.11	1.07	0	0	0	0	1.94	1.71	0	152.97	164.15	203.34	55.23	46.4	0	0	0	0	82.72	101.36	0.02	3.83333	0.726667	0.001	1.21667	-2.39923	0.00475842	-11.9044	1.26089e-22	-1.65567	0.0672179	-9.50515	0.000958164	0.743568	0.614412	10.2487	8.04039e-05	MPK11	Mitogen-activated protein kinase	-	-	-	-	-	GO:0032550//purine ribonucleoside binding;GO:0001883//purine nucleoside binding;GO:0005488//binding;GO:0017076//purine nucleotide binding;GO:0004672//protein kinase activity;GO:0097367//carbohydrate derivative binding;GO:0004674//protein serine/threonine kinase activity;GO:0032553//ribonucleotide binding;GO:0043168//anion binding;GO:0005057//receptor signaling protein activity;GO:0032549//ribonuc…	GO:0071704//organic substance metabolic process;GO:0019538//protein metabolic process;GO:0043412//macromolecule modification;GO:0008152//metabolic process;GO:0006468//protein phosphorylation;GO:0006464//cellular protein modification process;GO:0036211//protein modification process;GO:0044237//cellular metabolic process;GO:0044260//cellular macromolecule metabolic process;GO:0009987//cellular proc…
TraesCS7B01G244300.1	1.63	1.15	0.83	1.25	0.7	1.22	0.28	0.07	0.3	3.12	1.99	1.65	44	32	29	41	20	36	8	2	11	88	78	68	1.20333	1.05667	0.216667	2.25333	-0.187516	0.7947	-2.47349	0.0190838	0.905024	0.17667	-2.28597	0.0369498	1.09254	0.0970917	3.37851	0.000177045	-	Late embryogenesis abundant D-like protein	-	-	-	-	-	-	-
TraesCS7B01G241100.1	15.85	14.76	17.16	17.15	16.8	15.68	9.93	11.56	13.51	24.27	24.82	24.6	404	387.71	566	531.3	455	439.29	265	305	470	647.51	921.04	958.19	15.9233	16.5433	11.6667	24.5633	0.0551076	0.885789	-0.44875	0.105743	0.625364	0.0209752	-0.503858	0.0659615	0.570256	0.0219016	1.07411	0.000169424	RTNLB2	Reticulon-like protein	-	-	-	-	-	-	-
TraesCS7B01G230000.1	23.56	22.64	26.85	28.9	25.99	25.87	21.65	15.54	17.89	10.13	13.65	10.04	497	492	733	740.88	582.56	599.7	478	339.35	515.28	223.68	419	323.62	24.35	26.92	18.36	11.2733	0.144757	0.594385	-0.407356	0.132195	-1.11101	0.00011813	-0.552112	0.0372658	-1.25576	6.66367e-06	-0.703652	0.0242459	HMGB7	High mobility group family	-	-	-	-	-	-	-
TraesCS7B01G216600.1	3.58	0	4.77	1.36	1.43	1.51	3.32	6.14	5.29	0	1.99	2.97	149.09	0	256.7	68.94	63.1	69.23	144.69	264.32	300.28	0	120.62	189.09	2.78333	1.43333	4.91667	1.65333	-0.95744	0.34566	0.820867	0.397107	-0.751436	0.587431	1.77831	1.0315e-05	0.206003	0.841429	-1.5723	0.09192	CSN3	COP9 signalosome complex subunit 3	-	-	-	-	-	GO:0005488//binding;GO:0005515//protein binding	-
TraesCS7B01G212400.1	1	1.56	0.29	0	0	0	0.27	1.81	0	0	0	0.76	63.62	102.04	23.96	0	0	0	17.73	118.53	0	0	0	73.15	0.95	0.001	0.693333	0.253333	-9.89178	2.82988e-08	-0.454378	0.694928	-1.90689	0.177017	9.43741	0.000402133	7.98489	0.0207659	-1.45251	0.442358	GTE9	Transcription factor GTE8	-	-	-	-	-	GO:0005488//binding;GO:0005515//protein binding	-
TraesCS7B01G206400.1	0.45	0.8	0.67	0.67	1.5	1.16	0.31	1.13	1.41	2.21	3.37	2.89	15.61	28.5	29.91	28.11	54.98	44.08	11.35	40.36	66.52	80.16	169.45	152.73	0.64	1.11	0.95	2.82333	0.794416	0.326252	0.569856	0.540191	2.14126	0.000300137	-0.22456	0.802829	1.34684	0.0140359	1.5714	0.0156999	FAM135A	Alpha/beta-hydrolase superfamily protein	-	-	-	-	-	-	-
TraesCS7B01G201500.1	2.13	2.51	2.75	3.3	3.12	4.22	5.44	6.65	4.58	2.45	2.22	2.49	160.52	195	268.81	303	250.54	350.28	429.49	519.35	472	193.57	243.53	286.72	2.46333	3.54667	5.55667	2.38667	0.525852	0.0874139	1.17361	0.000145816	-0.0456148	0.849653	0.647756	0.0235612	-0.571467	0.0604937	-1.21922	8.82619e-05	SLC37A2	Glycerol-3-phosphate transporter, putative	-	-	-	-	GO:0031224//intrinsic component of membrane;GO:0016021//integral component of membrane;GO:0044425//membrane part;GO:0016020//membrane	GO:0005215//transporter activity	GO:1902578//single-organism localization;GO:0044765//single-organism transport;GO:0044699//single-organism process;GO:0006810//transport;GO:0051179//localization;GO:0009987//cellular process;GO:0044763//single-organism cellular process;GO:0051234//establishment of localization;GO:0055085//transmembrane transport
TraesCS7B01G200900.1	0	3.25	1.16	0.38	0.24	0.88	1.86	0.87	0.27	0	0	0	0	187.02	83.9	25.99	14.45	53.93	108.73	50.11	20.6	0	0	0	1.47	0.5	1	0.001	-1.55582	0.18007	-0.555816	0.625147	-10.5216	6.27024e-06	1	0.250747	-8.96578	1.88563e-05	-9.96578	1.12939e-07	VIP2	RNA polymerase II-associated factor 1	-	-	-	-	GO:0044451//nucleoplasm part;GO:0016593//Cdc73/Paf1 complex;GO:0043233//organelle lumen;GO:0055029//nuclear DNA-directed RNA polymerase complex;GO:0032991//macromolecular complex;GO:0000428//DNA-directed RNA polymerase complex;GO:1990234//transferase complex;GO:0030880//RNA polymerase complex;GO:0043227//membrane-bounded organelle;GO:0043234//protein complex;GO:0044464//cell part;GO:0043231//intr…	GO:0005515//protein binding;GO:0005488//binding	GO:0051276//chromosome organization;GO:0071840//cellular component organization or biogenesis;GO:0046483//heterocycle metabolic process;GO:0006325//chromatin organization;GO:0009059//macromolecule biosynthetic process;GO:0032774//RNA biosynthetic process;GO:0016570//histone modification;GO:0043412//macromolecule modification;GO:0043170//macromolecule metabolic process;GO:0016568//chromatin modifi…
TraesCS7B01G197800.1	0	0	0	0.34	0.63	0.11	0	0	0	0	0	0	0	0	0	52.18	84.68	14.95	0	0	0	0	0	0	0.001	0.36	0.001	0.001	8.49185	1.01155e-06	0	1	0	1	-8.49185	1.57045e-06	-8.49185	5.1361e-07	0	1	FAD2-2	Fatty acid desaturase	Metabolism	Lipid metabolism;Global and Overview	ko01212//Fatty acid metabolism;ko01040//Biosynthesis of unsaturated fatty acids	K10256	-	GO:0016717//oxidoreductase activity, acting on paired donors, with oxidation of a pair of donors resulting in the reduction of molecular oxygen to two molecules of water;GO:0016491//oxidoreductase activity;GO:0016705//oxidoreductase activity, acting on paired donors, with incorporation or reduction of molecular oxygen;GO:0003824//catalytic activity	GO:0044699//single-organism process;GO:0044710//single-organism metabolic process;GO:0008152//metabolic process;GO:0055114//oxidation-reduction process
TraesCS7B01G188600.1	0.04	0.31	0.63	0.22	0.61	0.43	0.63	1.24	0.57	0.03	0	0	1.28	10.89	27.89	9.14	22	16.1	22.45	43.58	26.6	1.23	0	0	0.326667	0.42	0.813333	0.01	0.36257	0.794067	1.31603	0.233509	-5.02975	0.0140942	0.953457	0.315503	-5.39232	0.00284293	-6.34577	7.42581e-05	abhd17c	alpha/beta-Hydrolases superfamily protein	-	-	-	-	-	-	-
TraesCS7B01G188000.3	6.65	9.67	4.61	1.54	0.36	0	10.14	11.33	10.18	0.55	2.43	2.01	462.22	692.52	415.13	130.35	26.96	0	737.54	815.47	966.58	39.72	245.98	214	6.97667	0.633333	10.55	1.66333	-3.4615	0.000236559	0.596633	0.0614002	-2.06846	1.91519e-05	4.05813	1.51702e-05	1.39304	0.191283	-2.66509	5.32183e-09	LHY	LHY	Organismal Systems	Environmental adaptation	ko04712//Circadian rhythm - plant	K12133	-	GO:0005488//binding;GO:0003676//nucleic acid binding;GO:0097159//organic cyclic compound binding;GO:0003677//DNA binding;GO:1901363//heterocyclic compound binding	-
TraesCS7B01G187600.3	0	0	0	0	0	0	0.17	0.64	0	0.71	0.98	0	0	0	0	0	0	0	11.83	44.89	0	51.09	97.84	0	0.001	0.001	0.27	0.563333	0	1	8.07682	0.00567301	9.13785	0.000203676	8.07682	0.00600872	9.13785	0.00021597	1.06103	0.494326	NAC014	NAC domain-containing protein	-	-	-	-	-	GO:0097159//organic cyclic compound binding;GO:1901363//heterocyclic compound binding;GO:0005488//binding;GO:0003676//nucleic acid binding;GO:0003677//DNA binding	GO:0006355//regulation of transcription, DNA-templated;GO:0065007//biological regulation;GO:0031326//regulation of cellular biosynthetic process;GO:0050794//regulation of cellular process;GO:0010468//regulation of gene expression;GO:0010556//regulation of macromolecule biosynthetic process;GO:0051171//regulation of nitrogen compound metabolic process;GO:0031323//regulation of cellular metabolic p…
TraesCS7B01G184300.8	0.88	0.19	0.2	0.07	0.42	0.3	0	0	0	0	0.23	0.38	77.66	17.44	23.04	7.11	39.02	29.49	0	0	0	0	29.55	51.06	0.423333	0.263333	0.001	0.203333	-0.684904	0.467588	-8.72565	9.14851e-06	-1.05795	0.35771	-8.04075	0.000229691	-0.373043	0.792913	7.6677	0.00316207	-	LETM1-like protein	-	-	-	-	-	-	-
TraesCS7B01G182100.4	1.45	2.1	0	0	1.61	0	0	0	0	0	1.63	0.85	83.54	124.95	0	0	98.53	0	0	0	0.06	0	136.54	75.26	1.18333	0.536667	0.001	0.826667	-1.14076	0.523747	-10.2086	2.38298e-05	-0.517479	0.709152	-9.06788	0.00821465	0.623279	0.733155	9.69116	8.44293e-05	Ythdf2	Evolutionarily conserved C-terminal region 2	-	-	-	-	-	GO:0097159//organic cyclic compound binding;GO:0003676//nucleic acid binding;GO:0003723//RNA binding;GO:0005488//binding;GO:1901363//heterocyclic compound binding	-
TraesCS7B01G181100.1	0	0	0.2	0	0.92	0.9	1.12	0.77	0.76	0	0	0.01	0	0	6.11	0	23.13	23.43	27.86	18.85	24.58	0	0	0.43	0.0666667	0.606667	0.883333	0.00333333	3.18587	0.13174	3.72792	0.0161078	-4.32193	0.278568	0.542054	0.664421	-7.50779	0.00600276	-8.04985	7.49131e-05	VAMP727	Vesicle-associated membrane protein, putative	-	-	-	-	GO:0031224//intrinsic component of membrane;GO:0044425//membrane part;GO:0016020//membrane;GO:0016021//integral component of membrane	-	GO:0016192//vesicle-mediated transport;GO:0051234//establishment of localization;GO:0051179//localization;GO:0006810//transport
TraesCS7B01G180600.1	1.18	1.33	0.54	1.96	1.43	1.24	0	0	0	0.72	1.11	0	20	23.23	11.8	40.28	25.74	23.01	0	0	0	12.76	27.31	0	1.01667	1.54333	0.001	0.61	0.602203	0.521043	-9.98963	0.000511257	-0.736966	0.560148	-10.5918	3.80745e-05	-1.33917	0.27352	9.25267	0.0158953	-	Multiple myeloma tumor-associated protein 2	-	-	-	-	-	-	-
TraesCS7B01G177600.4	0.29	0.26	0	0.43	0.73	0.22	0	0	0	0	0.33	0.58	11.88	11.17	0	21.39	32.13	9.74	0	0	0	0	19.54	36.7	0.183333	0.46	0.001	0.303333	1.32716	0.340699	-7.51833	0.0358336	0.726435	0.692377	-8.84549	0.000417107	-0.60073	0.656882	8.24476	0.00872946	-	Alpha/beta-hydrolase superfamily protein	-	-	-	-	-	-	-
TraesCS7B01G176600.1	0	0	0	0	0	0	0	0	2.17	0	0.82	15.67	0	0	0	0	0	0	0	0	62.73	0	25.28	507.33	0.001	0.001	0.723333	5.49667	0	1	9.49852	0.0283526	12.4243	1.00763e-05	9.49852	0.0288885	12.4243	9.70903e-06	2.92582	0.121444	RPL10A	Ribosomal protein	Genetic Information Processing	Translation	ko03010//Ribosome	K02865	GO:0015934//large ribosomal subunit;GO:0044422//organelle part;GO:0005623//cell;GO:0044464//cell part;GO:0005737//cytoplasm;GO:0043228//non-membrane-bounded organelle;GO:0044446//intracellular organelle part;GO:0005840//ribosome;GO:0043229//intracellular organelle;GO:0044424//intracellular part;GO:0044444//cytoplasmic part;GO:0032991//macromolecular complex;GO:0043232//intracellular non-membrane-…	GO:0097159//organic cyclic compound binding;GO:0005198//structural molecule activity;GO:0003723//RNA binding;GO:0005488//binding;GO:0003676//nucleic acid binding;GO:0003735//structural constituent of ribosome;GO:1901363//heterocyclic compound binding	GO:0044238//primary metabolic process;GO:0009059//macromolecule biosynthetic process;GO:0044249//cellular biosynthetic process;GO:0043604//amide biosynthetic process;GO:0044237//cellular metabolic process;GO:0006518//peptide metabolic process;GO:0043603//cellular amide metabolic process;GO:0044271//cellular nitrogen compound biosynthetic process;GO:0044267//cellular protein metabolic process;GO:0…
TraesCS7B01G175200.1	1.87	1.59	1.35	1.3	1.27	0.84	4.15	7.49	6.85	6.59	4.46	6.89	94.1	82	87.82	79.11	67.73	46.42	218.2	389.14	469.11	346.23	326.06	528.34	1.60333	1.13667	6.16333	5.98	-0.496265	0.315224	1.94264	2.16351e-07	1.89907	1.44924e-07	2.4389	1.93734e-10	2.39534	7.53008e-11	-0.0435653	0.889037	CYP89A9	Cytochrome P450	-	-	-	-	-	GO:0005506//iron ion binding;GO:0005488//binding;GO:0016705//oxidoreductase activity, acting on paired donors, with incorporation or reduction of molecular oxygen;GO:0046906//tetrapyrrole binding;GO:0020037//heme binding;GO:0046914//transition metal ion binding;GO:0016491//oxidoreductase activity;GO:0003824//catalytic activity;GO:1901363//heterocyclic compound binding;GO:0043167//ion binding;GO:0…	GO:0008152//metabolic process;GO:0055114//oxidation-reduction process;GO:0044699//single-organism process;GO:0044710//single-organism metabolic process
TraesCS7B01G174000.2	0.9	0.47	0.19	0	0.23	0	0	0	0	0	0	0.25	51.23	27.86	13.79	0	14.17	0	0	0	0	0	0	21.52	0.52	0.0766667	0.001	0.0833333	-2.76184	0.0779437	-9.02237	3.30759e-05	-2.64155	0.0798334	-6.26053	0.191546	0.120294	1	6.38082	0.136265	At1g04910	O-fucosyltransferase-like protein	-	-	-	-	-	-	-
TraesCS7B01G168300.1	0	0.2	0	1.35	1.23	1.12	0.17	0.09	0.18	0.04	0	0	0	6.72	0	52.17	41.69	39.07	5.59	3.1	7.83	1.19	0	0	0.0666667	1.23333	0.146667	0.0133333	4.20945	0.00176849	1.1375	0.581046	-2.32193	0.430909	-3.07195	0.00201649	-6.53138	1.46133e-06	-3.45943	0.0705188	HSFB2B	Heat stress transcription factor	-	-	-	-	-	-	-
TraesCS7B01G164500.2	0.85	0.3	0.17	0	0	0	0.94	0	0	0	0	0	33.23	12.04	8.63	0	0	0	38.48	0	0	0	0	0	0.44	0.001	0.313333	0.001	-8.78136	0.000707703	-0.489805	0.780268	-8.78136	0.00043365	8.29155	0.0464676	0	1	-8.29155	0.0355132	PHR	CPD photolyase	-	-	-	-	-	-	-
TraesCS7B01G161200.3	0	0	0	0.67	0	0	0.51	0.5	0	0.88	0.97	0.13	0	0	0	39.84	0	0	26.07	25.57	0	45.4	69.2	9.59	0.001	0.223333	0.336667	0.66	7.80305	0.0534159	8.39518	0.00601971	9.36632	1.48059e-05	0.592122	0.76835	1.56327	0.318106	0.971145	0.446538	-	meiosis chromosome segregation family protein	-	-	-	-	-	-	-
TraesCS7B01G149200.1	9.62	10.49	9.46	21.23	26.53	22.04	10.66	10.73	10.64	11.35	14.34	11.44	740.61	831.43	942.53	1985.39	2169.24	1864.03	858.83	854.88	1117.7	914.23	1606.95	1345.66	9.85667	23.2667	10.6767	12.3767	1.23909	5.38959e-08	0.11529	0.670844	0.328451	0.229502	-1.1238	1.11845e-06	-0.910642	0.000238658	0.213162	0.431643	HSP81-3	Heat shock protein 90	Organismal Systems;Genetic Information Processing	Environmental adaptation;Folding, sorting and degradation	ko04626//Plant-pathogen interaction;ko04141//Protein processing in endoplasmic reticulum	K04079	-	GO:0032559//adenyl ribonucleotide binding;GO:0097159//organic cyclic compound binding;GO:0000166//nucleotide binding;GO:0051082//unfolded protein binding;GO:0001882//nucleoside binding;GO:0017076//purine nucleotide binding;GO:0001883//purine nucleoside binding;GO:0097367//carbohydrate derivative binding;GO:0032550//purine ribonucleoside binding;GO:0005515//protein binding;GO:0035639//purine ribon…	GO:0009987//cellular process;GO:0006950//response to stress;GO:0006457//protein folding;GO:0050896//response to stimulus
TraesCS7B01G148000.1	0	0.12	0	0	0	0.21	0	3.78	1.82	0	2.73	34.59	0	4.78	0	0	0	8.88	0	153.59	97.36	0	156.17	2074.83	0.04	0.07	1.86667	12.44	0.807355	0.838142	5.54432	0.00192133	8.28077	2.88247e-05	4.73697	0.00824648	7.47342	0.00015253	2.73645	0.0976181	AGT1	Alanine:glyoxylate aminotransferase	Metabolism;Cellular Processes	Transport and catabolism;Carbohydrate metabolism;Amino acid metabolism;Global and Overview	ko01100//Metabolic pathways;ko01110//Biosynthesis of secondary metabolites;ko01130//Biosynthesis of antibiotics;ko01120//Microbial metabolism in diverse environments;ko01200//Carbon metabolism;ko04146//Peroxisome;ko00630//Glyoxylate and dicarboxylate metabolism;ko00260//Glycine, serine and threonine metabolism;ko00250//Alanine, aspartate and glutamate metabolism	K00830	-	GO:0003824//catalytic activity	-
TraesCS7B01G145900.1	0.22	1.56	0	0	0	1.34	0.4	0	0	0	0	0	12.94	94.04	0	0	0	86.2	24.62	0	0	0	0	0	0.593333	0.446667	0.133333	0.001	-0.409644	0.825935	-2.15381	0.273509	-9.2127	0.000584904	-1.74416	0.485713	-8.80305	0.00839886	-7.05889	0.0718862	EIF2D	Eukaryotic translation initiation factor 2D	-	-	-	-	-	GO:0003676//nucleic acid binding;GO:0008135//translation factor activity, RNA binding;GO:1901363//heterocyclic compound binding;GO:0003743//translation initiation factor activity;GO:0005488//binding;GO:0005515//protein binding;GO:0097159//organic cyclic compound binding;GO:0003723//RNA binding	GO:0010467//gene expression;GO:0043170//macromolecule metabolic process;GO:0006412//translation;GO:1901576//organic substance biosynthetic process;GO:1901564//organonitrogen compound metabolic process;GO:0043043//peptide biosynthetic process;GO:0009058//biosynthetic process;GO:0019538//protein metabolic process;GO:0034641//cellular nitrogen compound metabolic process;GO:0043604//amide biosyntheti…
TraesCS7B01G139300.1	0	0.03	0.02	1	1.09	1.33	0.06	0	0.24	0.06	0	0	0	1	1	41	39	49	2	0	11	2	0	0	0.0166667	1.14	0.1	0.02	6.09592	8.78517e-06	2.58496	0.334611	0.263034	1	-3.51096	0.00386265	-5.83289	9.83581e-06	-2.32193	0.356526	-	D-alanine-D-alanine ligase family	-	-	-	-	-	-	-
TraesCS7B01G138700.2	0.43	0	0.28	1.34	2.16	5.29	0	0	0	2.62	2.03	1.52	17.04	0	14.52	65.04	91.28	231.74	0	0	0	109.2	117.76	92.54	0.236667	2.93	0.001	2.05667	3.62997	0.000124382	-7.88671	0.0224378	3.11938	0.000838341	-11.5167	1.68511e-13	-0.510593	0.356423	11.0061	1.84942e-12	UBP1B	RNA-binding protein	-	-	-	-	-	GO:1901363//heterocyclic compound binding;GO:0003676//nucleic acid binding;GO:0005488//binding;GO:0097159//organic cyclic compound binding	-
TraesCS7B01G136600.1	0	0	0	0.2	0.08	0.33	0.45	0.18	0.31	0	0.54	0	0	0	0	14.77	4.98	21.37	28.27	11.4	25.52	0	47.28	0	0.001	0.203333	0.313333	0.18	7.6677	0.0026655	8.29155	0.00030735	7.49185	0.0394432	0.623852	0.5594	-0.17585	0.951416	-0.799701	0.625514	NAGS2	Acetylglutamate kinase	Metabolism	Global and Overview;Amino acid metabolism	ko01100//Metabolic pathways;ko01110//Biosynthesis of secondary metabolites;ko01130//Biosynthesis of antibiotics;ko01230//Biosynthesis of amino acids;ko01210//2-Oxocarboxylic acid metabolism;ko00220//Arginine biosynthesis	K14682	GO:0005622//intracellular;GO:0044424//intracellular part;GO:0005737//cytoplasm;GO:0005623//cell;GO:0044464//cell part	GO:0016747//transferase activity, transferring acyl groups other than amino-acyl groups;GO:0016740//transferase activity;GO:0004042//acetyl-CoA:L-glutamate N-acetyltransferase activity;GO:0016407//acetyltransferase activity;GO:0008080//N-acetyltransferase activity;GO:0016746//transferase activity, transferring acyl groups;GO:0016410//N-acyltransferase activity;GO:0003824//catalytic activity	GO:0043436//oxoacid metabolic process;GO:1901607//alpha-amino acid biosynthetic process;GO:0016053//organic acid biosynthetic process;GO:0019752//carboxylic acid metabolic process;GO:0009058//biosynthetic process;GO:0009064//glutamine family amino acid metabolic process;GO:1901605//alpha-amino acid metabolic process;GO:0006807//nitrogen compound metabolic process;GO:1901566//organonitrogen compou…
TraesCS7B01G133800.2	0.07	0	0	0.06	2.59	0.78	0.74	0	0.02	0	0	0	3.23	0	0	3.53	128.61	39.93	36.39	0	0.98	0	0	0	0.0233333	1.14333	0.253333	0.001	5.61471	0.000632562	3.44057	0.190581	-4.54432	0.422733	-2.17414	0.162732	-10.159	5.05138e-06	-7.98489	0.0226837	pomgnt2	Protein O-linked-mannose beta-1,4-N-acetylglucosaminyltransferase 2	-	-	-	-	-	GO:0016757//transferase activity, transferring glycosyl groups;GO:0016740//transferase activity;GO:0003824//catalytic activity	-
TraesCS7B01G129000.1	8.36	6.41	6.87	5.13	4.92	7.54	4.99	3.86	4.38	26.78	23.77	24.43	224	177	238	167	140	222	140	107	160.35	751	927	1000	7.21333	5.86333	4.41	24.9933	-0.298945	0.334635	-0.709887	0.0397501	1.79281	6.51341e-10	-0.410942	0.289405	2.09175	1.24829e-12	2.50269	4.90912e-16	HVA22	HVA22-like protein	-	-	-	-	-	-	-
TraesCS7B01G125100.2	0.24	0.36	0	0	0	0	0.85	0.28	0.19	0.55	0.38	0.45	8.85	13.91	0	0	0	0	33.58	10.96	9.95	21.49	20.69	25.96	0.2	0.001	0.44	0.46	-7.64386	0.0369934	1.1375	0.416359	1.20163	0.353942	8.78136	0.000991249	8.84549	0.000201777	0.0641303	1	At1g06890	Nucleotide/sugar transporter family protein	-	-	-	-	-	-	-
TraesCS7B01G123000.1	4.05	3.47	4.07	2.68	3.72	3.18	6.59	7.15	7.76	5.35	4.76	5.32	204.03	180.29	265.7	164.3	199.48	176.1	347.9	373.24	534.01	282.68	349.6	409.94	3.86333	3.19333	7.16667	5.14333	-0.274783	0.345948	0.891456	0.0026728	0.412857	0.193502	1.16624	7.01086e-05	0.687641	0.0248126	-0.478599	0.101014	RhGT1	Glycosyltransferase	-	-	-	-	-	GO:0003824//catalytic activity;GO:0016758//transferase activity, transferring hexosyl groups;GO:0016740//transferase activity;GO:0016757//transferase activity, transferring glycosyl groups	GO:0008152//metabolic process
TraesCS7B01G104200.1	2.28	2.5	2.82	2.41	3.06	2.43	7.59	7.24	9.67	5.2	4.53	4	79.16	89.22	126.53	101.68	112.61	92.47	275.46	259.61	457.88	188.59	228.78	212.01	2.53333	2.63333	8.16667	4.57667	0.0558532	0.946283	1.68871	7.9265e-07	0.85326	0.0270551	1.63286	7.46901e-07	0.797407	0.0309	-0.83545	0.0103379	GATL9	Hexosyltransferase	-	-	-	-	-	GO:0016757//transferase activity, transferring glycosyl groups;GO:0016740//transferase activity;GO:0003824//catalytic activity	-
TraesCS7B01G103400.1	62.69	53.37	49.97	91.03	86.41	81.93	32.17	22.64	35.34	60.42	55.75	84.64	1635	1434	1686	2885	2394	2348	878	611	1258	1649.22	2116	3371.95	55.3433	86.4567	30.05	66.9367	0.643568	0.0042631	-0.881045	0.00102938	0.274387	0.343992	-1.52461	1.44552e-09	-0.369181	0.145338	1.15543	0.000107509	WHAB1.6	Chlorophyll a-b binding protein, chloroplastic	Metabolism	Energy metabolism;Global and Overview	ko01100//Metabolic pathways;ko00196//Photosynthesis - antenna proteins	K08912	-	-	-
TraesCS7B01G103300.1	41.53	32.79	25.9	63.67	55.73	59.04	17.52	12.86	22.19	49.42	39.7	64.98	1083	881	874	2018	1544	1692	478	347	790	1349	1507	2589	33.4067	59.48	17.5233	51.3667	0.832269	0.00101889	-0.930859	0.0019733	0.620696	0.0427306	-1.76313	5.56727e-11	-0.211572	0.421044	1.55156	8.90335e-07	WHAB1.6	Chlorophyll a-b binding protein, chloroplastic	Metabolism	Global and Overview;Energy metabolism	ko01100//Metabolic pathways;ko00196//Photosynthesis - antenna proteins	K08912	-	-	-
TraesCS7B01G102800.1	4.26	5.2	8.17	5.23	5.81	5.65	6.2	3.34	5.16	2.35	3.29	1.71	296.4	373.21	736.24	442.61	429.79	432.48	451.71	240.41	490.05	171.63	333.1	182.11	5.87667	5.56333	4.9	2.45	-0.0790485	0.744698	-0.262216	0.43515	-1.26222	0.000508526	-0.183168	0.562598	-1.18317	0.000260116	-1	0.00741929	CDCA7L	Zinc-finger domain of monoamine-oxidase A repressor R1	-	-	-	-	-	-	-
TraesCS7B01G095600.2	0.04	0.28	0	0	0	0	1.59	1.59	0.91	0	1.43	0.42	1.07	7.53	0	0	0	0	43.03	42.45	31.89	0	53.82	16.51	0.106667	0.001	1.36333	0.616667	-6.73697	0.174599	3.67596	0.0056575	2.53138	0.172467	10.4129	3.32189e-06	9.26835	0.00473752	-1.14458	0.334837	DHAR3	Glutathione S-transferase	-	-	-	-	-	GO:0005515//protein binding;GO:0005488//binding	-
TraesCS7B01G095300.5	1.24	0.17	0	0	0	0	0	0	0	0.06	0	0	111.2	15.89	0	0	0	0	0	0	0	5.74	0	0	0.47	0.001	0.001	0.02	-8.87652	0.000402858	-8.87652	0.000450257	-4.55459	0.0218701	0	1	4.32193	0.30961	4.32193	0.310546	EDR1	Kinase family protein	-	-	-	-	-	GO:0030554//adenyl nucleotide binding;GO:0016301//kinase activity;GO:0001882//nucleoside binding;GO:0005524//ATP binding;GO:0043167//ion binding;GO:0032555//purine ribonucleotide binding;GO:0016772//transferase activity, transferring phosphorus-containing groups;GO:1901363//heterocyclic compound binding;GO:0003824//catalytic activity;GO:0016740//transferase activity;GO:0097367//carbohydrate deriv…	GO:0044267//cellular protein metabolic process;GO:0044237//cellular metabolic process;GO:0043170//macromolecule metabolic process;GO:0006468//protein phosphorylation;GO:0044238//primary metabolic process;GO:0006793//phosphorus metabolic process;GO:0006464//cellular protein modification process;GO:0044260//cellular macromolecule metabolic process;GO:0006796//phosphate-containing compound metabolic…
TraesCS7B01G088000.1	2.94	2.13	2.45	2.85	3.05	2.58	1.84	1.81	1.66	7.35	5.56	5.9	88.25	65.71	95.14	103.84	97.01	84.99	57.75	56.16	67.98	230.69	242.64	270.13	2.50667	2.82667	1.77	6.27	0.173332	0.750656	-0.502021	0.352072	1.3227	0.000594099	-0.675352	0.200502	1.14936	0.00126061	1.82472	9.13542e-06	-	Heavy metal transport/detoxification superfamily protein	-	-	-	-	-	-	-
TraesCS7B01G082000.1	0.36	0	0.27	0.26	0.33	0.25	2.57	1.57	2.55	1.1	1.14	0.49	9	0	9	8	9	7	68	41	88	29	42	19	0.21	0.28	2.23	0.91	0.415037	0.81071	3.40858	0.00123218	2.11548	0.0871804	2.99354	0.000410608	1.70044	0.0953422	-1.29311	0.0755507	-	UPF0503 protein, chloroplastic	-	-	-	-	-	-	-
TraesCS7B01G069700.1	0.01	0	0	0.13	0.53	0.43	0.31	0.51	0.52	0.27	0.08	0.66	0.5	0	0	8.94	32.47	27.61	19.01	30.35	41.36	16.44	7	58.07	0.00333333	0.363333	0.446667	0.336667	6.76818	0.000804035	7.06609	0.000138873	6.65821	0.00106592	0.297905	0.751114	-0.109973	0.924418	-0.407878	0.679576	-	Sentrin-specific protease	-	-	-	-	-	GO:0003824//catalytic activity;GO:0070011//peptidase activity, acting on L-amino acid peptides;GO:0016787//hydrolase activity;GO:0008234//cysteine-type peptidase activity;GO:0008233//peptidase activity	GO:0043170//macromolecule metabolic process;GO:0008152//metabolic process;GO:0006508//proteolysis;GO:0019538//protein metabolic process;GO:0071704//organic substance metabolic process;GO:0044238//primary metabolic process
TraesCS7B01G064900.1	2.61	4.16	0.05	0	4.5	0	5.13	6.23	2.58	0	0	0	170.6	280.66	4.23	0	312.78	0	351.01	421.59	230.61	0	0	0	2.27333	1.5	4.64667	0.001	-0.599847	0.705533	1.03139	0.226827	-11.1506	2.69657e-09	1.63123	0.258418	-10.5507	0.000466094	-12.182	6.38635e-35	At1g50920	Nucleolar GTP-binding protein 1	Genetic Information Processing	Translation	ko03008//Ribosome biogenesis in eukaryotes	K06943	GO:0043228//non-membrane-bounded organelle;GO:0005623//cell;GO:0044424//intracellular part;GO:0044428//nuclear part;GO:0005622//intracellular;GO:0043231//intracellular membrane-bounded organelle;GO:0043227//membrane-bounded organelle;GO:0044446//intracellular organelle part;GO:0043232//intracellular non-membrane-bounded organelle;GO:0044422//organelle part;GO:0043226//organelle;GO:0005730//nucleo…	GO:0032555//purine ribonucleotide binding;GO:0019001//guanyl nucleotide binding;GO:0032561//guanyl ribonucleotide binding;GO:0017076//purine nucleotide binding;GO:0043167//ion binding;GO:0032550//purine ribonucleoside binding;GO:0001882//nucleoside binding;GO:1901363//heterocyclic compound binding;GO:0032553//ribonucleotide binding;GO:0036094//small molecule binding;GO:0097367//carbohydrate deriv…	-
TraesCS7B01G064600.1	0	0	0	0.25	2.19	0	0.54	0.88	2.06	0.81	0	1.24	0	0	0	7.39	56.22	0	13.74	22.06	67.93	20.42	0	45.86	0.001	0.813333	1.16	0.683333	9.6677	0.00557394	10.1799	4.00736e-05	9.41645	0.00412242	0.512206	0.701702	-0.251257	0.882775	-0.763463	0.544609	SWEET6B	Bidirectional sugar transporter SWEET	-	-	-	-	GO:0016020//membrane;GO:0044425//membrane part;GO:0031224//intrinsic component of membrane;GO:0016021//integral component of membrane	-	-
TraesCS7B01G060500.1	8.54	9.11	15.93	20.01	21.15	14.62	15.9	4.85	10.52	2.85	2.15	1.3	60.04	66	144.96	171	158	113	117	35.32	101	21	22	14	11.1933	18.5933	10.4233	2.1	0.732146	0.102915	-0.102823	0.854404	-2.41418	0.000435691	-0.834969	0.107323	-3.14632	4.51599e-08	-2.31136	0.00229796	-	Disease resistance protein (TIR-NBS-LRR class)	-	-	-	-	-	-	-
TraesCS7B01G060000.2	10.47	17.42	17.54	9.55	5.43	7.47	5.09	3.51	3.1	3.3	12.57	1.06	115.57	198.13	250.43	128.1	63.64	90.57	58.77	40.08	46.68	38.09	201.99	17.9	15.1433	7.48333	3.9	5.64333	-1.01693	0.0114691	-1.95714	3.1549e-05	-1.42406	0.0361074	-0.940207	0.108064	-0.407133	0.595627	0.533073	0.521267	RPL35AA	60S ribosomal protein L35a-like protein	Genetic Information Processing	Translation	ko03010//Ribosome	K02917	GO:0005623//cell;GO:0043229//intracellular organelle;GO:0032991//macromolecular complex;GO:0005737//cytoplasm;GO:1990904//ribonucleoprotein complex;GO:0044444//cytoplasmic part;GO:0030529//intracellular ribonucleoprotein complex;GO:0044424//intracellular part;GO:0043232//intracellular non-membrane-bounded organelle;GO:0005622//intracellular;GO:0044464//cell part;GO:0043228//non-membrane-bounded o…	GO:0005198//structural molecule activity;GO:0003735//structural constituent of ribosome	GO:1901566//organonitrogen compound biosynthetic process;GO:0009987//cellular process;GO:0034641//cellular nitrogen compound metabolic process;GO:0043604//amide biosynthetic process;GO:0043603//cellular amide metabolic process;GO:0044271//cellular nitrogen compound biosynthetic process;GO:0044238//primary metabolic process;GO:0008152//metabolic process;GO:0044267//cellular protein metabolic proce…
TraesCS7B01G050500.1	3.82	4.85	3.73	4.03	4.84	3.8	1.72	1.53	1.39	1.6	1.05	1.27	115.21	150.72	145.79	147.69	155.21	125.9	54.32	47.82	57.21	50.43	45.96	58.37	4.13333	4.22333	1.54667	1.30667	0.0310764	0.984923	-1.41814	0.00288921	-1.66141	0.000492172	-1.44922	0.00225555	-1.69249	0.00037992	-0.243271	0.71307	SWEET15	Bidirectional sugar transporter SWEET	-	-	-	-	GO:0016020//membrane;GO:0044425//membrane part;GO:0016021//integral component of membrane;GO:0031224//intrinsic component of membrane	-	-
TraesCS7B01G050100.1	0	2.01	0.81	1.21	0	0.57	0	0	0.04	0	0	0	0	245.39	124.57	173.81	0	74.3	0	0	5.69	0.04	0	0	0.94	0.593333	0.0133333	0.001	-0.663818	0.633989	-6.13955	0.00035658	-9.87652	1.24171e-06	-5.47573	0.00211752	-9.2127	1.35585e-05	-3.73697	0.351657	PKL	Chromatin-remodeling factor CHD3	-	-	-	-	-	GO:0032553//ribonucleotide binding;GO:0001882//nucleoside binding;GO:0005524//ATP binding;GO:0036094//small molecule binding;GO:1901363//heterocyclic compound binding;GO:0097159//organic cyclic compound binding;GO:1901265//nucleoside phosphate binding;GO:0005488//binding;GO:0017076//purine nucleotide binding;GO:0043167//ion binding;GO:0032549//ribonucleoside binding;GO:0000166//nucleotide binding…	-
TraesCS7B01G049500.1	4.1	4.2	1.95	2.1	3.56	4.06	5.39	6.91	30.64	3.13	5.73	1.77	89.91	95.06	55.46	56.01	83.02	97.92	123.75	156.83	917.82	71.93	183.01	59.47	3.41667	3.24	14.3133	3.54333	-0.0765957	0.86119	2.0667	0.000743408	0.0525177	0.957199	2.14329	0.000279757	0.129113	0.824265	-2.01418	0.00147346	-	ATP synthase gamma chain	-	-	-	-	-	-	-
TraesCS7B01G042100.2	0.49	0.78	0.51	1.54	0.67	1.15	0.25	0.47	0.21	0.08	0.1	0	17	28	23	65	24.68	44	9	17	10	3	5	0	0.593333	1.12	0.31	0.06	0.916584	0.258784	-0.936575	0.349756	-3.30581	0.01335	-1.85316	0.0466299	-4.22239	0.000404205	-2.36923	0.127073	SRG1	2-oxoglutarate (2OG) and Fe(II)-dependent oxygenase superfamily protein	-	-	-	-	-	GO:0003824//catalytic activity;GO:0016491//oxidoreductase activity	GO:0055114//oxidation-reduction process;GO:0008152//metabolic process;GO:0044699//single-organism process;GO:0044710//single-organism metabolic process
TraesCS7B01G040500.1	2.59	0.95	2.44	0	0	1.23	0	0	0	0	3.15	0	176.64	66.82	215.87	0	0	92.3	0	0	0	0	313.17	0	1.99333	0.41	0.001	1.05	-2.28149	0.0897422	-10.961	7.78103e-17	-0.924794	0.516687	-8.67948	0.0100441	1.35669	0.543746	10.0362	0.000896556	At4g32285	ENTH/ANTH/VHS superfamily protein	-	-	-	-	GO:0005623//cell;GO:0044444//cytoplasmic part;GO:0031988//membrane-bounded vesicle;GO:0005737//cytoplasm;GO:0030136//clathrin-coated vesicle;GO:0031982//vesicle;GO:0044424//intracellular part;GO:0044464//cell part;GO:0043226//organelle;GO:0005622//intracellular;GO:0031410//cytoplasmic vesicle;GO:0043231//intracellular membrane-bounded organelle;GO:0043229//intracellular organelle;GO:0016023//cyto…	GO:0035091//phosphatidylinositol binding;GO:0043168//anion binding;GO:0030276//clathrin binding;GO:0005515//protein binding;GO:0043167//ion binding;GO:0005543//phospholipid binding;GO:0005488//binding;GO:0008289//lipid binding;GO:0005545//1-phosphatidylinositol binding	GO:0034622//cellular macromolecular complex assembly;GO:0016192//vesicle-mediated transport;GO:0009987//cellular process;GO:0071822//protein complex subunit organization;GO:0006996//organelle organization;GO:0016043//cellular component organization;GO:0070271//protein complex biogenesis;GO:0065003//macromolecular complex assembly;GO:0006900//membrane budding;GO:0061024//membrane organization;GO:0…
TraesCS7B01G033300.2	0.29	0.59	0	0	0	0	1.4	0	0	0	0.85	2.15	9.3	19.28	0	0	0	0	46.66	0	0	0	39.62	104.36	0.293333	0.001	0.466667	1	-8.1964	0.0246138	0.669851	0.768736	1.76939	0.263699	8.86625	0.0329888	9.96578	0.000452199	1.09954	0.564492	SPBC2A9.03	Transducin/WD40 repeat protein	-	-	-	-	-	GO:0005488//binding;GO:0005515//protein binding	-
TraesCS7B01G030400.3	0.39	0.34	0.53	0.01	0.02	0	0	0.52	0.53	0	0	0.66	33.03	29.96	58.43	1.31	1.93	0	0	45.68	62.08	0	0	85.64	0.42	0.01	0.35	0.22	-5.39232	4.73017e-05	-0.263034	0.821663	-0.932886	0.52125	5.12928	0.00687876	4.45943	0.0799838	-0.669851	0.714241	At1g06840	Protein kinase-like protein	-	-	-	-	-	GO:0005488//binding;GO:0030554//adenyl nucleotide binding;GO:0097159//organic cyclic compound binding;GO:0097367//carbohydrate derivative binding;GO:0016772//transferase activity, transferring phosphorus-containing groups;GO:0032550//purine ribonucleoside binding;GO:0001883//purine nucleoside binding;GO:1901265//nucleoside phosphate binding;GO:0043167//ion binding;GO:0032553//ribonucleotide bindi…	GO:0008152//metabolic process;GO:0044237//cellular metabolic process;GO:0044260//cellular macromolecule metabolic process;GO:0016310//phosphorylation;GO:0006464//cellular protein modification process;GO:0006796//phosphate-containing compound metabolic process;GO:0044238//primary metabolic process;GO:0036211//protein modification process;GO:0006793//phosphorus metabolic process;GO:0044267//cellula…
TraesCS7B01G029800.2	0.17	0.51	0.71	0.74	0.18	0.22	0	0	0	0	0.16	0.18	14.88	44.43	78.13	76.99	16.22	20.69	0	0	0	0	20.19	23.18	0.463333	0.38	0.001	0.113333	-0.286051	0.74386	-8.85591	2.44458e-06	-2.03148	0.0756446	-8.56986	2.15427e-05	-1.74543	0.147126	6.82443	0.0155312	At1g60070	AP-1 complex subunit gamma-2	-	-	-	-	GO:0030119//AP-type membrane coat adaptor complex;GO:0030131//clathrin adaptor complex;GO:0044444//cytoplasmic part;GO:0005737//cytoplasm;GO:0098796//membrane protein complex;GO:0016020//membrane;GO:0044425//membrane part;GO:0012505//endomembrane system;GO:0030118//clathrin coat;GO:0043227//membrane-bounded organelle;GO:0043226//organelle;GO:0048475//coated membrane;GO:0005623//cell;GO:0005794//G…	GO:0005488//binding;GO:0022892//substrate-specific transporter activity;GO:0008565//protein transporter activity;GO:0005215//transporter activity	GO:0051234//establishment of localization;GO:0015031//protein transport;GO:0045184//establishment of protein localization;GO:0051641//cellular localization;GO:0051649//establishment of localization in cell;GO:0006810//transport;GO:0070727//cellular macromolecule localization;GO:0008104//protein localization;GO:0033036//macromolecule localization;GO:0016192//vesicle-mediated transport;GO:0046907//…
TraesCS7B01G026100.1	7.96	4.28	5.33	3.4	2.79	3.57	9.32	9.5	10.99	8.5	7.42	10.37	314	174	272	163	117	155	385	388	592	351	426	625	5.85667	3.25333	9.93667	8.76333	-0.848161	0.0124088	0.762682	0.019785	0.5814	0.0917737	1.61084	5.10559e-08	1.42956	4.44555e-06	-0.181282	0.527232	Plut_0637	UPF0301 protein	-	-	-	-	-	-	-
TraesCS7B01G025700.1	0.41	0.9	0	0	0	0	0	0	0	0	0	0	35.08	80.2	0	0	0	0	0	0	0	0	0	0	0.436667	0.001	0.001	0.001	-8.77039	0.00036407	-8.77039	0.000406264	-8.77039	0.000251975	0	1	0	1	0	1	pli1	SUMO E3 ligase	Genetic Information Processing	Folding, sorting and degradation	ko04120//Ubiquitin mediated proteolysis	K04706	-	GO:0008270//zinc ion binding;GO:0043169//cation binding;GO:0046872//metal ion binding;GO:0043167//ion binding;GO:0005488//binding;GO:0046914//transition metal ion binding	-
TraesCS7B01G003900.1	19.85	19.6	22.6	16.16	16.4	16.66	16.25	11.42	14.95	34.57	45.94	36.58	566	576	834	560	497	522	485	337	582	1032	1907	1594	20.6833	16.4067	14.2067	39.03	-0.334187	0.13051	-0.541901	0.0439823	0.916115	0.000649555	-0.207714	0.454414	1.2503	7.8843e-07	1.45802	4.38005e-07	PIP2-3	Aquaporin-like protein	-	-	-	-	GO:0016020//membrane	GO:0005215//transporter activity	GO:0006810//transport;GO:0051179//localization;GO:0051234//establishment of localization
TraesCS7B01G003800.1	14.58	13.69	14.06	9.12	11.48	8.26	8.06	9.51	8.2	31.7	35.76	35.05	496	480	619	377	415	309	287	335	381	1129	1771	1822	14.11	9.62	8.59	34.17	-0.552609	0.0263055	-0.715988	0.00786244	1.27601	8.6244e-07	-0.163379	0.591717	1.82862	3.15739e-12	1.992	4.32446e-13	PIP2-5	Aquaporin-like protein	-	-	-	-	GO:0016020//membrane	GO:0005215//transporter activity	GO:0051179//localization;GO:0006810//transport;GO:0051234//establishment of localization
TraesCS7B01G000600.1	1.37	0.35	0.69	0.83	0.5	0.49	0.91	0.97	0.68	2.63	2.17	1.83	72	19.17	47	53	28	28.09	50	53	49	145	166	147	0.803333	0.606667	0.853333	2.21	-0.405095	0.591209	0.0871107	0.92448	1.45998	0.012107	0.492205	0.486272	1.86507	0.000375406	1.37287	0.00614614	PSKR1	Leucine-rich repeat receptor-like protein kinase	-	-	-	-	-	GO:0005488//binding;GO:0005515//protein binding	-
TraesCS7A01G564900.5	0.51	0	0.08	0	0	0.01	1.75	0	0.8	0	0.04	0	62.73	0	13.09	0.03	0	0.79	225.5	0	133.66	0.35	8.02	0	0.196667	0.00333333	0.85	0.0133333	-5.88264	0.00613606	2.11171	0.167607	-3.88264	0.0561491	7.99435	1.14205e-05	2	0.418152	-5.99435	0.000602129	Os06g0143900	receptor kinase 1	-	-	-	-	-	GO:0032549//ribonucleoside binding;GO:0032555//purine ribonucleotide binding;GO:0032559//adenyl ribonucleotide binding;GO:0000166//nucleotide binding;GO:0005515//protein binding;GO:0004672//protein kinase activity;GO:0097159//organic cyclic compound binding;GO:1901363//heterocyclic compound binding;GO:0001883//purine nucleoside binding;GO:0005524//ATP binding;GO:0016772//transferase activity, tra…	GO:0016310//phosphorylation;GO:0044267//cellular protein metabolic process;GO:0006793//phosphorus metabolic process;GO:0036211//protein modification process;GO:0043412//macromolecule modification;GO:0006468//protein phosphorylation;GO:0006464//cellular protein modification process;GO:0006796//phosphate-containing compound metabolic process;GO:0008152//metabolic process;GO:0043170//macromolecule m…
TraesCS7A01G564900.3	0	0	0.29	0	0.34	0.91	0.61	0.08	0.22	0	0	0	0	0	46.19	0	44.36	121.96	78.4	10.7	36.77	0	0	0	0.0966667	0.416667	0.303333	0.001	2.1078	0.254752	1.64981	0.293749	-6.59495	0.0292929	-0.45799	0.731133	-8.70275	8.58784e-05	-8.24476	6.18856e-06	CRK7	receptor kinase 1	-	-	-	-	-	GO:0003824//catalytic activity;GO:0016740//transferase activity;GO:0000166//nucleotide binding;GO:0001883//purine nucleoside binding;GO:0097159//organic cyclic compound binding;GO:0016773//phosphotransferase activity, alcohol group as acceptor;GO:0097367//carbohydrate derivative binding;GO:1901265//nucleoside phosphate binding;GO:0036094//small molecule binding;GO:0005524//ATP binding;GO:0032555/…	GO:0043412//macromolecule modification;GO:0044267//cellular protein metabolic process;GO:0043170//macromolecule metabolic process;GO:0006793//phosphorus metabolic process;GO:0044260//cellular macromolecule metabolic process;GO:0044238//primary metabolic process;GO:0006796//phosphate-containing compound metabolic process;GO:0009987//cellular process;GO:0044237//cellular metabolic process;GO:007170…
TraesCS7A01G562600.1	0	1.67	1.39	1.12	0.01	0.7	2.34	1.19	2.98	0	0.08	0	0	119.97	126.01	95.43	0.7	53.81	171.08	85.72	283.87	0	8.58	0	1.02	0.61	2.17	0.0266667	-0.741688	0.576502	1.08913	0.26407	-5.25739	0.00288451	1.83081	0.0389254	-4.5157	0.00946788	-6.34651	1.04487e-11	ptrB	Prolyl oligopeptidase family protein	-	-	-	-	-	GO:0017171//serine hydrolase activity;GO:0008236//serine-type peptidase activity;GO:0003824//catalytic activity;GO:0004175//endopeptidase activity;GO:0008238//exopeptidase activity;GO:0070011//peptidase activity, acting on L-amino acid peptides;GO:0004252//serine-type endopeptidase activity;GO:0016787//hydrolase activity;GO:0008233//peptidase activity;GO:0070008//serine-type exopeptidase activity	GO:0044238//primary metabolic process;GO:0008152//metabolic process;GO:0043170//macromolecule metabolic process;GO:0019538//protein metabolic process;GO:0071704//organic substance metabolic process;GO:0006508//proteolysis
TraesCS7A01G561400.1	13.53	9.54	13.56	10.61	15.35	10.91	14.17	19.76	17.31	28	20.14	35.97	511.51	371.47	663.2	487.45	616.31	453.3	560.51	773	893.37	1107.97	1108.19	2077.32	12.21	12.29	17.08	28.0367	0.00942172	0.973996	0.484245	0.0931412	1.19925	0.000107202	0.474823	0.0755118	1.18983	6.18274e-05	0.715007	0.0191094	AN1	Cysteine protease, putative	-	-	-	-	-	GO:0016787//hydrolase activity;GO:0008233//peptidase activity;GO:0003824//catalytic activity;GO:0008234//cysteine-type peptidase activity;GO:0070011//peptidase activity, acting on L-amino acid peptides	GO:0044238//primary metabolic process;GO:0071704//organic substance metabolic process;GO:0006508//proteolysis;GO:0019538//protein metabolic process;GO:0043170//macromolecule metabolic process;GO:0008152//metabolic process
TraesCS7A01G560000.1	1984.36	1667.62	2109.4	1779.7	1901.99	1716.25	844.42	1562.75	1190.72	3568.86	3098.4	2028.73	29460.8	25506	40518.5	32110.3	29997.8	28000.6	13118	24009.1	24129.7	55460	66952.2	46013.2	1920.46	1799.31	1199.3	2898.66	-0.0940055	0.587375	-0.679263	0.0126138	0.593936	0.0376045	-0.585258	0.025914	0.687941	0.00868364	1.2732	6.78301e-05	CS120	Dehydrin	-	-	-	-	-	-	GO:0006950//response to stress;GO:0009415//response to water;GO:0050896//response to stimulus;GO:0009628//response to abiotic stimulus;GO:0010035//response to inorganic substance;GO:1901700//response to oxygen-containing compound;GO:0001101//response to acid chemical;GO:0042221//response to chemical
TraesCS7A01G553800.3	2.97	3.92	2.84	0.05	0.95	0	6.69	7.55	5.98	1.85	4.2	3.24	121.27	164.75	149.97	2.55	41.08	0	285.66	318.84	333.06	78.88	249.68	202.29	3.24333	0.333333	6.74	3.09667	-3.28244	0.00186713	1.05527	0.00164318	-0.0667612	0.848149	4.33771	9.4878e-06	3.21568	0.00328138	-1.12203	0.00300513	-	MYB-related protein	-	-	-	-	-	-	-
TraesCS7A01G553800.1	8.14	5.94	8.68	4.7	4.84	4.85	10.75	8.32	9.5	4.18	4.43	5.13	517.13	388.85	713.59	363.07	326.4	338.59	714.22	547.13	823.45	277.63	409.96	497.74	7.58667	4.79667	9.52333	4.58	-0.661434	0.00984211	0.328	0.252356	-0.728119	0.0112526	0.989434	0.000103476	-0.0666846	0.822615	-1.05612	0.000223938	RVE2	MYB-related protein	-	-	-	-	-	GO:0003677//DNA binding;GO:1901363//heterocyclic compound binding;GO:0005488//binding;GO:0097159//organic cyclic compound binding;GO:0003676//nucleic acid binding	-
TraesCS7A01G537300.1	0.05	0	0	0.06	0.13	0.02	0.29	0.66	0.72	0.87	0.6	0.66	2	0	0	3	6	1	13	29	42	39	37	43	0.0166667	0.07	0.556667	0.71	2.07039	0.341452	5.06178	0.00120096	5.41278	0.000182561	2.99139	0.0163726	3.34239	0.00285681	0.351005	0.693165	HST	Hydroxycinnamoyl-CoA shikimate/quinate hydroxycinnamoyltransferase	Metabolism	Biosynthesis of other secondary metabolites;Global and Overview	ko01100//Metabolic pathways;ko01110//Biosynthesis of secondary metabolites;ko00940//Phenylpropanoid biosynthesis;ko00941//Flavonoid biosynthesis;ko00945//Stilbenoid, diarylheptanoid and gingerol biosynthesis	K13065	-	GO:0016746//transferase activity, transferring acyl groups;GO:0016740//transferase activity;GO:0003824//catalytic activity;GO:0016747//transferase activity, transferring acyl groups other than amino-acyl groups	-
TraesCS7A01G533000.1	1.73	1.46	2.21	2.73	3.63	3.01	2.54	2.66	3.56	7.98	6.68	5.21	67.76	58.96	111.88	129.75	151.23	129.47	104.06	107.82	190.18	327.33	380.56	311.81	1.8	3.12333	2.92	6.62333	0.79509	0.0711384	0.697971	0.136158	1.87956	4.24614e-07	-0.0971182	0.826705	1.08447	0.00110508	1.18159	0.000973932	Spg20	Senescence/dehydration-associated-like protein	Cellular Processes	Transport and catabolism	ko04144//Endocytosis	K19366	-	-	-
TraesCS7A01G529900.2	11.62	0	0	0	0	0	0	0	0	0	11.73	0	895.32	0	0	0	0	0	0	0	0	0	1315.94	0	3.87333	0.001	0.001	3.91	-11.9194	8.3339e-05	-11.9194	8.9855e-05	0.0135929	0.997768	0	1	11.933	7.38602e-05	11.933	7.80159e-05	-	Chaperone protein htpG family protein	Organismal Systems;Genetic Information Processing	Environmental adaptation;Folding, sorting and degradation	ko04626//Plant-pathogen interaction;ko04141//Protein processing in endoplasmic reticulum	K09487	-	GO:0043167//ion binding;GO:0032549//ribonucleoside binding;GO:0005488//binding;GO:0032559//adenyl ribonucleotide binding;GO:0097367//carbohydrate derivative binding;GO:1901363//heterocyclic compound binding;GO:0005515//protein binding;GO:0036094//small molecule binding;GO:0032555//purine ribonucleotide binding;GO:0030554//adenyl nucleotide binding;GO:0017076//purine nucleotide binding;GO:0051082/…	GO:0006457//protein folding;GO:0050896//response to stimulus;GO:0006950//response to stress;GO:0009987//cellular process
TraesCS7A01G528900.1	0	0	0	0.07	0.08	0.04	0.51	0.39	0.13	1.8	0.83	1.06	0	0	0	2	2	1	12	9	4	42	27	36	0.001	0.0633333	0.343333	1.23	5.98489	0.214357	8.42347	0.0114308	10.2644	1.01926e-05	2.43857	0.138547	4.27955	0.000835217	1.84098	0.0811986	ATJ11	Chaperone protein dnaJ	-	-	-	-	-	-	-
TraesCS7A01G528000.1	0.02	0.1	0.05	0.11	0.14	0.58	0.84	0.97	1.59	0.5	0.32	0.27	1	5.03	3	6.26	7	30.65	42	48.03	104.18	25.14	22.21	20.11	0.0566667	0.276667	1.13333	0.363333	2.28758	0.111758	4.32193	2.64833e-05	2.68072	0.0307424	2.03435	0.0251011	0.393145	0.711097	-1.64121	0.0293974	nep2	Eukaryotic aspartyl protease family protein	-	-	-	-	-	GO:0008233//peptidase activity;GO:0070011//peptidase activity, acting on L-amino acid peptides;GO:0070001//aspartic-type peptidase activity;GO:0004190//aspartic-type endopeptidase activity;GO:0016787//hydrolase activity;GO:0004175//endopeptidase activity;GO:0003824//catalytic activity	GO:0043170//macromolecule metabolic process;GO:0008152//metabolic process;GO:0044238//primary metabolic process;GO:0006508//proteolysis;GO:0071704//organic substance metabolic process;GO:0019538//protein metabolic process
TraesCS7A01G523000.2	0.24	0.33	0.3	0	0.29	0	0	0	0	0	0	0.3	15.48	21.5	24.28	0	19.39	0	0	0	0	0	0	29.01	0.29	0.0966667	0.001	0.1	-1.58496	0.318415	-8.17991	0.000274665	-1.53605	0.331462	-6.59495	0.13964	0.0489096	1	6.64386	0.0940968	KEG	Protein kinase, putative	-	-	-	-	-	GO:0016301//kinase activity;GO:0003824//catalytic activity;GO:0032559//adenyl ribonucleotide binding;GO:0016772//transferase activity, transferring phosphorus-containing groups;GO:0032550//purine ribonucleoside binding;GO:1901363//heterocyclic compound binding;GO:0016740//transferase activity;GO:0005488//binding;GO:0032553//ribonucleotide binding;GO:0000166//nucleotide binding;GO:0043167//ion bin…	GO:0006468//protein phosphorylation;GO:0019538//protein metabolic process;GO:0043412//macromolecule modification;GO:0044238//primary metabolic process;GO:0043170//macromolecule metabolic process;GO:0036211//protein modification process;GO:0044260//cellular macromolecule metabolic process;GO:0009987//cellular process;GO:0071704//organic substance metabolic process;GO:0008152//metabolic process;GO:…
TraesCS7A01G509200.3	0	0	0	0	0	0	0	0.69	0.23	0.08	0.09	0.22	0	0	0	0	0	0	0	80.55	35.71	9.32	14.27	38.6	0.001	0.001	0.306667	0.13	0	1	8.26053	0.000597826	7.02237	0.000625703	8.26053	0.000622307	7.02237	0.000676159	-1.23816	0.336866	AO1	Aldehyde oxidase, putative	Metabolism	Global and Overview;Metabolism of terpenoids and polyketides	ko01100//Metabolic pathways;ko01110//Biosynthesis of secondary metabolites;ko00906//Carotenoid biosynthesis	K09842	-	GO:0005488//binding;GO:0097159//organic cyclic compound binding;GO:1901265//nucleoside phosphate binding;GO:0051537//2 iron, 2 sulfur cluster binding;GO:0048037//cofactor binding;GO:0016614//oxidoreductase activity, acting on CH-OH group of donors;GO:0005506//iron ion binding;GO:0043169//cation binding;GO:1901363//heterocyclic compound binding;GO:0046872//metal ion binding;GO:0009055//electron ca…	GO:0044699//single-organism process;GO:0055114//oxidation-reduction process;GO:0008152//metabolic process;GO:0044710//single-organism metabolic process
TraesCS7A01G491100.1	29.15	31.49	43.28	43.93	40.13	49.21	39.2	19.75	23.98	14	21.99	10.27	407.09	453.08	782.18	745.76	595.51	755.3	572.84	285.5	457.22	204.69	447.01	219.11	34.64	44.4233	27.6433	15.42	0.358879	0.182884	-0.325507	0.313753	-1.16764	0.000732972	-0.684386	0.0268813	-1.52651	2.95077e-06	-0.842129	0.0287428	-	Histone H2B	-	-	-	-	GO:0000786//nucleosome;GO:0043234//protein complex;GO:0044427//chromosomal part;GO:0000785//chromatin;GO:0005694//chromosome;GO:0005623//cell;GO:0043228//non-membrane-bounded organelle;GO:0043226//organelle;GO:0044424//intracellular part;GO:0044815//DNA packaging complex;GO:0005622//intracellular;GO:0044422//organelle part;GO:0043232//intracellular non-membrane-bounded organelle;GO:0043229//intra…	GO:0005488//binding;GO:0005515//protein binding;GO:0046982//protein heterodimerization activity;GO:1901363//heterocyclic compound binding;GO:0003677//DNA binding;GO:0046983//protein dimerization activity;GO:0003676//nucleic acid binding;GO:0097159//organic cyclic compound binding	-
TraesCS7A01G491000.1	17.13	18.72	24.58	24.03	21.09	26.51	21.29	14.37	14.41	11.12	13.61	9.6	232.54	261.82	431.69	396.49	304.18	395.58	302.44	201.9	267.04	158.01	268.97	199.07	20.1433	23.8767	16.69	11.4433	0.245299	0.41929	-0.271318	0.395514	-0.815795	0.0118556	-0.516617	0.0964884	-1.06109	0.000578157	-0.544477	0.11897	-	Histone H2B	-	-	-	-	GO:0032991//macromolecular complex;GO:0043229//intracellular organelle;GO:0032993//protein-DNA complex;GO:0005622//intracellular;GO:0005694//chromosome;GO:0044427//chromosomal part;GO:0000786//nucleosome;GO:0043232//intracellular non-membrane-bounded organelle;GO:0044446//intracellular organelle part;GO:0044422//organelle part;GO:0043234//protein complex;GO:0044424//intracellular part;GO:0044464/…	GO:1901363//heterocyclic compound binding;GO:0046982//protein heterodimerization activity;GO:0003676//nucleic acid binding;GO:0003677//DNA binding;GO:0097159//organic cyclic compound binding;GO:0005488//binding;GO:0046983//protein dimerization activity;GO:0005515//protein binding	-
TraesCS7A01G490900.1	27.31	28.22	31.5	39.12	34.6	36.4	28.55	24.08	23.05	14.89	21.68	12.05	370.78	394.72	553.38	645.53	499.01	543.12	405.55	338.35	427.18	211.56	428.4	249.87	29.01	36.7067	25.2267	16.2067	0.339492	0.18692	-0.201601	0.449277	-0.839963	0.00773307	-0.541093	0.0411809	-1.17945	0.000131293	-0.638362	0.0553266	-	Histone H2B	-	-	-	-	GO:0044446//intracellular organelle part;GO:0044464//cell part;GO:0032991//macromolecular complex;GO:0000786//nucleosome;GO:0005622//intracellular;GO:0044815//DNA packaging complex;GO:0043226//organelle;GO:0043234//protein complex;GO:0000785//chromatin;GO:0043229//intracellular organelle;GO:0044422//organelle part;GO:0005623//cell;GO:0044424//intracellular part;GO:0043232//intracellular non-membr…	GO:0003677//DNA binding;GO:0005488//binding;GO:1901363//heterocyclic compound binding;GO:0097159//organic cyclic compound binding;GO:0046983//protein dimerization activity;GO:0003676//nucleic acid binding;GO:0046982//protein heterodimerization activity;GO:0005515//protein binding	-
TraesCS7A01G489600.1	0	0.48	0	0	0.73	0	0.68	0.84	0.56	0.01	0	0	0	18.31	0	0	28.81	0	26.34	32.09	28.05	0.33	0	0	0.16	0.243333	0.693333	0.00333333	0.604862	0.837565	2.11548	0.174883	-5.58496	0.0865412	1.51062	0.335162	-6.18982	0.0549071	-7.70044	1.8315e-05	-	Core-2/I-branching beta-1,6-N-acetylglucosaminyltransferase family protein	-	-	-	-	GO:0016020//membrane	GO:0016758//transferase activity, transferring hexosyl groups;GO:0003824//catalytic activity;GO:0008375//acetylglucosaminyltransferase activity;GO:0016757//transferase activity, transferring glycosyl groups;GO:0016740//transferase activity;GO:0008194//UDP-glycosyltransferase activity	-
TraesCS7A01G489200.1	0.16	0.04	0.24	0.15	0.23	0.38	0.66	2.49	2.56	0.49	0.37	0.47	7	2	14	8.11	11	19	31	116	157.13	23	24	32	0.146667	0.253333	1.90333	0.443333	0.788496	0.53887	3.69792	4.06258e-05	1.59585	0.149288	2.90942	0.000339649	0.807355	0.418928	-2.10206	0.00316325	ASPG2	Aspartic proteinase nepenthesin-2	-	-	-	-	-	GO:0070001//aspartic-type peptidase activity;GO:0003824//catalytic activity;GO:0008233//peptidase activity;GO:0004190//aspartic-type endopeptidase activity;GO:0004175//endopeptidase activity;GO:0016787//hydrolase activity;GO:0070011//peptidase activity, acting on L-amino acid peptides	GO:0008152//metabolic process;GO:0043170//macromolecule metabolic process;GO:0071704//organic substance metabolic process;GO:0019538//protein metabolic process;GO:0006508//proteolysis;GO:0044238//primary metabolic process
TraesCS7A01G489100.1	0.78	0.24	0.48	0.67	2.2	0.71	3.05	18.38	10.76	3.41	4.1	3.55	29	9	23	30	86.48	29	118	704	543.57	132	221	201	0.5	1.19333	10.73	3.68667	1.255	0.158865	4.42358	1.06944e-11	2.88232	7.57466e-07	3.16858	4.76242e-07	1.62732	0.00315637	-1.54126	0.00244655	ASPG2	Aspartic proteinase nepenthesin-2	-	-	-	-	-	-	-
TraesCS7A01G488600.2	2.64	1.83	3.03	1.57	1.76	1.73	9.38	6.56	7.46	3.75	3.09	2.76	65	46.44	96.57	46.82	46.06	46.92	241.46	166.97	250.53	96.49	110.56	103.82	2.5	1.68667	7.8	3.2	-0.567753	0.326489	1.64155	7.82513e-05	0.356144	0.507148	2.2093	1.07767e-07	0.923897	0.0852713	-1.2854	0.000916151	BZIP9	Basic-leucine zipper (BZIP) transcription factor family	-	-	-	-	-	GO:0003700//transcription factor activity, sequence-specific DNA binding;GO:0097159//organic cyclic compound binding;GO:0003676//nucleic acid binding;GO:0003677//DNA binding;GO:1901363//heterocyclic compound binding;GO:0001071//nucleic acid binding transcription factor activity;GO:0043565//sequence-specific DNA binding;GO:0005488//binding	GO:0065007//biological regulation;GO:0051252//regulation of RNA metabolic process;GO:0060255//regulation of macromolecule metabolic process;GO:2000112//regulation of cellular macromolecule biosynthetic process;GO:0019219//regulation of nucleobase-containing compound metabolic process;GO:0031323//regulation of cellular metabolic process;GO:2001141//regulation of RNA biosynthetic process;GO:0050794…
TraesCS7A01G471000.1	0	0	0.48	0.19	1.82	0	0	0	0	5.27	3.11	0.93	0	0	32.49	12.09	100.56	0	0	0	0	287.23	235.5	73.59	0.16	0.67	0.001	3.10333	2.06609	0.301094	-7.32193	0.0726715	4.27767	0.000488767	-9.38802	0.00109765	2.21159	0.044873	11.5996	1.81739e-16	FTSH2	ATP-dependent zinc metalloprotease FTSH protein	-	-	-	-	GO:0016020//membrane	GO:0035639//purine ribonucleoside triphosphate binding;GO:0032549//ribonucleoside binding;GO:0043168//anion binding;GO:0001882//nucleoside binding;GO:0017076//purine nucleotide binding;GO:0000166//nucleotide binding;GO:0036094//small molecule binding;GO:0032555//purine ribonucleotide binding;GO:0008233//peptidase activity;GO:0043167//ion binding;GO:0032553//ribonucleotide binding;GO:0005524//ATP …	GO:0043170//macromolecule metabolic process;GO:0019538//protein metabolic process;GO:0044238//primary metabolic process;GO:0071704//organic substance metabolic process;GO:0008152//metabolic process;GO:0006508//proteolysis
TraesCS7A01G458100.1	1.36	1.77	2.13	1.04	0.66	0.72	0.58	0.59	0.65	10.36	8.03	7.47	29	39	59	27	15	17	13	13	19	232	250	244	1.75333	0.806667	0.606667	8.62	-1.12006	0.155112	-1.53112	0.0678399	2.29759	1.62638e-07	-0.411069	0.7054	3.41764	1.82466e-12	3.82871	8.51838e-14	ATL52	RING/U-box superfamily protein	-	-	-	-	-	GO:0043169//cation binding;GO:0043167//ion binding;GO:0005488//binding;GO:0005515//protein binding;GO:0046914//transition metal ion binding;GO:0008270//zinc ion binding;GO:0046872//metal ion binding	-
TraesCS7A01G454600.1	3.15	3.29	3.71	4.04	4.94	3.9	2.18	3.27	3.07	14.1	8.1	4.39	114	122.66	173.9	177.87	190.12	155.31	82.61	122.5	151.54	534.36	426.86	242.95	3.38333	4.29333	2.84	8.86333	0.343653	0.342225	-0.252554	0.525091	1.3894	0.00109167	-0.596207	0.124887	1.04575	0.0101714	1.64196	0.000215672	At4g27520	Early nodulin-like protein	-	-	-	-	-	GO:0009055//electron carrier activity	-
TraesCS7A01G450500.1	0	0.01	0	0	0	0	0.7	0.43	0.85	0	0.36	0	0	0.31	0	0	0	0	29.08	17.84	46.52	0	21.09	0	0.00333333	0.001	0.66	0.12	-1.73697	1	7.62936	3.0128e-05	5.16993	0.108906	9.36632	3.62257e-05	6.90689	0.127577	-2.45943	0.110725	BGLU25	Beta-glucosidase, putative	Metabolism	Global and Overview;Carbohydrate metabolism;Biosynthesis of other secondary metabolites;Metabolism of other amino acids	ko01100//Metabolic pathways;ko01110//Biosynthesis of secondary metabolites;ko00500//Starch and sucrose metabolism;ko00940//Phenylpropanoid biosynthesis;ko00460//Cyanoamino acid metabolism	K01188	-	GO:0004553//hydrolase activity, hydrolyzing O-glycosyl compounds;GO:0016787//hydrolase activity;GO:0016798//hydrolase activity, acting on glycosyl bonds;GO:0003824//catalytic activity	GO:0044238//primary metabolic process;GO:0008152//metabolic process;GO:0071704//organic substance metabolic process;GO:0005975//carbohydrate metabolic process
TraesCS7A01G444600.1	0.43	0.54	0.27	0	0	0.05	0.29	0.85	0.8	0.49	0.99	0.47	41.28	53.62	34.35	0	0	5.22	29.29	84.94	105.8	49.74	139.06	69.26	0.413333	0.0166667	0.646667	0.65	-4.63227	0.000450026	0.645717	0.360612	0.653134	0.319816	5.27798	1.87678e-05	5.2854	7.75966e-06	0.00741747	1	-	Arginine-glutamic acid dipeptide repeats protein	-	-	-	-	-	GO:0005488//binding;GO:1901363//heterocyclic compound binding;GO:0003677//DNA binding;GO:0097159//organic cyclic compound binding;GO:0003676//nucleic acid binding	-
TraesCS7A01G443600.1	5.74	5.79	5.65	4.78	4.27	3.63	5.38	2.67	3.92	2.24	2.33	1.52	192.87	200.56	245.52	195.02	152.38	134.2	189.17	92.79	180	78.66	114.1	77.9	5.72667	4.22667	3.99	2.03	-0.438175	0.145149	-0.521307	0.151701	-1.49622	7.91132e-05	-0.0831316	0.856697	-1.05804	0.0119461	-0.974909	0.0384759	At1g06620	2-oxoglutarate (2OG) and Fe(II)-dependent oxygenase superfamily protein	-	-	-	-	-	GO:0003824//catalytic activity;GO:0016491//oxidoreductase activity	GO:0044710//single-organism metabolic process;GO:0055114//oxidation-reduction process;GO:0008152//metabolic process;GO:0044699//single-organism process
TraesCS7A01G430400.1	9.94	11.14	5.73	3.3	4.24	4.64	15.22	15.29	16.05	19.66	21.03	23.34	201	232	150	81	91	103	322	320	443	416	619	721	8.93667	4.06	15.52	21.3433	-1.13826	0.00379911	0.79632	0.0217031	1.25598	0.000221272	1.93458	1.98835e-09	2.39423	2.19757e-14	0.459657	0.111989	-	Freezing-induced 1	-	-	-	-	-	-	-
TraesCS7A01G430300.1	2.23	2.83	1.29	1.07	1.17	1.04	7.65	9.49	7.39	10.28	7.36	9.8	43	56	32	25	24	22	154	188.98	194	207	206	288	2.11667	1.09333	8.17667	9.14667	-0.953061	0.210911	1.94972	7.53001e-05	2.11145	6.49259e-06	2.90278	5.14047e-09	3.06451	5.26402e-11	0.161733	0.662024	-	UPF0345 protein YaiE	-	-	-	-	-	-	-
TraesCS7A01G430200.1	1.17	0.64	0.35	0.17	0.53	0.32	1.85	2.07	1.53	4.72	3.78	4.8	23	13	9	4	11	7	38	42	41	97	108	144	0.72	0.34	1.81667	4.43333	-1.08246	0.349228	1.33522	0.143657	2.62232	0.000153617	2.41769	0.0154556	3.70479	6.54381e-07	1.2871	0.0226418	-	UPF0345 protein YaiE	-	-	-	-	-	-	-
TraesCS7A01G427000.1	41.4	39.96	47.33	42.75	48	42.11	22.17	39.27	33.13	24.93	26.86	12.02	1579.88	1570.8	2336.8	1982.26	1945.54	1765.56	885.12	1550.65	1725.35	995.71	1491.62	700.97	42.8967	44.2867	31.5233	21.27	0.0460069	0.901093	-0.444445	0.100685	-1.01205	0.00144114	-0.490452	0.066199	-1.05805	0.000733473	-0.5676	0.104188	XTH23	Xyloglucan endotransglucosylase/hydrolase	Environmental Information Processing	Signal transduction	ko04075//Plant hormone signal transduction	K14504	GO:0048046//apoplast;GO:0005576//extracellular region;GO:0071944//cell periphery;GO:0044464//cell part;GO:0005623//cell;GO:0005618//cell wall;GO:0030312//external encapsulating structure	GO:0016798//hydrolase activity, acting on glycosyl bonds;GO:0016762//xyloglucan:xyloglucosyl transferase activity;GO:0016757//transferase activity, transferring glycosyl groups;GO:0004553//hydrolase activity, hydrolyzing O-glycosyl compounds;GO:0016758//transferase activity, transferring hexosyl groups;GO:0003824//catalytic activity;GO:0016787//hydrolase activity;GO:0016740//transferase activity	GO:0042546//cell wall biogenesis;GO:0071840//cellular component organization or biogenesis;GO:0005976//polysaccharide metabolic process;GO:0009987//cellular process;GO:0044264//cellular polysaccharide metabolic process;GO:0044262//cellular carbohydrate metabolic process;GO:0044237//cellular metabolic process;GO:0044036//cell wall macromolecule metabolic process;GO:0044260//cellular macromolecule …
TraesCS7A01G424800.1	0.16	0.28	0.19	0.24	0.58	0.19	2.59	2.1	1.38	3.33	3.58	1.56	4	7	6	7	15	5	66	53	46	85	127	58	0.21	0.336667	2.02333	2.82333	0.680932	0.628151	3.26827	0.000430477	3.74894	7.91753e-06	2.58734	0.00458338	3.06801	0.000177439	0.480665	0.443422	-	MTD1	-	-	-	-	-	-	-
TraesCS7A01G422100.2	0	0	0	0	0	0	0	0	0	0.46	0.25	0.4	0	0	0	0.06	0	0	0	0	0	41.36	30.97	53.37	0.001	0.001	0.001	0.37	0	1	0	1	8.53138	2.34946e-06	0	1	8.53138	2.48084e-06	8.53138	3.67274e-06	ADCS	Aminodeoxychorismate synthase	Metabolism	Metabolism of cofactors and vitamins	ko00790//Folate biosynthesis	K13950	-	-	GO:0044238//primary metabolic process;GO:0006760//folic acid-containing compound metabolic process;GO:0042559//pteridine-containing compound biosynthetic process;GO:0009987//cellular process;GO:0051186//cofactor metabolic process;GO:0009058//biosynthetic process;GO:0044271//cellular nitrogen compound biosynthetic process;GO:0043436//oxoacid metabolic process;GO:0006807//nitrogen compound metaboli…
TraesCS7A01G419200.2	0	0	0	0	0	0.24	1.1	0.03	0.4	0.83	0	0.52	0	0	0	0	0.05	16.93	75.61	1.91	35.98	56.64	0	52.15	0.001	0.08	0.51	0.45	6.32193	0.14176	8.99435	0.000139539	8.81378	0.00062419	2.67243	0.111331	2.49185	0.186885	-0.180572	0.889152	ADCK1	ABC1 protein kinase	-	-	-	-	-	-	-
TraesCS7A01G414600.1	2.35	1.56	1.62	2.67	2.86	2.44	3.35	5.54	6.99	6.14	4.42	6.73	146.61	100.38	131.21	202.38	189.46	167.66	218.98	357.96	595.91	401.39	401.21	642.02	1.84333	2.65667	5.29333	5.76333	0.5273	0.153683	1.52186	5.78427e-05	1.64459	2.27528e-06	0.994559	0.00302193	1.11729	0.000249099	0.122727	0.738121	At2g37660	NAD(P)-binding Rossmann-fold superfamily protein	-	-	-	-	-	-	-
TraesCS7A01G386700.1	1.52	3.45	1.92	1.77	2.65	0	0	0.04	0.5	1.39	1.23	1.05	156.43	365.6	256.37	221.83	290.36	0	0	4.59	70.61	149.55	183.8	164.69	2.29667	1.47333	0.18	1.22333	-0.640458	0.505762	-3.67347	0.000261379	-0.908724	0.0172322	-3.03302	0.0532646	-0.268266	0.787754	2.76475	0.00936802	RFC1	Replication factor C subunit	Genetic Information Processing	Replication and repair	ko03420//Nucleotide excision repair;ko03030//DNA replication;ko03430//Mismatch repair	K10754	GO:0044464//cell part;GO:0005694//chromosome;GO:0043228//non-membrane-bounded organelle;GO:0005623//cell;GO:0043232//intracellular non-membrane-bounded organelle;GO:0005663//DNA replication factor C complex;GO:0044427//chromosomal part;GO:0044422//organelle part;GO:0005657//replication fork;GO:0044446//intracellular organelle part;GO:0043229//intracellular organelle;GO:0043234//protein complex;GO…	GO:0035639//purine ribonucleoside triphosphate binding;GO:0005524//ATP binding;GO:0043168//anion binding;GO:0008094//DNA-dependent ATPase activity;GO:0016817//hydrolase activity, acting on acid anhydrides;GO:0097367//carbohydrate derivative binding;GO:0017076//purine nucleotide binding;GO:0005488//binding;GO:0097159//organic cyclic compound binding;GO:0032550//purine ribonucleoside binding;GO:003…	GO:0090304//nucleic acid metabolic process;GO:0044237//cellular metabolic process;GO:0050896//response to stimulus;GO:0044699//single-organism process;GO:1901576//organic substance biosynthetic process;GO:0009058//biosynthetic process;GO:0006259//DNA metabolic process;GO:0046483//heterocycle metabolic process;GO:0009059//macromolecule biosynthetic process;GO:0006807//nitrogen compound metabolic p…
TraesCS7A01G381100.1	21.24	19.1	17.37	22.92	25.07	20.26	31.23	38	47.43	36.86	25.01	46.23	988.07	915.47	1045.52	1295.93	1239.28	1035.66	1520.58	1829.32	3012.02	1794.96	1693.89	3285.74	19.2367	22.75	38.8867	36.0333	0.242008	0.329865	1.01542	0.000145559	0.905473	0.00225879	0.773409	0.00153539	0.663466	0.0166247	-0.109943	0.70432	-	Fructose-bisphosphate aldolase	Metabolism	Carbohydrate metabolism;Energy metabolism;Global and Overview	ko01100//Metabolic pathways;ko01110//Biosynthesis of secondary metabolites;ko01130//Biosynthesis of antibiotics;ko01120//Microbial metabolism in diverse environments;ko01200//Carbon metabolism;ko01230//Biosynthesis of amino acids;ko00010//Glycolysis / Gluconeogenesis;ko00710//Carbon fixation in photosynthetic organisms;ko00051//Fructose and mannose metabolism;ko00030//Pentose phosphate pathway	K01623	-	GO:0004332//fructose-bisphosphate aldolase activity;GO:0016830//carbon-carbon lyase activity;GO:0016829//lyase activity;GO:0003824//catalytic activity;GO:0016832//aldehyde-lyase activity	GO:0006733//oxidoreduction coenzyme metabolic process;GO:0006090//pyruvate metabolic process;GO:0006163//purine nucleotide metabolic process;GO:0009132//nucleoside diphosphate metabolic process;GO:0046939//nucleotide phosphorylation;GO:0044712//single-organism catabolic process;GO:0019693//ribose phosphate metabolic process;GO:1901575//organic substance catabolic process;GO:1901360//organic cycli…
TraesCS7A01G377200.2	0	0	0	0	0	0	1.95	0.43	0	0	0	0	0	0	0	0	0	0	100.79	22.21	0	0	0	0	0.001	0.001	0.793333	0.001	0	1	9.63178	0.000468767	0	1	9.63178	0.000498685	0	1	-9.63178	0.000344036	RAP	Aspartic proteinase	-	-	-	-	-	GO:0008233//peptidase activity;GO:0004175//endopeptidase activity;GO:0004190//aspartic-type endopeptidase activity;GO:0070011//peptidase activity, acting on L-amino acid peptides;GO:0003824//catalytic activity;GO:0016787//hydrolase activity;GO:0070001//aspartic-type peptidase activity	GO:0044710//single-organism metabolic process;GO:0044238//primary metabolic process;GO:0044699//single-organism process;GO:0043170//macromolecule metabolic process;GO:0008152//metabolic process;GO:0071704//organic substance metabolic process;GO:0006508//proteolysis;GO:0019538//protein metabolic process;GO:0006629//lipid metabolic process
TraesCS7A01G372300.1	0.06	0.11	0	0.44	0.25	0.12	0	0.06	0.18	0	0	0	3.44	6.38	0	29.26	14.49	7.24	0	3.13	13.26	0	0	0	0.0566667	0.27	0.08	0.001	2.25239	0.138284	0.4975	0.905298	-5.82443	0.098054	-1.75489	0.219932	-8.07682	0.000732269	-6.32193	0.0732138	KCS11	3-ketoacyl-CoA synthase	Metabolism	Lipid metabolism;Global and Overview	ko01110//Biosynthesis of secondary metabolites;ko00062//Fatty acid elongation	K15397	GO:0016020//membrane	GO:0016746//transferase activity, transferring acyl groups;GO:0016740//transferase activity;GO:0016747//transferase activity, transferring acyl groups other than amino-acyl groups;GO:0003824//catalytic activity	GO:0044711//single-organism biosynthetic process;GO:0032787//monocarboxylic acid metabolic process;GO:0044699//single-organism process;GO:0046394//carboxylic acid biosynthetic process;GO:0006082//organic acid metabolic process;GO:0043436//oxoacid metabolic process;GO:0044763//single-organism cellular process;GO:0008152//metabolic process;GO:0006633//fatty acid biosynthetic process;GO:0006631//fat…
TraesCS7A01G370000.1	4.87	4.11	6.12	5.6	5.25	5.91	3.68	2.11	3.73	2.19	2.38	2	171.74	149.15	279.18	240.12	196.49	229.18	135.71	77.15	179.75	80.97	122.03	107.52	5.03333	5.58667	3.17333	2.19	0.150474	0.675389	-0.665515	0.0866103	-1.20058	0.00149902	-0.815989	0.0254185	-1.35106	0.00012872	-0.535068	0.245429	UTR3	UDP-galactose transporter, putative	-	-	-	-	-	-	GO:0044699//single-organism process;GO:0044765//single-organism transport;GO:0051234//establishment of localization;GO:0044763//single-organism cellular process;GO:0006810//transport;GO:0055085//transmembrane transport;GO:0051179//localization;GO:0009987//cellular process;GO:1902578//single-organism localization
TraesCS7A01G364800.1	0.93	0.29	0.49	0.37	0.38	0.34	2.2	1.47	2.72	2.73	1.45	2.65	25	8	17	12	11	10	62	41	100	77	57	109	0.57	0.363333	2.13	2.27667	-0.649668	0.544206	1.90182	0.0185969	1.99789	0.0093454	2.55149	0.00151942	2.64756	0.000526045	0.0960696	0.884558	-	cysteine-rich/transmembrane domain A-like protein	-	-	-	-	-	-	-
TraesCS7A01G363600.1	4.73	4.2	4.9	5.13	6.29	5.2	11.1	8.82	10.62	7.65	8.22	7.87	332	304	445.26	438	469	401	816	641	1018	562	840	844.77	4.61	5.54	10.18	7.91333	0.265119	0.344666	1.1429	2.24167e-05	0.779519	0.00486101	0.87778	0.000472746	0.5144	0.0456367	-0.36338	0.168063	Os06g0573600	Beta-galactosidase	-	-	-	-	-	GO:0016798//hydrolase activity, acting on glycosyl bonds;GO:0004553//hydrolase activity, hydrolyzing O-glycosyl compounds;GO:0003824//catalytic activity;GO:0016787//hydrolase activity	GO:0005975//carbohydrate metabolic process;GO:0071704//organic substance metabolic process;GO:0008152//metabolic process;GO:0044238//primary metabolic process
TraesCS7A01G362900.1	0	13.48	4.75	12.96	11.43	8.09	0	17.33	1.3	0	0	0	0.05	561.53	248.7	636.67	490.9	359.51	0	725.28	71.77	0	0	0	6.07667	10.8267	6.21	0.001	0.833237	0.427753	0.0313131	0.989639	-12.5691	4.21662e-08	-0.801924	0.491349	-13.4023	3.2098e-55	-12.6004	4.76236e-07	Os02g0220500	Elongation factor 1-gamma	-	-	-	-	-	GO:0005488//binding;GO:1901363//heterocyclic compound binding;GO:0005515//protein binding;GO:0003723//RNA binding;GO:0003676//nucleic acid binding;GO:0003746//translation elongation factor activity;GO:0008135//translation factor activity, RNA binding;GO:0097159//organic cyclic compound binding	GO:0044237//cellular metabolic process;GO:0043603//cellular amide metabolic process;GO:0019538//protein metabolic process;GO:1901566//organonitrogen compound biosynthetic process;GO:0009058//biosynthetic process;GO:0006807//nitrogen compound metabolic process;GO:0044249//cellular biosynthetic process;GO:0006412//translation;GO:0044271//cellular nitrogen compound biosynthetic process;GO:1901564//o…
TraesCS7A01G359300.1	6.99	5.16	5.69	2.69	3.57	3.16	2.73	2.55	3.3	4.43	4.63	4.24	519.44	395.28	547.56	242.74	282.06	257.93	212.06	196	334.76	344.43	501.05	481.33	5.94667	3.14	2.86	4.43333	-0.921317	0.000635117	-1.05607	0.000329307	-0.423689	0.121708	-0.134749	0.682597	0.497627	0.0795287	0.632377	0.0413925	IMK3	Receptor-like kinase	-	-	-	-	-	GO:1901265//nucleoside phosphate binding;GO:0043167//ion binding;GO:0097159//organic cyclic compound binding;GO:0005488//binding;GO:0000166//nucleotide binding;GO:0032549//ribonucleoside binding;GO:0016740//transferase activity;GO:0016773//phosphotransferase activity, alcohol group as acceptor;GO:0017076//purine nucleotide binding;GO:0001882//nucleoside binding;GO:0032559//adenyl ribonucleotide b…	GO:0016310//phosphorylation;GO:0006793//phosphorus metabolic process;GO:0044260//cellular macromolecule metabolic process;GO:0009987//cellular process;GO:0071704//organic substance metabolic process;GO:0043412//macromolecule modification;GO:0019538//protein metabolic process;GO:0006468//protein phosphorylation;GO:0006796//phosphate-containing compound metabolic process;GO:0036211//protein modific…
TraesCS7A01G357100.4	0	0.6	0	1.57	0.72	0	0	0	0.62	0	0	0	0	42.66	0	131.01	52.51	0	0	0	57.92	0	0	0	0.2	0.763333	0.206667	0.001	1.93231	0.307579	0.0473057	1	-7.64386	0.0258967	-1.88501	0.310415	-9.57617	5.92475e-05	-7.69116	0.0238625	PAPS4	Poly(A) polymerase	Genetic Information Processing	Translation	ko03015//mRNA surveillance pathway	K14376	-	GO:0016779//nucleotidyltransferase activity;GO:0004652//polynucleotide adenylyltransferase activity;GO:0005488//binding;GO:0003824//catalytic activity;GO:0016772//transferase activity, transferring phosphorus-containing groups;GO:0003676//nucleic acid binding;GO:0016740//transferase activity;GO:0003723//RNA binding;GO:1901363//heterocyclic compound binding;GO:0097159//organic cyclic compound bind…	GO:0090304//nucleic acid metabolic process;GO:0031123//RNA 3'-end processing;GO:0006807//nitrogen compound metabolic process;GO:0006139//nucleobase-containing compound metabolic process;GO:0006725//cellular aromatic compound metabolic process;GO:0008152//metabolic process;GO:0034641//cellular nitrogen compound metabolic process;GO:0046483//heterocycle metabolic process;GO:1901360//organic cyclic …
TraesCS7A01G356800.1	1.64	0	2.09	0	0	0	0	0	0	0	0	0	69.67	0	114.73	0	0	0	0	0	0	0	0	0	1.24333	0.001	0.001	0.001	-10.28	6.518e-05	-10.28	7.70083e-05	-10.28	4.04889e-05	0	1	0	1	0	1	DDB_G0290647	SPX and EXS domain-containing protein 1	-	-	-	-	GO:0016021//integral component of membrane;GO:0031224//intrinsic component of membrane;GO:0016020//membrane;GO:0044425//membrane part	-	-
TraesCS7A01G356400.2	0	0.5	0.06	0	0	0	0.5	0.79	0	0.67	0.28	0.16	0	27.26	4.07	0	0	0	28.02	43.43	0	37.17	21.96	13.28	0.186667	0.001	0.43	0.37	-7.54432	0.026292	1.20387	0.478777	0.987061	0.483825	8.74819	0.00246743	8.53138	0.000193836	-0.216811	0.873696	RIT1	Initiator tRNA phosphoribosyl transferase family protein	-	-	-	-	-	GO:0016740//transferase activity;GO:0003824//catalytic activity;GO:0016757//transferase activity, transferring glycosyl groups;GO:0043399//tRNA A64-2'-O-ribosylphosphate transferase activity;GO:0016763//transferase activity, transferring pentosyl groups	GO:0006396//RNA processing;GO:0006807//nitrogen compound metabolic process;GO:0036211//protein modification process;GO:0044260//cellular macromolecule metabolic process;GO:0006400//tRNA modification;GO:0006139//nucleobase-containing compound metabolic process;GO:0006464//cellular protein modification process;GO:0044237//cellular metabolic process;GO:0016070//RNA metabolic process;GO:0006399//tRNA…
TraesCS7A01G356100.3	0.42	0	0.73	0	0.25	0	0	0	0.52	0	0	0	53.41	0	119.06	0	33.03	0	0	0	90.51	0	0	0	0.383333	0.0833333	0.173333	0.001	-2.20163	0.224528	-1.14505	0.534307	-8.58246	6.45601e-05	1.05658	0.652576	-6.38082	0.0482307	-7.43741	0.0101428	ABCG42	ABC transporter family protein	-	-	-	-	GO:0016020//membrane	GO:0097159//organic cyclic compound binding;GO:0005488//binding;GO:1901363//heterocyclic compound binding;GO:0016887//ATPase activity;GO:0017076//purine nucleotide binding;GO:0016818//hydrolase activity, acting on acid anhydrides, in phosphorus-containing anhydrides;GO:0032550//purine ribonucleoside binding;GO:0030554//adenyl nucleotide binding;GO:1901265//nucleoside phosphate binding;GO:0032559/…	-
TraesCS7A01G356100.1	0.5	0.71	0	0	0	0	0.97	1.08	0.16	0.21	0.2	0.62	44.86	65	0	0	0	0	90.58	99.51	19.67	19.8	25.74	84.86	0.403333	0.001	0.736667	0.343333	-8.65583	0.000396932	0.869039	0.449659	-0.232363	0.827806	9.52487	4.00003e-08	8.42347	8.27269e-06	-1.1014	0.183773	ABCG42	ABC transporter family protein	-	-	-	-	GO:0016020//membrane	GO:0043167//ion binding;GO:0005524//ATP binding;GO:0016817//hydrolase activity, acting on acid anhydrides;GO:0032555//purine ribonucleotide binding;GO:0030554//adenyl nucleotide binding;GO:0001882//nucleoside binding;GO:0003824//catalytic activity;GO:1901265//nucleoside phosphate binding;GO:0005488//binding;GO:0017111//nucleoside-triphosphatase activity;GO:1901363//heterocyclic compound binding;G…	-
TraesCS7A01G356000.1	0.17	0	0.44	0	0.06	0	0.39	0.76	0.32	0.06	0.19	0.07	20.44	0	68.7	0	7.68	0	49.18	93.92	52.42	7.53	33.7	12.55	0.203333	0.02	0.49	0.106667	-3.34577	0.093135	1.26894	0.246336	-0.930737	0.472982	4.61471	0.000294422	2.41504	0.165749	-2.19967	0.00856898	KP1	Kinesin-like protein	-	-	-	-	-	GO:0003774//motor activity;GO:0005524//ATP binding;GO:0003824//catalytic activity;GO:0032549//ribonucleoside binding;GO:1901265//nucleoside phosphate binding;GO:0032555//purine ribonucleotide binding;GO:0097159//organic cyclic compound binding;GO:0036094//small molecule binding;GO:0097367//carbohydrate derivative binding;GO:1901363//heterocyclic compound binding;GO:0016818//hydrolase activity, ac…	GO:0006928//movement of cell or subcellular component;GO:0007018//microtubule-based movement;GO:0009987//cellular process;GO:0044763//single-organism cellular process;GO:0007017//microtubule-based process;GO:0044699//single-organism process
TraesCS7A01G354900.1	1.62	1.46	2.23	1.54	1.19	0.89	2.15	3.28	3.38	3.31	3.2	2.91	106.6	98.93	189.45	123.08	82.7	64.23	147.54	222.69	303.15	227.42	305.61	291.8	1.77	1.20667	2.93667	3.14	-0.552722	0.198228	0.73043	0.0540099	0.827015	0.0195179	1.28315	0.00126739	1.37974	0.000170394	0.096585	0.794737	SPAPJ696.02	SH3 domain-containing protein	-	-	-	-	-	GO:0043167//ion binding;GO:0005488//binding;GO:0046872//metal ion binding;GO:0043169//cation binding	-
TraesCS7A01G350300.2	0	0	0	0.22	0	0	0.12	0	0.23	0.34	0.24	0.18	0	0	0	18.4	0.09	0	8.28	0	22	24.39	23.87	18.48	0.001	0.0733333	0.116667	0.253333	6.1964	0.134079	6.86625	0.0318267	7.98489	0.000210901	0.669851	0.777755	1.7885	0.274549	1.11864	0.409439	CNGC1	Cyclic nucleotide-gated ion channel, putative	Organismal Systems	Environmental adaptation	ko04626//Plant-pathogen interaction	K05391	GO:0016020//membrane	GO:0022838//substrate-specific channel activity;GO:0022891//substrate-specific transmembrane transporter activity;GO:0015075//ion transmembrane transporter activity;GO:0005215//transporter activity;GO:0022857//transmembrane transporter activity;GO:0022803//passive transmembrane transporter activity;GO:0005216//ion channel activity;GO:0022892//substrate-specific transporter activity;GO:0015267//ch…	GO:0044765//single-organism transport;GO:0055085//transmembrane transport;GO:0051179//localization;GO:0044763//single-organism cellular process;GO:0044699//single-organism process;GO:0009987//cellular process;GO:0051234//establishment of localization;GO:0006811//ion transport;GO:1902578//single-organism localization;GO:0006810//transport
TraesCS7A01G339800.1	4.57	3.36	2.72	1.27	1.15	1.12	4.44	4.65	4.64	2.64	2.89	4.24	236.98	179.55	182.3	80.19	63.37	63.47	240.87	249.4	327.84	143.35	217.57	335.47	3.55	1.18	4.57667	3.25667	-1.58903	4.40202e-05	0.366478	0.290179	-0.124423	0.696094	1.95551	1.90747e-08	1.46461	0.00029754	-0.490901	0.143486	GLK1	Two-component response regulator-like protein	-	-	-	-	-	GO:0003676//nucleic acid binding;GO:0097159//organic cyclic compound binding;GO:1901363//heterocyclic compound binding;GO:0003677//DNA binding;GO:0005488//binding	-
TraesCS7A01G334100.1	0	0.53	0	0.5	0	0	0	0	0	0.38	0.99	0.73	0	14.58	0	16.2	0	0	0	0	0	10.69	38.68	30.05	0.176667	0.166667	0.001	0.7	-0.0840643	1	-7.46489	0.159995	1.98633	0.206594	-7.38082	0.182074	2.07039	0.186546	9.45121	0.000194122	Os01g0236400	Protein ABIL1	-	-	-	-	-	-	-
TraesCS7A01G332000.1	0	0	0	0	0	0	2.16	2.69	0	2.65	0	3.02	0	0	0	0	0	0	126.01	155	0	154.67	0	257.17	0.001	0.001	1.61667	1.89	0	1	10.6588	6.18661e-06	10.8842	1.67911e-06	10.6588	6.13018e-06	10.8842	1.67944e-06	0.225364	0.885097	PI4KG4	Phosphatidylinositol 4-kinase gamma 4	-	-	-	-	-	GO:0016301//kinase activity;GO:0005488//binding;GO:0016740//transferase activity;GO:0005515//protein binding;GO:0016772//transferase activity, transferring phosphorus-containing groups;GO:0003824//catalytic activity	-
TraesCS7A01G329700.2	0	0	0	0	0	0	1.2	0.32	0	0	0	0	0	0	0	0	0	0	182.63	48.29	0	0	0	0	0.001	0.001	0.506667	0.001	0	1	8.98489	2.79335e-05	0	1	8.98489	2.84092e-05	0	1	-8.98489	2.02874e-05	HUA2	Tudor/PWWP/MBT domain-containing protein, putative isoform 2	-	-	-	-	-	-	-
TraesCS7A01G329700.1	0	0.18	0	2.15	0.5	2.13	0.35	0	3.25	1.86	2.38	0.94	0	27.36	0	376.95	77.02	338.87	53.34	0	640.4	281.34	501.2	207.25	0.06	1.59333	1.2	1.72667	4.73094	6.88577e-05	4.32193	0.0228624	4.84688	1.97443e-05	-0.409014	0.718709	0.115941	0.812978	0.524955	0.633691	HUA2	Tudor/PWWP/MBT domain-containing protein, putative isoform 2	-	-	-	-	-	-	-
TraesCS7A01G329300.1	12.2	14.02	13.41	13.39	12.9	14.53	11.19	8.21	10.87	5.22	7.34	6.72	452	535	643	602.7	507.74	591.45	434	314.65	549.72	202.32	396	380.38	13.21	13.6067	10.09	6.42667	0.0426832	0.926606	-0.388704	0.150192	-1.03949	0.000304249	-0.431388	0.109433	-1.08217	0.000118949	-0.650784	0.0371826	HMGB7	High mobility group family	-	-	-	-	-	-	-
TraesCS7A01G325800.1	0.71	0.6	0.94	0.61	1.49	1.26	0.84	1.14	0.89	2.47	2.08	1.94	58.36	50.91	99.89	60.4	129.39	113.52	71.65	96.24	99.07	211.44	248.16	242.31	0.75	1.12	0.956667	2.16333	0.578536	0.301566	0.351126	0.541089	1.52829	0.000186055	-0.22741	0.681031	0.949757	0.0214388	1.17717	0.00294928	RMR1	E3 ubiquitin-protein ligase	-	-	-	-	-	GO:0043169//cation binding;GO:0046914//transition metal ion binding;GO:0005488//binding;GO:0043167//ion binding;GO:0005515//protein binding;GO:0046872//metal ion binding;GO:0008270//zinc ion binding	-
TraesCS7A01G325300.2	0.37	0.26	0	0	0	0	1.45	0.93	0	0.33	0	0.17	18.13	13.44	0	0	0	0	74.88	47.65	0	17.09	0	12.85	0.21	0.001	0.793333	0.166667	-7.71425	0.0184974	1.91754	0.222943	-0.333424	0.858242	9.63178	0.000345255	7.38082	0.0254445	-2.25096	0.151855	SF3A3	Splicing factor 3A subunit 3	Genetic Information Processing	Transcription	ko03040//Spliceosome	K12827	-	-	-
TraesCS7A01G321600.1	1.2	0.98	1	0.78	0.8	0.87	2.15	2.67	2.41	1.79	1.62	1.67	100.01	84.16	107.27	79.48	70.41	79.67	187.52	229.95	273.64	156.4	196.56	211.95	1.06	0.816667	2.41	1.69333	-0.376245	0.397688	1.18497	0.00117135	0.675802	0.090018	1.56121	1.95745e-05	1.05205	0.00827503	-0.509167	0.127113	CCR4	Kinase family protein	-	-	-	-	-	GO:0032550//purine ribonucleoside binding;GO:0035639//purine ribonucleoside triphosphate binding;GO:0003824//catalytic activity;GO:0032553//ribonucleotide binding;GO:0001882//nucleoside binding;GO:0043167//ion binding;GO:0032549//ribonucleoside binding;GO:0005488//binding;GO:0016773//phosphotransferase activity, alcohol group as acceptor;GO:0005524//ATP binding;GO:0001883//purine nucleoside bindi…	GO:0019538//protein metabolic process;GO:0043412//macromolecule modification;GO:0016310//phosphorylation;GO:0043170//macromolecule metabolic process;GO:0044238//primary metabolic process;GO:0006793//phosphorus metabolic process;GO:0044267//cellular protein metabolic process;GO:0044260//cellular macromolecule metabolic process;GO:0044237//cellular metabolic process;GO:0009987//cellular process;GO:…
TraesCS7A01G320800.1	2.37	3.39	3.29	4.16	5.2	4.42	8.05	7.53	7.75	6.01	4.45	5.63	93.98	138.59	168.64	200.25	219.23	192.69	334.07	309	419.23	249.27	256.62	340.89	3.01667	4.59333	7.77667	5.36333	0.606586	0.0826705	1.3662	3.11375e-05	0.830175	0.0195143	0.75961	0.00797461	0.223588	0.474852	-0.536022	0.0809495	-	Core-2/I-branching beta-1,6-N-acetylglucosaminyltransferase family protein	-	-	-	-	GO:0016020//membrane	GO:0008194//UDP-glycosyltransferase activity;GO:0016740//transferase activity;GO:0008375//acetylglucosaminyltransferase activity;GO:0003824//catalytic activity;GO:0016757//transferase activity, transferring glycosyl groups;GO:0016758//transferase activity, transferring hexosyl groups	-
TraesCS7A01G320600.1	0	0	0	0.58	0.24	0	0	0	0.09	0.25	0.27	0.61	0	0	0	64.34	23.03	0	0	0	10.62	24.21	36.38	85.48	0.001	0.273333	0.03	0.376667	8.09452	0.00175012	4.90689	0.250271	8.55714	1.63661e-06	-3.18763	0.110651	0.462627	0.683341	3.65025	0.00948875	SGR2	Shoot gravitropism 2 (SGR2) protein	-	-	-	-	-	GO:0046872//metal ion binding;GO:0043167//ion binding;GO:0005488//binding;GO:0043169//cation binding	-
TraesCS7A01G313800.1	0.94	2.98	3.34	1.81	2.05	1.59	3.68	2.22	5.42	4.9	4.63	3.06	66.41	216.44	304.68	155.12	153.44	123.3	271.09	161.89	521.35	361.08	474.82	328.96	2.42	1.81667	3.77333	4.19667	-0.413713	0.336491	0.640833	0.184486	0.794237	0.0775362	1.05455	0.00503888	1.20795	0.00025898	0.153404	0.697606	PDCD4	Programmed cell death protein 4	-	-	-	-	-	GO:0005488//binding	-
TraesCS7A01G309100.1	0	1.18	0.49	0	0.38	0.32	0.23	1.14	0.53	0	0	0	0	42.91	22.58	0	14.08	12.21	8.44	41.52	25.47	0	0	0	0.556667	0.233333	0.633333	0.001	-1.25442	0.440092	0.186151	0.898015	-9.12067	0.00214627	1.44057	0.270874	-7.86625	0.0252381	-9.30682	0.00013132	At1g53660	Sugar phosphate/phosphate translocator	-	-	-	-	-	-	-
TraesCS7A01G306200.1	0.23	2.03	0.64	0.83	0.53	0	0.38	0.97	0.4	2.95	3.91	4.12	7.89	72.15	28.66	34.81	19.56	0	13.64	34.82	18.92	106.74	197	217.38	0.966667	0.453333	0.583333	3.66	-1.09245	0.385367	-0.728698	0.468928	1.92075	0.00570054	0.363748	0.78028	3.0132	0.000540871	2.64945	1.22599e-05	FAM135A	Alpha/beta-hydrolase superfamily protein	-	-	-	-	-	-	-
TraesCS7A01G304700.2	2	0.2	1.51	0	1.73	0	0	0	0	0.83	1.01	0	54.45	5.6	53.19	0	50.12	0	0	0	0	23.8	39.88	0	1.23667	0.576667	0.001	0.613333	-1.10065	0.490494	-10.2722	3.18046e-05	-1.01171	0.413337	-9.17159	0.0321688	0.0889337	0.96988	9.26053	0.00439489	At2g33840	Tyrosine-tRNA ligase	Genetic Information Processing	Translation	ko00970//Aminoacyl-tRNA biosynthesis	K01866	-	GO:0016876//ligase activity, forming aminoacyl-tRNA and related compounds;GO:0035639//purine ribonucleoside triphosphate binding;GO:0016874//ligase activity;GO:1901363//heterocyclic compound binding;GO:0017076//purine nucleotide binding;GO:0032555//purine ribonucleotide binding;GO:0003824//catalytic activity;GO:0032549//ribonucleoside binding;GO:0036094//small molecule binding;GO:0001882//nucleos…	GO:1901360//organic cyclic compound metabolic process;GO:0006399//tRNA metabolic process;GO:0044281//small molecule metabolic process;GO:0044238//primary metabolic process;GO:0019752//carboxylic acid metabolic process;GO:1901564//organonitrogen compound metabolic process;GO:0006418//tRNA aminoacylation for protein translation;GO:0019538//protein metabolic process;GO:0006520//cellular amino acid m…
TraesCS7A01G302200.2	0	0.55	0.66	0	0	0	0	0	0	0.96	2.84	0	0	42.75	64.33	0	0	0	0	0	0	75.58	312.2	0	0.403333	0.001	0.001	1.26667	-8.65583	0.000660731	-8.65583	0.00074285	1.65099	0.255035	0	1	10.3068	4.29603e-06	10.3068	5.17093e-06	TOP1	DNA topoisomerase 1	-	-	-	-	GO:0043232//intracellular non-membrane-bounded organelle;GO:0044464//cell part;GO:0043229//intracellular organelle;GO:0005622//intracellular;GO:0005623//cell;GO:0005694//chromosome;GO:0043228//non-membrane-bounded organelle;GO:0044424//intracellular part;GO:0043226//organelle	GO:0003824//catalytic activity;GO:0003677//DNA binding;GO:0016853//isomerase activity;GO:0003917//DNA topoisomerase type I activity;GO:0005488//binding;GO:1901363//heterocyclic compound binding;GO:0003676//nucleic acid binding;GO:0003916//DNA topoisomerase activity;GO:0097159//organic cyclic compound binding	GO:0006807//nitrogen compound metabolic process;GO:0016043//cellular component organization;GO:0044238//primary metabolic process;GO:0006259//DNA metabolic process;GO:0009987//cellular process;GO:0090304//nucleic acid metabolic process;GO:0044260//cellular macromolecule metabolic process;GO:0044237//cellular metabolic process;GO:0071103//DNA conformation change;GO:0006996//organelle organization;…
TraesCS7A01G299400.1	5.34	5.07	2.31	1.17	2.15	2.47	4.67	4.61	5.91	1.28	2.17	0.43	318.45	311.68	178.49	85.13	136.37	161.96	291.83	284.9	481.45	80.11	188.15	38.89	4.24	1.93	5.06333	1.29333	-1.13546	0.00539944	0.256023	0.508898	-1.71297	0.00132065	1.39149	9.11449e-05	-0.577507	0.326467	-1.96899	7.37513e-05	LHY	LHY	Organismal Systems	Environmental adaptation	ko04712//Circadian rhythm - plant	K12133	-	GO:1901363//heterocyclic compound binding;GO:0003677//DNA binding;GO:0003676//nucleic acid binding;GO:0005488//binding;GO:0097159//organic cyclic compound binding	-
TraesCS7A01G297900.2	1.03	0	0	0	0	0	0	0	0	0	0.96	1.65	51.19	0	0	0	0	0	0	0	0	0	69.77	125.81	0.343333	0.001	0.001	0.87	-8.42347	0.0237021	-8.42347	0.0243819	1.34141	0.465024	0	1	9.76487	0.000114784	9.76487	0.00012928	SIGA	RNA polymerase sigma factor	-	-	-	-	-	GO:0000988//transcription factor activity, protein binding;GO:0000996//core DNA-dependent RNA polymerase binding promoter specificity activity;GO:1901363//heterocyclic compound binding;GO:0001071//nucleic acid binding transcription factor activity;GO:0005488//binding;GO:0000990//transcription factor activity, core RNA polymerase binding;GO:0003700//transcription factor activity, sequence-specific…	GO:0006355//regulation of transcription, DNA-templated;GO:0050794//regulation of cellular process;GO:0044249//cellular biosynthetic process;GO:0034645//cellular macromolecule biosynthetic process;GO:0065007//biological regulation;GO:0008152//metabolic process;GO:0018130//heterocycle biosynthetic process;GO:0009889//regulation of biosynthetic process;GO:0016070//RNA metabolic process;GO:0006807//n…
TraesCS7A01G296100.7	0.17	0	0.65	0	0	0	0	0	0	0	0	0	19	0	92.75	0	0	0	0	0	0	0	0	0	0.273333	0.001	0.001	0.001	-8.09452	0.000926366	-8.09452	0.00103294	-8.09452	0.000614475	0	1	0	1	0	1	TPR1	Topless-related protein 1	-	-	-	-	-	GO:0005488//binding;GO:0005515//protein binding	-
TraesCS7A01G293100.1	0	0.65	0.26	0.01	0.13	0.35	0.99	0.5	0.52	0	0	0	0	61.07	31.17	1.25	12.39	35.26	94.74	47.4	64.63	0	0	0	0.303333	0.163333	0.67	0.001	-0.893085	0.529733	1.14326	0.295005	-8.24476	0.000689062	2.03634	0.037765	-7.35168	0.00268544	-9.38802	1.37182e-09	-	Methyl-CpG-binding domain-containing protein 8	-	-	-	-	-	GO:1901363//heterocyclic compound binding;GO:0005488//binding;GO:0003676//nucleic acid binding;GO:0097159//organic cyclic compound binding	-
TraesCS7A01G292000.3	0.61	1.42	1.31	0	0.07	0	0.45	1.06	0	0.64	0.81	0.93	17.45	41.94	48.68	0	2.06	0	13.48	31.51	0	19.11	33.6	40.8	1.11333	0.0233333	0.503333	0.793333	-5.57635	0.000129412	-1.1453	0.348283	-0.488887	0.534938	4.43105	0.0495236	5.08746	0.000617304	0.656413	0.625059	Ssx2ip	Afadin-and alpha-actinin-binding protein	-	-	-	-	-	-	-
TraesCS7A01G291700.4	0	8.09	0	0	0	0	0	0	0.41	4.3	1.73	1.98	0	477.81	0	0	0	0	0	0.01	32.37	257.97	144	173.05	2.69667	0.001	0.136667	2.67	-11.397	0.000202008	-4.30244	0.0628533	-0.0143375	0.980819	7.09452	0.0822188	11.3826	4.68562e-20	4.28811	0.000278929	Ythdf2	Evolutionarily conserved C-terminal region 2	-	-	-	-	-	GO:1901363//heterocyclic compound binding;GO:0097159//organic cyclic compound binding;GO:0003723//RNA binding;GO:0003676//nucleic acid binding;GO:0005488//binding	-
TraesCS7A01G285500.4	2.1	2.78	2.45	0.95	0.92	0.79	1.7	3.1	2.22	2.56	2.52	3.6	93.99	128.54	142.27	51.74	44.03	39.14	79.54	144.02	135.93	120.02	164.74	246.29	2.44333	0.886667	2.34	2.89333	-1.46239	0.00253697	-0.0623422	0.87601	0.243882	0.565987	1.40004	0.00887934	1.70627	0.00027972	0.306224	0.490334	PTB	Polypyrimidine tract-binding protein	-	-	-	-	-	GO:1901363//heterocyclic compound binding;GO:0003676//nucleic acid binding;GO:0097159//organic cyclic compound binding;GO:0005488//binding	-
TraesCS7A01G282700.3	0	1.12	0	0	0	0	0.36	1.37	0	0.41	0.46	0.58	0	48.83	0	0	0	0	16.04	59.89	0	18.28	28.48	37.31	0.373333	0.001	0.576667	0.483333	-8.54432	0.0264697	0.627273	0.765853	0.372554	0.831013	9.17159	0.00250338	8.91687	6.91802e-05	-0.254719	0.843541	-	Alpha/beta-hydrolase superfamily protein	-	-	-	-	-	-	-
TraesCS7A01G270100.1	0.21	0.14	0.27	2.22	3.24	2.44	0	0.07	0.05	0.07	0.39	0.13	9	6.15	15.18	118.13	151	117.36	0	3	3.11	3	25	9	0.206667	2.63333	0.04	0.196667	3.67151	9.46509e-09	-2.36923	0.146431	-0.0715533	1	-6.04075	2.74909e-12	-3.74307	2.3889e-07	2.29768	0.149781	HSFB2B	Heat shock transcription factor	-	-	-	-	GO:0044424//intracellular part;GO:0005623//cell;GO:0043226//organelle;GO:0043229//intracellular organelle;GO:0043231//intracellular membrane-bounded organelle;GO:0043227//membrane-bounded organelle;GO:0044464//cell part;GO:0005622//intracellular;GO:0005634//nucleus	GO:0001071//nucleic acid binding transcription factor activity;GO:0005488//binding;GO:1901363//heterocyclic compound binding;GO:0003676//nucleic acid binding;GO:0043565//sequence-specific DNA binding;GO:0097159//organic cyclic compound binding;GO:0003700//transcription factor activity, sequence-specific DNA binding;GO:0003677//DNA binding	GO:0010468//regulation of gene expression;GO:0050789//regulation of biological process;GO:0060255//regulation of macromolecule metabolic process;GO:0010556//regulation of macromolecule biosynthetic process;GO:2001141//regulation of RNA biosynthetic process;GO:0051252//regulation of RNA metabolic process;GO:0009889//regulation of biosynthetic process;GO:1903506//regulation of nucleic acid-template…
TraesCS7A01G269300.1	1.51	1.83	3.4	2.14	1.92	1.5	1.49	0.75	2.7	5.03	7.51	4.69	54.05	67.4	157.33	92.79	73.01	58.81	55.63	27.89	131.61	188.04	390.64	256.28	2.24667	1.85333	1.64667	5.74333	-0.277664	0.579895	-0.448238	0.474469	1.3541	0.00165056	-0.170574	0.801001	1.63177	2.54558e-05	1.80234	0.000296794	SDH	Alcohol dehydrogenase, putative	Metabolism	Carbohydrate metabolism;Global and Overview	ko01100//Metabolic pathways;ko00051//Fructose and mannose metabolism;ko00040//Pentose and glucuronate interconversions	K00008	-	GO:0005488//binding;GO:0043167//ion binding;GO:0003824//catalytic activity;GO:0043169//cation binding;GO:0046872//metal ion binding;GO:0016491//oxidoreductase activity;GO:0046914//transition metal ion binding;GO:0008270//zinc ion binding	GO:0044710//single-organism metabolic process;GO:0055114//oxidation-reduction process;GO:0008152//metabolic process;GO:0044699//single-organism process
TraesCS7A01G268600.4	0	0	0	0	0	0	0.52	0	0	0.58	0.78	0	0	0.01	0	0	0	0	42.24	0	0	47.63	89.19	0	0.001	0.001	0.173333	0.453333	0	1	7.43741	0.0380982	8.82443	0.000280077	7.43741	0.0397438	8.82443	0.000303582	1.38702	0.461914	-	Reticulocyte-binding protein 2 a	-	-	-	-	-	-	-
TraesCS7A01G266200.1	0.11	0.16	0.16	0.66	0.9	1.5	2.04	2.78	3.91	1.78	0.92	0.84	2	3	4	15	18	31	40	54	100	35	25	24	0.143333	1.02	2.91	1.18	2.83112	0.0217066	4.34357	1.15703e-05	3.04134	0.00924152	1.51245	0.0479246	0.210218	0.829382	-1.30223	0.0761275	-	Gamma-glutamyl hydrolase	-	-	-	-	-	-	-
TraesCS7A01G264500.1	4.54	4.62	3.55	7.11	5.81	5.51	3.55	8.66	7.43	13.47	12.3	13.08	188.58	197.71	190.81	358.92	256.29	251.46	154.09	372.06	420.78	585.15	742.9	829.7	4.23667	6.14333	6.54667	12.95	0.536092	0.0881607	0.627831	0.107834	1.61195	6.41892e-08	0.0917389	0.783458	1.07586	7.18292e-05	0.98412	0.00561421	-	Stress up-regulated Nod 19 protein	-	-	-	-	-	-	-
TraesCS7A01G263400.4	0	0	0	0	0	0.75	0.79	0.62	0.5	0	0.25	0.85	0	0	0	0	0	57.36	57.92	44.69	47.45	0	25.69	90.91	0.001	0.25	0.636667	0.366667	7.96578	0.0237086	9.31439	2.13669e-07	8.51833	0.00103478	1.34861	0.36179	0.552541	0.77604	-0.796069	0.476089	fam214a	meiosis chromosome segregation family protein	-	-	-	-	-	-	-
TraesCS7A01G261200.1	0.48	0.43	0.3	1.01	0.12	1.12	0.6	0	0.76	0	0	0	11.25	10.34	9.11	28.74	3.09	28.67	14.66	0	24.18	0	0	0	0.403333	0.75	0.453333	0.001	0.894918	0.46609	0.1686	0.950229	-8.65583	0.00297206	-0.726318	0.625526	-9.55075	0.000647057	-8.82443	0.0132201	USE1	Vesicle transport protein USE1	Genetic Information Processing	Folding, sorting and degradation	ko04130//SNARE interactions in vesicular transport	K08507	-	-	-
TraesCS7A01G259000.1	0.38	0.13	0.42	0.04	0.1	0.02	2.26	1.78	2.43	4.13	3.1	3.64	14	5	20	2	4	1	87	68	122	159	166	205	0.31	0.0533333	2.15667	3.62333	-2.53916	0.0886325	2.79846	0.000218397	3.54698	8.71819e-09	5.33762	1.75655e-08	6.08614	1.05965e-15	0.748514	0.0821842	At3g26010	F-box protein	-	-	-	-	-	GO:0005488//binding;GO:0005515//protein binding	-
TraesCS7A01G254500.1	2.77	3.12	2.17	2.01	1.84	2.46	2.86	6.04	3.63	5.3	6.55	5.71	75	87	76	66	53	73	81	169	134	150	258.02	236	2.68667	2.10333	4.17667	5.85333	-0.35314	0.477852	0.636535	0.205963	1.12344	0.00578024	0.989675	0.0486316	1.47658	0.000270768	0.486906	0.243471	-	NAD(P)-binding Rossmann-fold superfamily protein	-	-	-	-	-	-	-
TraesCS7A01G253000.2	0	0.46	0	0	0.74	2.83	0.33	0	0	0	0	0	0	21	0	0	34.99	137.5	15.5	0	0	0	0	0	0.153333	1.19	0.11	0.001	2.95622	0.118972	-0.479168	0.890605	-7.26053	0.0793562	-3.43539	0.074808	-10.2167	8.87092e-05	-6.78136	0.132649	Lamb1	Myosin heavy chain-like protein	-	-	-	-	-	-	-
TraesCS7A01G252000.1	0	0.51	0.93	0	0	0	0	0	0	0	0	0.01	0	54.02	124.23	0	0	0	0	0	0	0	0	2.37	0.48	0.001	0.001	0.00333333	-8.90689	9.21281e-05	-8.90689	0.000107132	-7.16993	0.000573867	0	1	1.73697	0.679666	1.73697	0.678712	ARF21	Auxin response factor	-	-	-	-	GO:0043229//intracellular organelle;GO:0005623//cell;GO:0043231//intracellular membrane-bounded organelle;GO:0043226//organelle;GO:0044464//cell part;GO:0043227//membrane-bounded organelle;GO:0005634//nucleus;GO:0044424//intracellular part;GO:0005622//intracellular	GO:0003677//DNA binding;GO:0005488//binding;GO:0097159//organic cyclic compound binding;GO:0005515//protein binding;GO:1901363//heterocyclic compound binding;GO:0003676//nucleic acid binding	GO:0060255//regulation of macromolecule metabolic process;GO:0009725//response to hormone;GO:0010468//regulation of gene expression;GO:0031326//regulation of cellular biosynthetic process;GO:0010033//response to organic substance;GO:0051171//regulation of nitrogen compound metabolic process;GO:0050794//regulation of cellular process;GO:0051252//regulation of RNA metabolic process;GO:0019222//regu…
TraesCS7A01G251800.1	0.03	0	0.16	1.65	1.59	0.77	0.14	0	0.09	0	0	0.02	1	0	7	69	58	29	5	0	4	0	0	1	0.0633333	1.33667	0.0766667	0.00666667	4.39953	0.000228194	0.275634	0.929453	-3.24793	0.325363	-4.1239	0.000428541	-7.64746	3.78016e-07	-3.52356	0.281415	-	N-acetyl-gamma-glutamyl-phosphate reductase	-	-	-	-	-	-	-
TraesCS7A01G250700.4	0.26	0.18	0.28	0.43	0	0	0	0.03	0.16	0	0	0	19	13.41	26.52	38.93	0	0	0	2.5	16.49	0	0	0	0.24	0.143333	0.0633333	0.001	-0.74366	0.67277	-1.922	0.184446	-7.90689	0.000171645	-1.17834	0.620739	-7.16323	0.0409938	-5.98489	0.0664319	GRDP2	Glycine-rich domain-containing protein 2	-	-	-	-	-	-	-
TraesCS7A01G248800.1	1.05	2.56	2.86	2.64	2.21	2.33	2.87	3.49	3.8	3.62	6.6	7.71	57.39	143.73	201.99	174.65	127.8	139.51	163.87	196.69	282.46	206.29	523.54	642.34	2.15667	2.39333	3.38667	5.97667	0.150218	0.771504	0.651063	0.132192	1.47054	0.000795762	0.500845	0.126565	1.32032	0.000181036	0.819475	0.0246816	HMG3	3-hydroxy-3-methylglutaryl coenzyme A reductase	Metabolism	Global and Overview;Metabolism of terpenoids and polyketides	ko01100//Metabolic pathways;ko01110//Biosynthesis of secondary metabolites;ko01130//Biosynthesis of antibiotics;ko00900//Terpenoid backbone biosynthesis	K00021	GO:0016020//membrane;GO:0031224//intrinsic component of membrane;GO:0044425//membrane part;GO:0016021//integral component of membrane	GO:0005488//binding;GO:0048037//cofactor binding;GO:0050661//NADP binding;GO:0036094//small molecule binding;GO:0016616//oxidoreductase activity, acting on the CH-OH group of donors, NAD or NADP as acceptor;GO:0050662//coenzyme binding;GO:0000166//nucleotide binding;GO:0003824//catalytic activity;GO:0097159//organic cyclic compound binding;GO:0016491//oxidoreductase activity;GO:0004420//hydroxyme…	GO:0033875//ribonucleoside bisphosphate metabolic process;GO:0042278//purine nucleoside metabolic process;GO:0072521//purine-containing compound metabolic process;GO:0009150//purine ribonucleotide metabolic process;GO:0044237//cellular metabolic process;GO:0019693//ribose phosphate metabolic process;GO:1901564//organonitrogen compound metabolic process;GO:0033865//nucleoside bisphosphate metaboli…
TraesCS7A01G242200.1	6.1	6.74	6.77	13.16	15.11	13.2	9.78	7.88	8.78	6.84	7.38	5.85	474.84	540.53	681.81	1244.36	1249.28	1128.76	796.05	634.45	932.65	556.81	835.48	695.94	6.53667	13.8233	8.81333	6.69	1.08048	2.73337e-06	0.431133	0.103545	0.0334511	0.951775	-0.649346	0.0066406	-1.04703	3.19531e-05	-0.397682	0.141524	HSP81-3	Heat shock protein 90	Genetic Information Processing;Organismal Systems	Environmental adaptation;Folding, sorting and degradation	ko04626//Plant-pathogen interaction;ko04141//Protein processing in endoplasmic reticulum	K04079	-	GO:0097367//carbohydrate derivative binding;GO:1901265//nucleoside phosphate binding;GO:0030554//adenyl nucleotide binding;GO:0043168//anion binding;GO:0000166//nucleotide binding;GO:0017076//purine nucleotide binding;GO:0005488//binding;GO:0005524//ATP binding;GO:0032550//purine ribonucleoside binding;GO:0036094//small molecule binding;GO:0032559//adenyl ribonucleotide binding;GO:0043167//ion bi…	GO:0050896//response to stimulus;GO:0006950//response to stress;GO:0009987//cellular process;GO:0006457//protein folding
TraesCS7A01G238900.1	5.57	4.09	4.01	4.06	3.21	4.42	1.66	1.96	2.32	5.57	5.43	4.29	270.55	205.01	252.05	240.08	165.91	236.02	84.68	98.6	153.95	283.3	384.25	318.34	4.55667	3.89667	1.98	5.09667	-0.225738	0.436169	-1.20248	0.000728368	0.161575	0.651145	-0.97674	0.00768881	0.387313	0.21218	1.36405	0.000121197	Os06g0246500	Pyruvate dehydrogenase E1 component subunit alpha	Metabolism	Global and Overview;Carbohydrate metabolism	ko01100//Metabolic pathways;ko01110//Biosynthesis of secondary metabolites;ko01130//Biosynthesis of antibiotics;ko01120//Microbial metabolism in diverse environments;ko01200//Carbon metabolism;ko00010//Glycolysis / Gluconeogenesis;ko00620//Pyruvate metabolism;ko00020//Citrate cycle (TCA cycle)	K00161	GO:0044464//cell part;GO:0043227//membrane-bounded organelle;GO:0005623//cell;GO:0005622//intracellular;GO:0043229//intracellular organelle;GO:0044424//intracellular part;GO:0043226//organelle;GO:0043231//intracellular membrane-bounded organelle	GO:0004738//pyruvate dehydrogenase activity;GO:0003824//catalytic activity;GO:0016624//oxidoreductase activity, acting on the aldehyde or oxo group of donors, disulfide as acceptor;GO:0016903//oxidoreductase activity, acting on the aldehyde or oxo group of donors;GO:0004739//pyruvate dehydrogenase (acetyl-transferring) activity;GO:0016491//oxidoreductase activity	GO:0006732//coenzyme metabolic process;GO:0035384//thioester biosynthetic process;GO:0044249//cellular biosynthetic process;GO:0032787//monocarboxylic acid metabolic process;GO:0006084//acetyl-CoA metabolic process;GO:0071616//acyl-CoA biosynthetic process;GO:0044710//single-organism metabolic process;GO:0051186//cofactor metabolic process;GO:1901576//organic substance biosynthetic process;GO:004…
TraesCS7A01G238400.1	29.45	23.44	20.62	46.96	43.3	44.93	11.93	6.81	10.56	32.17	28.14	46.02	1512	1240	1370	2930	2362	2535	641	362	740	1728.78	2103	3610.05	24.5033	45.0633	9.76667	35.4433	0.878976	0.000189161	-1.32704	7.30707e-06	0.532536	0.072595	-2.20602	5.13556e-16	-0.34644	0.183339	1.85958	7.62102e-09	WHAB1.6	Chlorophyll a-b binding protein, chloroplastic	Metabolism	Energy metabolism;Global and Overview	ko01100//Metabolic pathways;ko00196//Photosynthesis - antenna proteins	K08912	-	-	-
TraesCS7A01G238000.1	41.41	0.04	26.75	0.03	0	0.04	0	16.65	0.06	0.04	0.03	0.05	1015.18	1	848.55	1.01	0	1	0	422.43	2.01	1.01	1	2.01	22.7333	0.0233333	5.57	0.04	-9.9282	4.02394e-09	-2.02906	0.242793	-9.15059	3.77088e-09	7.89914	0.000324574	0.777608	0.799453	-7.12153	0.000414528	ND6	NADH-ubiquinone oxidoreductase chain 6	Metabolism	Energy metabolism;Global and Overview	ko01100//Metabolic pathways;ko00190//Oxidative phosphorylation	K03884	-	GO:0003824//catalytic activity;GO:0008137//NADH dehydrogenase (ubiquinone) activity;GO:0050136//NADH dehydrogenase (quinone) activity;GO:0016655//oxidoreductase activity, acting on NAD(P)H, quinone or similar compound as acceptor;GO:0003954//NADH dehydrogenase activity;GO:0016651//oxidoreductase activity, acting on NAD(P)H;GO:0016491//oxidoreductase activity	GO:0008152//metabolic process;GO:0055114//oxidation-reduction process;GO:0044699//single-organism process;GO:0044710//single-organism metabolic process
TraesCS7A01G236800.1	0.27	0.01	0.19	0.35	0.64	0	0	1.32	0.82	2.08	0.94	1.4	16.42	0.75	15.12	25.98	41.65	0	0	83.47	68.73	133.32	84.12	131.56	0.156667	0.33	0.713333	1.47333	1.07477	0.487563	2.18688	0.129683	3.23331	0.000175547	1.11211	0.458199	2.15855	0.0256875	1.04644	0.295157	TOR1	Microtubule-associated protein TORTIFOLIA1	-	-	-	-	-	GO:0005488//binding	-
TraesCS7A01G222500.1	31.28	26.44	29.2	19.89	21.62	21.83	10.29	10.8	12.88	76.59	70.94	53.41	702.77	611.95	848.86	543	516	539	242	251	395.07	1801	2319.7	1832.86	28.9733	21.1133	11.3233	66.98	-0.456571	0.0418125	-1.35543	6.14531e-07	1.209	9.41512e-06	-0.898856	0.000826817	1.66558	1.30519e-10	2.56443	3.04377e-18	HVA22	HVA22-like protein	-	-	-	-	-	-	-
TraesCS7A01G221700.2	0	0	0	0.83	0.13	0.37	0	0.37	0	0	0	0	0	0	0	84.92	11.15	33.74	0	32.46	0	0	0	0	0.001	0.443333	0.123333	0.001	8.79225	8.21576e-06	6.94642	0.0588099	0	1	-1.84583	0.252866	-8.79225	4.29251e-06	-6.94642	0.0462402	-	WW domain protein, putative	-	-	-	-	-	GO:0005515//protein binding;GO:0005488//binding	-
TraesCS7A01G215900.1	2.89	2.85	3.77	2.45	2.66	1.95	5.91	4.78	5.79	5.42	4.06	4.08	137.01	139	231.17	141	134	101.27	293	234.23	374.16	268.93	280.26	295	3.17	2.35333	5.49333	4.52	-0.429777	0.215178	0.793199	0.0155171	0.51184	0.139978	1.22298	0.000159027	0.941617	0.00548312	-0.281359	0.375102	UGT88A1	Glycosyltransferase	-	-	-	-	-	GO:0016757//transferase activity, transferring glycosyl groups;GO:0003824//catalytic activity;GO:0016740//transferase activity;GO:0016758//transferase activity, transferring hexosyl groups	GO:0008152//metabolic process
TraesCS7A01G215200.3	0.1	0.88	0.79	0	0	0	0.87	0.78	0.37	0.25	1.19	0.29	15.57	145.69	163.15	0	0	0	146.28	129.48	81.27	41.96	278.86	71.48	0.59	0.001	0.673333	0.576667	-9.20457	3.76823e-10	0.190606	0.781168	-0.0329773	0.968598	9.39518	2.20164e-14	9.17159	3.81731e-11	-0.223583	0.725047	Pds5b	Sister chromatid cohesion PDS5-B-B-like protein	-	-	-	-	-	GO:0005488//binding	-
TraesCS7A01G204800.1	7.91	11.19	10.95	7.97	9.21	7.73	8.02	7.63	8.07	3.83	3.58	5.9	329.81	480.24	590.59	403.42	407.85	353.83	349.78	328.87	459.16	166.88	217.08	375.34	10.0167	8.30333	7.90667	4.43667	-0.27064	0.276789	-0.341261	0.21823	-1.17485	0.00028801	-0.070621	0.822679	-0.904214	0.00406506	-0.833593	0.0111529	-	Ribonucleoside-diphosphate reductase small chain	Metabolism	Nucleotide metabolism;Global and Overview;Metabolism of other amino acids	ko01100//Metabolic pathways;ko00230//Purine metabolism;ko00240//Pyrimidine metabolism;ko00480//Glutathione metabolism	K10808	-	-	GO:0044710//single-organism metabolic process;GO:0044699//single-organism process;GO:0055114//oxidation-reduction process;GO:0008152//metabolic process
TraesCS7A01G200100.1	0.73	0.9	1.47	1.05	1.63	1.28	0.54	0.95	0.6	2.61	1.86	2.39	59.3	75.64	155.01	103.88	140.73	114.59	46.1	80.1	66.7	221.91	220.56	296.89	1.03333	1.32	0.696667	2.28667	0.353232	0.467281	-0.568765	0.308396	1.14594	0.00547859	-0.921997	0.0725679	0.792708	0.0267228	1.71471	8.22603e-05	Os06g0250600	Potassium channel	-	-	-	-	GO:0016020//membrane	GO:0005244//voltage-gated ion channel activity;GO:0005267//potassium channel activity;GO:0046873//metal ion transmembrane transporter activity;GO:0015077//monovalent inorganic cation transmembrane transporter activity;GO:0005216//ion channel activity;GO:0022891//substrate-specific transmembrane transporter activity;GO:0005515//protein binding;GO:0005261//cation channel activity;GO:0015075//ion tr…	GO:0006811//ion transport;GO:0015672//monovalent inorganic cation transport;GO:0051234//establishment of localization;GO:0044765//single-organism transport;GO:0051179//localization;GO:0009987//cellular process;GO:0030001//metal ion transport;GO:0044763//single-organism cellular process;GO:1902578//single-organism localization;GO:0044699//single-organism process;GO:0055085//transmembrane transport…
TraesCS7A01G198900.1	8.72	16.75	28.49	69.37	54.13	63.14	5.7	5.09	2.96	7.04	10.57	0.27	149	295	630	1440.98	982.82	1186	102	90	69	126	263	7	17.9867	62.2133	4.58333	5.96	1.7903	9.08062e-07	-1.97246	2.12936e-05	-1.59354	0.0423852	-3.76275	1.2271e-30	-3.38384	8.38242e-06	0.378915	0.655291	PRMS	Pathogenesis-related protein 1	Environmental Information Processing;Organismal Systems	Signal transduction;Environmental adaptation	ko04626//Plant-pathogen interaction;ko04075//Plant hormone signal transduction	K13449	GO:0005576//extracellular region	-	-
TraesCS7A01G198300.1	2.09	1.25	2.25	1.72	1.27	1.41	4.97	4.37	5.35	3.39	2.32	3.13	73	45	102	73	47	54	182	158	255.23	124	118	167	1.86333	1.46667	4.89667	2.94667	-0.345345	0.525483	1.39391	0.00114372	0.661198	0.18034	1.73926	2.65144e-05	1.00654	0.0374882	-0.732716	0.0502304	GATL9	Hexosyltransferase	-	-	-	-	-	GO:0016757//transferase activity, transferring glycosyl groups;GO:0016740//transferase activity;GO:0003824//catalytic activity	-
TraesCS7A01G195800.1	0.54	0.84	0.69	1.12	0.81	0.81	3.66	3.61	3.57	1.63	1.25	1.39	23	37	38	58	37	38	164	160	208.51	73	78	91.13	0.69	0.913333	3.61333	1.42333	0.404545	0.602205	2.38866	8.93464e-07	1.04461	0.0972922	1.98412	1.08988e-05	0.64006	0.275401	-1.34406	0.00132868	2MMP	Metalloendoproteinase 1	-	-	-	-	GO:0031012//extracellular matrix	GO:0003824//catalytic activity;GO:0008270//zinc ion binding;GO:0005488//binding;GO:0004175//endopeptidase activity;GO:0070011//peptidase activity, acting on L-amino acid peptides;GO:0043167//ion binding;GO:0004222//metalloendopeptidase activity;GO:0008233//peptidase activity;GO:0046914//transition metal ion binding;GO:0046872//metal ion binding;GO:0008237//metallopeptidase activity;GO:0016787//hy…	GO:0071704//organic substance metabolic process;GO:0043170//macromolecule metabolic process;GO:0008152//metabolic process;GO:0044238//primary metabolic process;GO:0006508//proteolysis;GO:0019538//protein metabolic process
TraesCS7A01G182200.1	0	0	0	0	0	0.01	0	0.35	0	0	0	2.84	0	0	0	0	0	3.23	0	76.56	0.01	0	0	904.18	0.001	0.00333333	0.116667	0.946667	1.73697	0.547407	6.86625	0.0122996	9.88671	0.000128112	5.12928	0.0717743	8.14975	0.00202157	3.02046	0.200748	PUB12	U-box domain-containing protein	-	-	-	-	-	GO:0005515//protein binding;GO:0005488//binding	-
TraesCS7A01G176400.1	1.1	0.45	0.7	2.15	1.98	2.09	8.92	10.81	12.66	6.56	5.89	7.81	45	19	37	107	86	94	382	458	707	281	351	488	0.75	2.07333	10.7967	6.75333	1.46699	0.0154294	3.84755	8.75489e-21	3.17064	2.17109e-13	2.38056	1.52511e-14	1.70365	1.74542e-07	-0.676914	0.0248447	-	cotton fiber protein	-	-	-	-	-	-	-
TraesCS7A01G168400.1	6.02	7.39	5.24	5.84	6.26	6.1	9.26	10.39	7.35	2.77	2.1	2.86	175.54	222.19	197.69	207	194.04	195.6	282.67	313.54	292.74	84.54	89.06	127.61	6.21667	6.06667	9	2.57667	-0.0352372	0.864078	0.533784	0.112229	-1.27064	0.000863492	0.569021	0.0593119	-1.2354	0.00086984	-1.80442	7.08859e-07	At1g05000	Tyrosine-protein phosphatase	-	-	-	-	-	GO:0042578//phosphoric ester hydrolase activity;GO:0016787//hydrolase activity;GO:0004725//protein tyrosine phosphatase activity;GO:0016791//phosphatase activity;GO:0016788//hydrolase activity, acting on ester bonds;GO:0004721//phosphoprotein phosphatase activity;GO:0003824//catalytic activity	GO:0008152//metabolic process;GO:0006793//phosphorus metabolic process;GO:0044237//cellular metabolic process;GO:0016311//dephosphorylation;GO:0006796//phosphate-containing compound metabolic process;GO:0009987//cellular process
TraesCS7A01G166800.9	0	0	0	0	0	0	0	0	0	0.76	0	0.99	0	0	0	0	0	0	0	0	0	63.15	0	119.42	0.001	0.001	0.001	0.583333	0	1	0	1	9.18818	9.53947e-05	0	1	9.18818	0.000102372	9.18818	0.000112517	-	Hydroxyproline-rich glycoprotein-like	-	-	-	-	-	-	-
TraesCS7A01G166800.4	0.71	1.07	0	0	1.57	0.43	0	0.75	0	0	0	0	61.81	95.15	0	0	144.89	40.9	0	67.49	0	0	0	0	0.593333	0.666667	0.25	0.001	0.168123	0.931147	-1.24691	0.503099	-9.2127	5.77516e-05	-1.41504	0.460592	-9.38082	5.81751e-05	-7.96578	0.0121762	-	Hydroxyproline-rich glycoprotein-like	-	-	-	-	-	GO:0005515//protein binding;GO:0005488//binding	-
TraesCS7A01G160800.2	0.99	1.98	1.88	0	0	0	0.66	1.87	0.5	1	0.11	0.91	102.92	212.21	253.73	0.03	0	0.03	71.96	201.32	71.45	108.94	16.54	144.08	1.61667	0.001	1.01	0.673333	-10.6588	2.21893e-23	-0.678667	0.193896	-1.26363	0.0442303	9.98014	1.79912e-12	9.39518	1.45119e-08	-0.584963	0.423201	ARF16	Auxin response factor	-	-	-	-	GO:0044424//intracellular part;GO:0043227//membrane-bounded organelle;GO:0043231//intracellular membrane-bounded organelle;GO:0005623//cell;GO:0043229//intracellular organelle;GO:0044464//cell part;GO:0005622//intracellular;GO:0005634//nucleus;GO:0043226//organelle	GO:0097159//organic cyclic compound binding;GO:0005515//protein binding;GO:0003676//nucleic acid binding;GO:1901363//heterocyclic compound binding;GO:0005488//binding;GO:0003677//DNA binding	GO:0031326//regulation of cellular biosynthetic process;GO:0051171//regulation of nitrogen compound metabolic process;GO:0009719//response to endogenous stimulus;GO:1903506//regulation of nucleic acid-templated transcription;GO:0019219//regulation of nucleobase-containing compound metabolic process;GO:0031323//regulation of cellular metabolic process;GO:0019222//regulation of metabolic process;GO…
TraesCS7A01G147300.1	13.3	12.65	10.53	9.45	10.72	8.75	7.96	13.62	12.71	4.87	3.94	4.35	404	396	414	349	346	292	253	428	527	155	174	202	12.16	9.64	11.43	4.38667	-0.335038	0.183636	-0.0893178	0.74523	-1.47095	1.92056e-06	0.24572	0.402411	-1.13591	0.000225962	-1.38163	5.85855e-05	SWEET15	Bidirectional sugar transporter SWEET	-	-	-	-	GO:0044425//membrane part;GO:0031224//intrinsic component of membrane;GO:0016020//membrane;GO:0016021//integral component of membrane	-	-
TraesCS7A01G141300.1	12.76	19.02	19.41	16.89	17.64	15.44	16.22	14.82	14.93	8.77	10.15	6.18	922.03	1416.41	1814.72	1483.95	1354.61	1226.22	1226.53	1108.41	1473.01	663.81	1068.14	681.89	17.0633	16.6567	15.3233	8.36667	-0.0347998	0.825979	-0.155169	0.53495	-1.02817	0.000516794	-0.12037	0.621721	-0.993375	0.000246579	-0.873005	0.00217931	-	Pyrophosphate-energized vacuolar membrane proton pump	Metabolism	Energy metabolism	ko00190//Oxidative phosphorylation	K01507	GO:0016020//membrane	GO:0004427//inorganic diphosphatase activity;GO:0022804//active transmembrane transporter activity;GO:0015405//P-P-bond-hydrolysis-driven transmembrane transporter activity;GO:0016817//hydrolase activity, acting on acid anhydrides;GO:0022857//transmembrane transporter activity;GO:0016787//hydrolase activity;GO:0015399//primary active transmembrane transporter activity;GO:0009678//hydrogen-translo…	GO:0015672//monovalent inorganic cation transport;GO:0006811//ion transport;GO:0006818//hydrogen transport;GO:0006810//transport;GO:0044765//single-organism transport;GO:0044699//single-organism process;GO:0051179//localization;GO:1902578//single-organism localization;GO:0015992//proton transport;GO:0051234//establishment of localization;GO:0006812//cation transport
TraesCS7A01G138400.1	8.72	8.52	9.73	10.78	13.48	10.89	8.92	11.64	5.32	5.84	4.93	6.77	481.19	484.2	695.02	722.87	790.05	660.29	515.09	664.82	400.98	337.53	395.72	570.55	8.99	11.7167	8.62667	5.84667	0.382169	0.129449	-0.0595179	0.836415	-0.620707	0.02409	-0.441687	0.168491	-1.00288	0.000236991	-0.561189	0.0995876	At4g32285	ENTH/ANTH/VHS superfamily protein	-	-	-	-	GO:0044464//cell part;GO:0044444//cytoplasmic part;GO:0016023//cytoplasmic, membrane-bounded vesicle;GO:0043227//membrane-bounded organelle;GO:0031988//membrane-bounded vesicle;GO:0044424//intracellular part;GO:0005737//cytoplasm;GO:0031410//cytoplasmic vesicle;GO:0030136//clathrin-coated vesicle;GO:0031982//vesicle;GO:0005622//intracellular;GO:0043226//organelle;GO:0005623//cell;GO:0043229//intr…	GO:0035091//phosphatidylinositol binding;GO:0043167//ion binding;GO:0005543//phospholipid binding;GO:0030276//clathrin binding;GO:0005515//protein binding;GO:0005488//binding;GO:0005545//1-phosphatidylinositol binding;GO:0043168//anion binding;GO:0008289//lipid binding	GO:0051234//establishment of localization;GO:0016192//vesicle-mediated transport;GO:0048268//clathrin coat assembly;GO:0043623//cellular protein complex assembly;GO:0006996//organelle organization;GO:0034622//cellular macromolecular complex assembly;GO:0071822//protein complex subunit organization;GO:0044085//cellular component biogenesis;GO:0006461//protein complex assembly;GO:0006810//transport…
TraesCS7A01G137000.2	0.23	0.15	0.41	0	0	0	0	0	0	0	0	0	13.04	8.76	29.54	0	0	0	0	0	0	0	0	0	0.263333	0.001	0.001	0.001	-8.04075	0.000862228	-8.04075	0.00103905	-8.04075	0.000522983	0	1	0	1	0	1	PTC52	Pheophorbide a oxygenase, chloroplastic	-	-	-	-	-	GO:0010277//chlorophyllide a oxygenase [overall] activity;GO:0016701//oxidoreductase activity, acting on single donors with incorporation of molecular oxygen;GO:0016703//oxidoreductase activity, acting on single donors with incorporation of molecular oxygen, incorporation of one atom of oxygen (internal monooxygenases or internal mixed function oxidases);GO:0016491//oxidoreductase activity;GO:005…	GO:0044699//single-organism process;GO:0008152//metabolic process;GO:0044710//single-organism metabolic process;GO:0055114//oxidation-reduction process
TraesCS7A01G126700.1	5.68	4.71	5.03	4.32	3.25	4.45	9.89	9.79	9.69	10.54	9.3	11.99	158	135	181	146	96	136	288	282	368	307	377	510	5.14	4.00667	9.79	10.61	-0.359366	0.298433	0.929541	0.00337383	1.04558	0.00112573	1.28891	4.93956e-05	1.40495	1.17824e-05	0.116044	0.71815	Plut_0637	UPF0301 protein	-	-	-	-	-	-	-
TraesCS7A01G110500.1	2.77	2.58	2.56	1.85	1.58	1.74	2.85	4.24	3.5	4.45	4.38	3.5	225.02	215.89	268.58	182.45	136.43	155	241.71	356	387.82	377.61	517.06	433.58	2.63667	1.72333	3.53	4.11	-0.613513	0.0367283	0.420953	0.189713	0.640423	0.0375503	1.03447	0.000963462	1.25394	3.30553e-05	0.21947	0.497548	D3	F-box protein	-	-	-	-	-	-	-
TraesCS7A01G093900.1	0.76	0	0	1.57	4.48	0.21	0	0	0	1.63	0	0	29.49	0	0	73.42	183.45	8.87	0	0	0	65.96	0	0	0.253333	2.08667	0.001	0.543333	3.04209	0.0444191	-7.98489	0.0636559	1.1008	0.653341	-11.027	9.22837e-08	-1.94129	0.212387	9.08569	0.0148749	Os07g0271500	Chalcone synthase	-	-	-	-	-	GO:0003824//catalytic activity;GO:0016740//transferase activity;GO:0016746//transferase activity, transferring acyl groups;GO:0016747//transferase activity, transferring acyl groups other than amino-acyl groups	GO:0009058//biosynthetic process;GO:0008152//metabolic process
TraesCS7A01G093700.2	0	0	0	0.63	0	2.81	0.94	0	0	0	0.96	0	0	0	0	40.57	0	164.23	52.11	0	0	0	74.51	0	0.001	1.14667	0.313333	0.32	10.1632	6.49292e-05	8.29155	0.0260308	8.32193	0.0173454	-1.87168	0.325423	-1.8413	0.322818	0.0303736	1	AAE18	Acetyl-coenzyme A synthetase	-	-	-	-	-	GO:0003824//catalytic activity	GO:0008152//metabolic process
TraesCS7A01G090500.1	0.82	1.31	1.4	0	0	0.9	0.76	0	0.88	0	0	0	30.69	50.54	67.64	0	0	36.73	29.54	0	44.97	0	0	0	1.17667	0.3	0.546667	0.001	-1.97167	0.166041	-1.10597	0.308196	-10.2005	5.804e-08	0.865699	0.671214	-8.22882	0.0412967	-9.09452	0.00210785	PRMT10	Protein arginine methyltransferase	-	-	-	-	-	GO:0016741//transferase activity, transferring one-carbon groups;GO:0008168//methyltransferase activity;GO:0016740//transferase activity;GO:0003824//catalytic activity	GO:0044238//primary metabolic process;GO:0006479//protein methylation;GO:0043170//macromolecule metabolic process;GO:0043414//macromolecule methylation;GO:0044260//cellular macromolecule metabolic process;GO:0032259//methylation;GO:0019538//protein metabolic process;GO:0036211//protein modification process;GO:0006464//cellular protein modification process;GO:0009987//cellular process;GO:0071704//…
TraesCS7A01G065000.1	3.87	4.53	7.39	3.28	3.43	1.76	6.36	3.85	6.75	19.67	13.76	8.15	34	41	84	35	32	17	58.48	35	81	181	176	109.5	5.26333	2.82333	5.65333	13.86	-0.898577	0.215631	0.103125	0.901576	1.39688	0.0096367	1.0017	0.175433	2.29546	7.85401e-05	1.29375	0.0160922	-	Seed maturation protein	-	-	-	-	-	-	GO:0044702//single organism reproductive process;GO:0032501//multicellular organismal process;GO:0009790//embryo development;GO:0044707//single-multicellular organism process;GO:0048731//system development;GO:0003006//developmental process involved in reproduction;GO:0010154//fruit development;GO:0009791//post-embryonic development;GO:0000003//reproduction;GO:0048856//anatomical structure develop…
TraesCS7A01G042500.1	126.9	102.29	147.06	98.15	106.81	94.35	136.75	123.56	128.4	267.15	238.8	130.22	2181.54	1811.54	3270.8	2050.57	1950.57	1782.3	2459.79	2198.01	3012.86	4807.09	5974.88	3419.88	125.417	99.77	129.57	212.057	-0.330051	0.122979	0.0470026	0.87643	0.757721	0.0163825	0.377054	0.0758418	1.08777	0.000197712	0.710718	0.0210124	-	Seed maturation protein	-	-	-	-	-	-	GO:0010154//fruit development;GO:0044702//single organism reproductive process;GO:0009790//embryo development;GO:0022414//reproductive process;GO:0048731//system development;GO:0000003//reproduction;GO:0003006//developmental process involved in reproduction;GO:0044707//single-multicellular organism process;GO:0009793//embryo development ending in seed dormancy;GO:0032501//multicellular organismal…
TraesCS7A01G040700.1	1.37	1.21	0	0.59	0.72	1.47	0.35	2.05	0	0	0	0	105.12	95.54	0	55.25	58.86	123.89	28.18	162.83	0	0	0	0	0.86	0.926667	0.8	0.001	0.107714	0.941215	-0.104337	0.939016	-9.74819	1.67408e-05	-0.21205	0.863152	-9.85591	9.34633e-11	-9.64386	6.43876e-05	AGO1B	Argonaute	-	-	-	-	-	GO:0005515//protein binding;GO:0097159//organic cyclic compound binding;GO:0003676//nucleic acid binding;GO:0005488//binding;GO:1901363//heterocyclic compound binding	-
TraesCS7A01G022600.1	1.54	1.52	1.14	1.08	0.87	0.62	3.96	2.98	2.03	2.13	1.07	1.48	72.59	74.15	70.03	62.06	43.71	32.07	195.91	145.62	130.76	105.6	73.88	106.74	1.4	0.856667	2.99	1.56	-0.708621	0.21626	1.09472	0.0194075	0.156119	0.802464	1.80334	0.000373417	0.86474	0.139611	-0.938599	0.0468782	BEL1	Homeobox protein BEL1-like protein	-	-	-	-	-	GO:0003676//nucleic acid binding;GO:1901363//heterocyclic compound binding;GO:0005488//binding;GO:0003677//DNA binding;GO:0097159//organic cyclic compound binding	GO:0050789//regulation of biological process;GO:1903506//regulation of nucleic acid-templated transcription;GO:0031326//regulation of cellular biosynthetic process;GO:0019222//regulation of metabolic process;GO:0051171//regulation of nitrogen compound metabolic process;GO:0031323//regulation of cellular metabolic process;GO:0080090//regulation of primary metabolic process;GO:0006355//regulation o…
TraesCS7A01G015600.1	0.31	0.12	0.32	0.19	0.28	0.09	0.92	1.11	0.87	1.56	0.98	0.81	23	9.1	30	16.86	21.78	7.08	71	84.81	87.76	119.72	104.38	90.94	0.25	0.186667	0.966667	1.11667	-0.421464	0.665833	1.95109	0.00646597	2.1592	0.00169415	2.37255	0.00143547	2.58066	0.000304134	0.208108	0.720159	ZMYM5	Zinc finger MYM-type-like protein	-	-	-	-	-	GO:0005488//binding;GO:0005515//protein binding;GO:0046983//protein dimerization activity	-
TraesCS7A01G015000.1	1.04	0	0.27	0	0	0	0	0	1.26	0.66	0.24	1.12	168.31	0	56.03	0	0	0	0	0	279.93	112.24	55.9	277.81	0.436667	0.001	0.42	0.673333	-8.77039	2.66922e-05	-0.0561431	0.973325	0.624788	0.568011	8.71425	0.00121464	9.39518	1.56128e-13	0.680932	0.641644	SEC16B	Protein transport protein SEC16B-like protein	-	-	-	-	-	-	-
TraesCS7A01G014600.3	0	0	0	0.21	0.78	0	0.1	0	0.09	0.4	0.49	0.11	0	0	0	13.12	43.58	0	5.53	0	6.45	21.96	37.25	8.47	0.001	0.33	0.0633333	0.333333	8.36632	0.00613606	5.98489	0.115607	8.38082	0.00036433	-2.38143	0.191857	0.0144996	1	2.39593	0.0872972	At1g54220	Acetyltransferase component of pyruvate dehydrogenase complex	Metabolism	Global and Overview;Carbohydrate metabolism	ko01100//Metabolic pathways;ko01110//Biosynthesis of secondary metabolites;ko01130//Biosynthesis of antibiotics;ko01120//Microbial metabolism in diverse environments;ko01200//Carbon metabolism;ko00010//Glycolysis / Gluconeogenesis;ko00620//Pyruvate metabolism;ko00020//Citrate cycle (TCA cycle)	K00627	GO:0043234//protein complex;GO:0005622//intracellular;GO:0005737//cytoplasm;GO:0045254//pyruvate dehydrogenase complex;GO:0032991//macromolecular complex;GO:0005623//cell;GO:1990204//oxidoreductase complex;GO:1902494//catalytic complex;GO:0044464//cell part;GO:0044424//intracellular part;GO:0044444//cytoplasmic part	GO:0016746//transferase activity, transferring acyl groups;GO:0016747//transferase activity, transferring acyl groups other than amino-acyl groups;GO:0030523//dihydrolipoamide S-acyltransferase activity;GO:0016417//S-acyltransferase activity;GO:0016740//transferase activity;GO:0004742//dihydrolipoyllysine-residue acetyltransferase activity;GO:0003824//catalytic activity;GO:0016418//S-acetyltransf…	GO:0044763//single-organism cellular process;GO:0044710//single-organism metabolic process;GO:0009987//cellular process;GO:0008152//metabolic process;GO:0006090//pyruvate metabolic process;GO:0044281//small molecule metabolic process;GO:0044699//single-organism process;GO:0044237//cellular metabolic process;GO:0071704//organic substance metabolic process;GO:0019752//carboxylic acid metabolic proc…
TraesCS7A01G010400.2	16.01	17.44	20.35	11.7	13.62	12.77	29.52	26.24	23.07	24.01	34.33	33.32	1183.7	1328.37	1947.04	1051.66	1070.14	1037.64	2284.13	2007.99	2327.99	1858.3	3694.85	3763.81	17.9333	12.6967	26.2767	30.5533	-0.498194	0.0201462	0.551139	0.0292232	0.768686	0.00438842	1.04933	5.08602e-06	1.26688	4.6689e-07	0.217548	0.43693	tolB	Protein TolB	-	-	-	-	-	-	-
TraesCS7A01G009800.2	36.9	49.89	52.49	57.22	40.77	40.05	14.93	13.99	24.05	1.43	5.63	5.32	2237.96	3117.71	4119.55	4217.56	2627.18	2669.24	947.83	877.99	1991.32	90.73	496.73	492.64	46.4267	46.0133	17.6567	4.12667	-0.0129017	0.899709	-1.39474	1.4024e-06	-3.4919	5.95106e-15	-1.38184	1.16912e-06	-3.479	4.04578e-15	-2.09716	3.18287e-06	1-SST	Acid invertase 1	Metabolism	Global and Overview;Carbohydrate metabolism	ko01100//Metabolic pathways;ko00500//Starch and sucrose metabolism;ko00052//Galactose metabolism	K01193	-	GO:0004553//hydrolase activity, hydrolyzing O-glycosyl compounds;GO:0016798//hydrolase activity, acting on glycosyl bonds;GO:0016787//hydrolase activity;GO:0003824//catalytic activity	GO:0005975//carbohydrate metabolic process;GO:0071704//organic substance metabolic process;GO:0008152//metabolic process;GO:0044238//primary metabolic process
TraesCS7A01G009800.1	63.46	78.88	90.61	77.32	100.32	88.16	25.99	44.85	30.92	25.78	21.48	18.54	4489.47	5749.48	8293.81	6647.78	7540.19	6853.87	1923.94	3283.69	2986.36	1908.8	2211.97	2003.54	77.65	88.6	33.92	21.9333	0.190321	0.449265	-1.19485	2.09151e-05	-1.82386	1.45182e-11	-1.38517	2.19024e-07	-2.01418	2.80821e-15	-0.629011	0.0312884	1-SST	Acid invertase 1	Metabolism	Carbohydrate metabolism;Global and Overview	ko01100//Metabolic pathways;ko00500//Starch and sucrose metabolism;ko00052//Galactose metabolism	K01193	-	GO:0003824//catalytic activity;GO:0016787//hydrolase activity;GO:0016798//hydrolase activity, acting on glycosyl bonds;GO:0004553//hydrolase activity, hydrolyzing O-glycosyl compounds	GO:0044238//primary metabolic process;GO:0071704//organic substance metabolic process;GO:0008152//metabolic process;GO:0005975//carbohydrate metabolic process
TraesCS7A01G009200.2	4.84	6	6.31	5.51	5.22	4.76	0	0.82	1.21	1.75	2.15	1.35	306.76	391.97	517.12	424.15	351.84	331.87	0	53.64	104.63	115.84	198.28	130.35	5.71667	5.16333	0.676667	1.75	-0.146871	0.531546	-3.07866	0.000291672	-1.70782	2.34616e-07	-2.93179	0.00055963	-1.56095	1.35325e-06	1.37084	0.153017	1-SST	Beta-fructofuranosidase 1	Metabolism	Global and Overview;Carbohydrate metabolism	ko01100//Metabolic pathways;ko00500//Starch and sucrose metabolism;ko00052//Galactose metabolism	K01193	-	GO:0004564//beta-fructofuranosidase activity;GO:0090599//alpha-glucosidase activity;GO:0004575//sucrose alpha-glucosidase activity;GO:0004553//hydrolase activity, hydrolyzing O-glycosyl compounds;GO:0016787//hydrolase activity;GO:0003824//catalytic activity;GO:0016798//hydrolase activity, acting on glycosyl bonds;GO:0015926//glucosidase activity	GO:0008152//metabolic process;GO:0005975//carbohydrate metabolic process;GO:0071704//organic substance metabolic process;GO:0044238//primary metabolic process
TraesCS7A01G009100.1	70.26	75.14	80.55	73.08	75.19	69.98	48.92	37.62	40.71	27.53	31	32.6	4543.1	5005.2	6738.55	5742.51	5165.04	4972.19	3309.82	2517.35	3593.08	1863.35	2917.58	3220.29	75.3167	72.75	42.4167	30.3767	-0.0500219	0.733872	-0.828338	0.00049901	-1.31001	6.47388e-08	-0.778316	0.000599032	-1.25998	4.84827e-08	-0.481668	0.057527	1-SST	Beta-fructofuranosidase 1	Metabolism	Carbohydrate metabolism;Global and Overview	ko01100//Metabolic pathways;ko00500//Starch and sucrose metabolism;ko00052//Galactose metabolism	K01193	-	GO:0090599//alpha-glucosidase activity;GO:0016787//hydrolase activity;GO:0003824//catalytic activity;GO:0004553//hydrolase activity, hydrolyzing O-glycosyl compounds;GO:0004564//beta-fructofuranosidase activity;GO:0016798//hydrolase activity, acting on glycosyl bonds;GO:0004575//sucrose alpha-glucosidase activity;GO:0015926//glucosidase activity	GO:0008152//metabolic process;GO:0044238//primary metabolic process;GO:0071704//organic substance metabolic process;GO:0005975//carbohydrate metabolic process
TraesCS7A01G002500.1	2.25	4.45	3.79	7.26	6.37	5.75	2.54	5.73	4.55	3.31	2.53	2.97	105	214	229	412	316	295	124	277	290	162	172	212	3.49667	6.46	4.27333	2.93667	0.885554	0.00872235	0.289382	0.496578	-0.251801	0.48372	-0.596172	0.0905748	-1.13735	0.000243572	-0.541182	0.166754	SCPL18	Serine carboxypeptidase, putative	-	-	-	-	-	GO:0008238//exopeptidase activity;GO:0017171//serine hydrolase activity;GO:0004185//serine-type carboxypeptidase activity;GO:0008233//peptidase activity;GO:0070008//serine-type exopeptidase activity;GO:0016787//hydrolase activity;GO:0070011//peptidase activity, acting on L-amino acid peptides;GO:0004180//carboxypeptidase activity;GO:0003824//catalytic activity;GO:0008236//serine-type peptidase ac…	GO:0071704//organic substance metabolic process;GO:0043170//macromolecule metabolic process;GO:0044238//primary metabolic process;GO:0008152//metabolic process;GO:0019538//protein metabolic process;GO:0006508//proteolysis
TraesCS7A01G000400.1	1.11	9.06	3.18	4.2	0.86	3.31	1.54	0	0	0	0	0	16.85	142.14	62.67	77.74	13.94	55.38	24.54	0	0	0	0	0	4.45	2.79	0.513333	0.001	-0.67354	0.402734	-3.11584	0.0300401	-12.1196	1.27531e-08	-2.4423	0.110703	-11.446	7.29598e-07	-9.00375	0.0720865	PETE	Plastocyanin	Metabolism	Energy metabolism	ko00195//Photosynthesis	K02638	-	GO:0005507//copper ion binding;GO:0009055//electron carrier activity;GO:0046872//metal ion binding;GO:0005488//binding;GO:0043169//cation binding;GO:0043167//ion binding;GO:0046914//transition metal ion binding	-
TraesCS6D01G403400.4	11.6	11.66	12.6	10.23	12.04	9.55	10.72	11.36	16.53	51.64	48.41	23.9	599.22	620.44	842.27	642.4	661.04	542.2	579.41	607.51	1166.06	2792.66	3640.72	1886.71	11.9533	10.6067	12.87	41.3167	-0.172442	0.416835	0.106599	0.728179	1.78931	3.59717e-08	0.279041	0.284632	1.96175	7.30553e-10	1.68271	1.09571e-06	-	tRNA-2-methylthio-N(6)-dimethylallyladenosine synthase	-	-	-	-	-	-	-
TraesCS6D01G403400.2	4.61	4.27	8.09	6.5	5.24	5.31	6.95	7.85	10.08	20.36	29.6	19.56	228.24	217.92	518.45	391.05	275.85	288.9	360.1	402.29	681.57	1055.51	2133.25	1479.79	5.65667	5.68333	8.29333	23.1733	0.00678517	0.97937	0.552	0.102924	2.03444	1.24656e-09	0.545215	0.050806	2.02766	8.54738e-13	1.48244	8.89363e-07	-	tRNA-2-methylthio-N(6)-dimethylallyladenosine synthase	-	-	-	-	-	-	-
TraesCS6D01G399000.1	0.21	0.27	0.3	0.18	0.71	0.46	0.31	0	0.16	1.52	1.63	0.69	23.28	30.9	42.6	23.83	83.57	55.55	36.17	0	24.7	175.32	260.85	115.43	0.26	0.45	0.156667	1.28	0.791413	0.306458	-0.730813	0.551724	2.29956	2.20553e-05	-1.52223	0.194679	1.50815	0.00859026	3.03037	0.00103454	RPP13	NBS-LRR class disease resistance protein	-	-	-	-	-	GO:0043531//ADP binding;GO:0001882//nucleoside binding;GO:0036094//small molecule binding;GO:0001883//purine nucleoside binding;GO:0032555//purine ribonucleotide binding;GO:0097367//carbohydrate derivative binding;GO:1901265//nucleoside phosphate binding;GO:0000166//nucleotide binding;GO:1901363//heterocyclic compound binding;GO:0030554//adenyl nucleotide binding;GO:0032549//ribonucleoside bindin…	-
TraesCS6D01G385600.1	0.9	0.42	0	0.27	0.97	0.23	0	0	1.14	0	0	0	46.56	22.65	0	17.22	53.2	13.24	0	0	80.29	0	0	0	0.44	0.49	0.38	0.001	0.155278	0.931121	-0.211504	0.907312	-8.78136	0.00159607	-0.366782	0.822332	-8.93664	5.42844e-05	-8.56986	0.01273	OCA2	Na(+)/H(+) antiporter NhaB	-	-	-	-	GO:0016020//membrane;GO:0031224//intrinsic component of membrane;GO:0044425//membrane part;GO:0016021//integral component of membrane	-	GO:0044699//single-organism process;GO:0044763//single-organism cellular process;GO:0051179//localization;GO:0055085//transmembrane transport;GO:1902578//single-organism localization;GO:0009987//cellular process;GO:0051234//establishment of localization;GO:0044765//single-organism transport;GO:0006810//transport
TraesCS6D01G385500.1	26.98	28.63	34.92	40.39	40.31	45.44	28.82	16.82	23.24	10.08	17.44	7.26	578.03	631.8	967.97	1051.46	917.47	1069.67	646.15	372.99	679.46	225.98	543.92	237.47	30.1767	42.0467	22.96	11.5933	0.478558	0.0464731	-0.394311	0.166283	-1.38014	7.08643e-05	-0.872869	0.00141804	-1.8587	3.11182e-08	-0.985827	0.0087491	HIS2A	Histone H2A	-	-	-	-	GO:0043231//intracellular membrane-bounded organelle;GO:0044815//DNA packaging complex;GO:0043228//non-membrane-bounded organelle;GO:0043226//organelle;GO:0043234//protein complex;GO:0032991//macromolecular complex;GO:0043232//intracellular non-membrane-bounded organelle;GO:0044446//intracellular organelle part;GO:0044424//intracellular part;GO:0043229//intracellular organelle;GO:0000785//chromat…	GO:1901363//heterocyclic compound binding;GO:0003676//nucleic acid binding;GO:0046983//protein dimerization activity;GO:0046982//protein heterodimerization activity;GO:0005488//binding;GO:0005515//protein binding;GO:0003677//DNA binding;GO:0097159//organic cyclic compound binding	-
TraesCS6D01G384500.1	15.69	15.51	15.86	17.18	18.47	17.7	13.45	11.06	13.28	6.54	8.73	8.16	819.38	834.22	1071.63	1090.24	1024.56	1015.63	734.91	597.69	946.34	357.63	663.34	650.9	15.6867	17.7833	12.5967	7.81	0.180987	0.457149	-0.316497	0.192814	-1.00614	0.000138373	-0.497484	0.037908	-1.18713	3.51262e-06	-0.689648	0.0135201	MED36B	rRNA 2'-O-methyltransferase fibrillarin 2	Genetic Information Processing	Translation	ko03008//Ribosome biogenesis in eukaryotes	K14563	-	GO:0005488//binding;GO:1901363//heterocyclic compound binding;GO:0097159//organic cyclic compound binding;GO:0003723//RNA binding;GO:0008168//methyltransferase activity;GO:0016740//transferase activity;GO:0016741//transferase activity, transferring one-carbon groups;GO:0003676//nucleic acid binding;GO:0003824//catalytic activity	GO:0042254//ribosome biogenesis;GO:0044085//cellular component biogenesis;GO:0006396//RNA processing;GO:0008033//tRNA processing;GO:0044260//cellular macromolecule metabolic process;GO:0043170//macromolecule metabolic process;GO:0016070//RNA metabolic process;GO:0016072//rRNA metabolic process;GO:0046483//heterocycle metabolic process;GO:0010467//gene expression;GO:0006139//nucleobase-containing …
TraesCS6D01G381300.1	0.22	0	0	0.16	0	0	0.56	0.64	1.64	0.56	2.35	1.14	6.79	0	0	5.91	0	0	18.22	20.53	69.48	18.1	105.84	54.09	0.0733333	0.0533333	0.946667	1.35	-0.459432	0.885291	3.69032	0.0163677	4.20235	0.00206334	4.14975	0.00736521	4.66178	0.000673024	0.512031	0.544071	PP1	Serine/threonine-protein phosphatase	Genetic Information Processing	Translation	ko03015//mRNA surveillance pathway	K06269	-	GO:0003824//catalytic activity;GO:0016787//hydrolase activity	-
TraesCS6D01G379900.1	0	0	0.41	0	1.47	0.16	0	0	0	0	0	0	0	0	34.71	0	101.37	11.46	0	0	0	0	0	0	0.136667	0.543333	0.001	0.001	1.99118	0.317995	-7.09452	0.0660012	-7.09452	0.0478457	-9.08569	0.0010664	-9.08569	0.000701919	0	1	LPA1	2-phosphoglycerate kinase-related family protein	-	-	-	-	-	-	-
TraesCS6D01G379800.1	0.1	1.19	0	0	0	0	0.13	0.44	0.04	0.68	0	0.25	10.57	124.79	0	0	0	0	13.86	46.44	5.72	72.2	0	39.41	0.43	0.001	0.203333	0.31	-8.74819	0.000445697	-1.08049	0.445165	-0.472068	0.757481	7.6677	0.000653372	8.27612	0.000583121	0.608421	0.66518	APUM4	Pumilio-like protein	-	-	-	-	-	GO:0003676//nucleic acid binding;GO:0003723//RNA binding;GO:1901363//heterocyclic compound binding;GO:0097159//organic cyclic compound binding;GO:0005488//binding	-
TraesCS6D01G378000.3	16.49	9.15	13.95	13.5	15.17	15.27	4.01	11.86	5.03	32.79	31.61	39.89	401.14	229.37	439	399.07	392.01	408	102	298.38	167	834.67	1119.05	1481.99	13.1967	14.6467	6.96667	34.7633	0.150399	0.656643	-0.921633	0.0317132	1.39739	5.57736e-06	-1.07203	0.00791005	1.24699	1.22611e-06	2.31903	1.24723e-08	guaB	Inosine-5'-monophosphate dehydrogenase	-	-	-	-	-	-	-
TraesCS6D01G368200.2	0	0	0	0	0.26	0.3	0.14	0	0.09	0.09	0.51	0.11	0	0	0	0	21.98	26.04	11.59	0	9.38	7.11	58.26	13.58	0.001	0.186667	0.0766667	0.236667	7.54432	0.00779967	6.26053	0.0532359	7.88671	0.000402473	-1.28379	0.456981	0.342392	0.815532	1.62619	0.248591	LUH	Transcriptional corepressor LEUNIG	-	-	-	-	-	GO:0005488//binding;GO:0005515//protein binding	-
TraesCS6D01G366500.2	0.29	1.19	0	0	0	1.59	0.59	0	0	0	0	0	20.28	86.41	0	0	0	123.6	43.67	0	0	0	0.01	0	0.493333	0.53	0.196667	0.001	0.10343	0.969891	-1.32681	0.496677	-8.94642	0.000447543	-1.43024	0.553124	-9.04985	0.00379289	-7.61961	0.0276417	tif225	Translation initiation factor eIF-2B subunit epsilon	Genetic Information Processing	Translation	ko03013//RNA transport	K03240	-	GO:0005515//protein binding;GO:0005488//binding;GO:0003824//catalytic activity;GO:0016740//transferase activity;GO:0016772//transferase activity, transferring phosphorus-containing groups;GO:0016779//nucleotidyltransferase activity	GO:0009058//biosynthetic process;GO:0008152//metabolic process
TraesCS6D01G366100.1	0.5	0.05	0.08	0	0	0.02	6.84	8.65	10.11	5.04	3.59	4.71	19	2	4	0	0	1	270	337.45	520.22	199	197	271	0.21	0.00666667	8.53333	4.44667	-4.97728	0.0424014	5.34465	3.16248e-17	4.40426	3.63807e-09	10.3219	7.99807e-45	9.38154	1.34242e-24	-0.940385	0.00433542	DREB1A	CRT-binding factor	-	-	-	-	-	GO:0001071//nucleic acid binding transcription factor activity;GO:0005488//binding;GO:0003676//nucleic acid binding;GO:0003677//DNA binding;GO:0097159//organic cyclic compound binding;GO:0003700//transcription factor activity, sequence-specific DNA binding;GO:1901363//heterocyclic compound binding	GO:0060255//regulation of macromolecule metabolic process;GO:2000112//regulation of cellular macromolecule biosynthetic process;GO:1903506//regulation of nucleic acid-templated transcription;GO:0080090//regulation of primary metabolic process;GO:0065007//biological regulation;GO:0010556//regulation of macromolecule biosynthetic process;GO:0009889//regulation of biosynthetic process;GO:0050794//re…
TraesCS6D01G365800.1	0.17	0	0	0	0	0	3.46	2.7	5.07	3.68	2.14	2.81	4	0	0	0	0	0	87	67.06	166.14	92.5	75	103	0.0566667	0.001	3.74333	2.87667	-5.82443	0.455503	6.04568	1.63901e-08	5.66575	2.84936e-07	11.8701	8.61465e-13	11.4902	3.74049e-11	-0.379925	0.45793	DREB1A	CRT-binding factor	-	-	-	-	-	GO:0097159//organic cyclic compound binding;GO:0003677//DNA binding;GO:0001071//nucleic acid binding transcription factor activity;GO:0003700//transcription factor activity, sequence-specific DNA binding;GO:1901363//heterocyclic compound binding;GO:0005488//binding;GO:0003676//nucleic acid binding	GO:0060255//regulation of macromolecule metabolic process;GO:0050794//regulation of cellular process;GO:0019219//regulation of nucleobase-containing compound metabolic process;GO:0065007//biological regulation;GO:0051171//regulation of nitrogen compound metabolic process;GO:0050789//regulation of biological process;GO:0051252//regulation of RNA metabolic process;GO:2001141//regulation of RNA bios…
TraesCS6D01G361400.1	1.99	1.87	1.1	1.36	1.29	1.16	3.25	3.81	3.97	2.82	3.09	3.89	147	142	105	122.15	101	94.31	251.14	291	400	218	332	438	1.65333	1.27	3.67667	3.26667	-0.380549	0.342719	1.15302	0.00136535	0.982442	0.00826554	1.53357	1.86757e-06	1.36299	4.40011e-05	-0.170579	0.576067	WAK3	Receptor-like protein kinase	-	-	-	-	-	GO:0005488//binding;GO:0004672//protein kinase activity;GO:0017076//purine nucleotide binding;GO:0036094//small molecule binding;GO:0030246//carbohydrate binding;GO:0030247//polysaccharide binding;GO:0016773//phosphotransferase activity, alcohol group as acceptor;GO:0043169//cation binding;GO:0005515//protein binding;GO:1901363//heterocyclic compound binding;GO:0001871//pattern binding;GO:0032549…	GO:0044260//cellular macromolecule metabolic process;GO:0044237//cellular metabolic process;GO:0071704//organic substance metabolic process;GO:0044267//cellular protein metabolic process;GO:0006468//protein phosphorylation;GO:0006796//phosphate-containing compound metabolic process;GO:0008152//metabolic process;GO:0043412//macromolecule modification;GO:0019538//protein metabolic process;GO:000646…
TraesCS6D01G359300.1	0.03	0	0.04	0.14	0.92	0.08	0.91	4.7	0.8	0.36	0.71	0.11	1	0	2	6	34	3	33	169	38	13	36	6	0.0233333	0.38	2.13667	0.393333	4.02554	0.0332799	6.51683	7.32769e-07	4.07529	0.0133402	2.49129	0.0188127	0.049753	0.980985	-2.44154	0.00989614	SRG1	2-oxoglutarate (2OG) and Fe(II)-dependent oxygenase superfamily protein	-	-	-	-	-	GO:0016491//oxidoreductase activity;GO:0003824//catalytic activity	GO:0055114//oxidation-reduction process;GO:0044710//single-organism metabolic process;GO:0008152//metabolic process;GO:0044699//single-organism process
TraesCS6D01G353700.1	3.43	3.41	3.54	6.18	6.28	4.7	2.64	4.88	4.4	2.53	2.68	1.7	123	126	164	269.22	239	185.17	99	181	215.51	95	140	93.18	3.46	5.72	3.97333	2.30333	0.725243	0.0271714	0.199578	0.632768	-0.587049	0.153664	-0.525665	0.149437	-1.31229	0.000397074	-0.786627	0.0770396	CAD3	Alcohol dehydrogenase, putative	Metabolism	Biosynthesis of other secondary metabolites;Global and Overview	ko01100//Metabolic pathways;ko01110//Biosynthesis of secondary metabolites;ko00940//Phenylpropanoid biosynthesis	K00083	-	GO:0046872//metal ion binding;GO:0005488//binding;GO:0008270//zinc ion binding;GO:0043169//cation binding;GO:0016491//oxidoreductase activity;GO:0003824//catalytic activity;GO:0043167//ion binding;GO:0046914//transition metal ion binding	GO:0044699//single-organism process;GO:0055114//oxidation-reduction process;GO:0044710//single-organism metabolic process;GO:0008152//metabolic process
TraesCS6D01G350000.1	1.7	2.23	1.51	3.54	2.84	3.13	3.86	4.95	5.17	4.79	3.21	7	73	99	84	185	130	148	173.65	220.62	304	216	201	460	1.81333	3.17	4.66	5	0.805839	0.0522347	1.36169	0.000422435	1.46328	0.000433922	0.555847	0.0872965	0.657445	0.072621	0.101598	0.803644	BBD1	Bifunctional nuclease	-	-	-	-	-	GO:0004518//nuclease activity;GO:0016788//hydrolase activity, acting on ester bonds;GO:0016787//hydrolase activity;GO:0003824//catalytic activity	-
TraesCS6D01G349000.1	0.71	0.52	0.64	0.76	1.29	0.71	0.84	0.99	0.57	2.96	2.5	2.56	29	22	34	38	56	32	36	42	32	127	149	160	0.623333	0.92	0.8	2.67333	0.56163	0.479129	0.359996	0.661656	2.10056	9.91849e-05	-0.201634	0.818882	1.53893	0.00284976	1.74057	0.0014121	-	Serine-rich protein	-	-	-	-	-	-	-
TraesCS6D01G348900.1	0.56	0.41	0.49	0.4	0.46	0.1	1.03	0.27	0.56	2.63	3.19	2.4	16	12	18	14	14	3	31	8	22	79	133	105	0.486667	0.32	0.62	2.74	-0.604862	0.580638	0.349334	0.746932	2.49317	0.000160234	0.954196	0.408859	3.09803	5.97447e-05	2.14384	0.00295887	-	Serine-rich protein	-	-	-	-	-	-	-
TraesCS6D01G348700.2	2.79	0	0	0.91	0	1.89	4.73	0	2.37	0	0	0	148.9	0	0	58.78	0	110.75	264.1	0	172.53	0	0	0	0.93	0.933333	2.36667	0.001	0.00516171	0.996239	1.34755	0.469485	-9.86109	0.00184984	1.34239	0.349736	-9.86625	7.24298e-05	-11.2086	7.90996e-07	-	Transmembrane protein	-	-	-	-	-	-	-
TraesCS6D01G339400.1	3.05	4.03	3.92	3.86	4.11	4.99	1.71	1.27	2.59	5.53	5.25	4.59	175.26	238.61	291	269.45	250.76	314.99	102.89	75.19	202.83	332.16	438.99	402.56	3.66667	4.32	1.85667	5.12333	0.236562	0.464193	-0.981754	0.00936706	0.482614	0.13009	-1.21832	0.000919929	0.246051	0.391633	1.46437	7.99311e-05	At1g03370	C2 domain-containing protein / GRAM domain-containing protein	-	-	-	-	-	GO:0005515//protein binding;GO:0005488//binding	-
TraesCS6D01G337400.1	0	0	0	0	0	0	0.26	0.11	0	0.55	0	1.1	0	0	0	0	0	0	40.65	17.17	0	84.69	0	246.98	0.001	0.001	0.123333	0.55	0	1	6.94642	0.00484779	9.10329	7.50581e-06	6.94642	0.00511351	9.10329	7.67596e-06	2.15687	0.16079	QWRF8	QWRF motif protein (DUF566)	-	-	-	-	-	-	-
TraesCS6D01G335500.1	5.22	6.64	4.33	0.82	1.2	0.59	2.07	2.76	2.89	1.25	2.93	1.03	152	199	163	29	37	19	63	83	115	38	124	46	5.39667	0.87	2.57333	1.73667	-2.63298	1.10687e-07	-1.06843	0.0102519	-1.63575	0.00116008	1.56455	0.0164496	0.997234	0.182519	-0.567317	0.355198	-	BHLH transcription factor	-	-	-	-	-	-	-
TraesCS6D01G334000.2	0.59	0.54	0.9	0.42	0.83	0.84	2.59	2.62	2.94	4.16	3.92	3.22	48.92	46.28	96.55	42.67	73	76.67	224.44	224.99	333.32	360.81	472.64	408.49	0.676667	0.696667	2.71667	3.76667	0.0420232	0.969085	2.00532	3.44793e-07	2.47677	2.38276e-11	1.9633	8.83576e-07	2.43475	9.56049e-11	0.471451	0.133488	TPS11	Trehalose-6-phosphate synthase	Metabolism	Global and Overview;Carbohydrate metabolism	ko01100//Metabolic pathways;ko00500//Starch and sucrose metabolism	K16055	-	GO:0003824//catalytic activity	GO:0044249//cellular biosynthetic process;GO:1901576//organic substance biosynthetic process;GO:0005991//trehalose metabolic process;GO:0005975//carbohydrate metabolic process;GO:0044763//single-organism cellular process;GO:0009311//oligosaccharide metabolic process;GO:0044723//single-organism carbohydrate metabolic process;GO:0046351//disaccharide biosynthetic process;GO:0009058//biosynthetic pr…
TraesCS6D01G333600.1	3.29	4.38	2.03	2.81	1.61	2.33	2.1	5.48	3.66	11.52	10.72	4.55	54	74	43	56	28	42	36	93	82	197.89	256	114	3.23333	2.25	3.74667	8.93	-0.523097	0.417469	0.212585	0.75966	1.46564	0.00549686	0.735683	0.274864	1.98874	0.000151141	1.25305	0.0199453	DHN3	Dehydrin	-	-	-	-	-	-	GO:1901700//response to oxygen-containing compound;GO:0009415//response to water;GO:0050896//response to stimulus;GO:0042221//response to chemical;GO:0009628//response to abiotic stimulus;GO:0010035//response to inorganic substance;GO:0006950//response to stress;GO:0001101//response to acid chemical
TraesCS6D01G333100.1	8.56	6.7	3.85	3.17	6.5	6.52	10.89	17.89	15.29	40.9	31.76	11.8	160	129	93	72	129	134	213	346	390	800	864	337	6.37	5.39667	14.69	28.1533	-0.239225	0.582963	1.20547	0.00231201	2.14394	4.58819e-06	1.44469	0.000163177	2.38317	2.29943e-07	0.938471	0.0271943	DHN3	Dehydrin	-	-	-	-	-	-	GO:0010035//response to inorganic substance;GO:0009628//response to abiotic stimulus;GO:0050896//response to stimulus;GO:0006950//response to stress;GO:0009415//response to water;GO:1901700//response to oxygen-containing compound;GO:0001101//response to acid chemical;GO:0042221//response to chemical
TraesCS6D01G332700.1	87	94.29	112.84	71.9	74.95	73.66	104.03	110.67	85.96	274.71	296.85	155.85	9854	11003.2	16537	9898	9019	9169	12329.4	12972	13290.9	32569.3	48938.1	26967.6	98.0433	73.5033	100.22	242.47	-0.41561	0.038222	0.031679	0.922189	1.30631	1.33931e-05	0.447289	0.0372906	1.72192	1.21568e-09	1.27464	2.85433e-05	CS120	Dehydrin	-	-	-	-	-	-	GO:0050896//response to stimulus;GO:0001101//response to acid chemical;GO:0009415//response to water;GO:0009628//response to abiotic stimulus;GO:0006950//response to stress;GO:0010035//response to inorganic substance;GO:0042221//response to chemical;GO:1901700//response to oxygen-containing compound
TraesCS6D01G332600.1	333.7	263.62	326.52	254.32	275.94	267.24	110.64	156.22	157.23	735.5	573.05	348.79	4335	3528	5488	4015	3808	3815	1504	2100	2788	10001	10835	6922	307.947	265.833	141.363	552.447	-0.212158	0.274259	-1.12327	1.12085e-05	0.843155	0.00637633	-0.911114	0.000124766	1.05531	0.000254154	1.96643	1.77816e-09	DHN3	Dehydrin	-	-	-	-	-	-	GO:0006950//response to stress;GO:0001101//response to acid chemical;GO:0050896//response to stimulus;GO:0042221//response to chemical;GO:1901700//response to oxygen-containing compound;GO:0009628//response to abiotic stimulus;GO:0010035//response to inorganic substance;GO:0009415//response to water
TraesCS6D01G332400.1	2.8	2.74	2.97	2.76	3.27	2.86	6.69	7.03	7.41	8.64	7.4	7.2	176.62	178.37	242.73	212	219.1	198	441.73	459.21	638.21	570.79	679.35	693.99	2.83667	2.96333	7.04333	7.74667	0.0630243	0.899077	1.31206	5.08031e-06	1.44938	8.44676e-07	1.24904	4.41527e-06	1.38635	8.31841e-07	0.137317	0.63739	CYPRO4	Protein CYPRO4	-	-	-	-	-	GO:0005488//binding;GO:0005515//protein binding	-
TraesCS6D01G320500.2	0.81	0.15	0.48	0.02	0.13	0.59	0.44	0	0.31	0	0	0	60.65	11.81	46.62	1.62	10.4	48.57	34.56	0	31.67	0.18	0	0	0.48	0.246667	0.25	0.001	-0.960472	0.385278	-0.941106	0.437603	-8.90689	2.75791e-06	0.0193653	0.987549	-7.94642	0.00130534	-7.96578	0.00255293	RECQL3	ATP-dependent RNA helicase DeaD	Genetic Information Processing	Replication and repair	ko03440//Homologous recombination	K10901	-	GO:0070035//purine NTP-dependent helicase activity;GO:1901363//heterocyclic compound binding;GO:0032555//purine ribonucleotide binding;GO:0042623//ATPase activity, coupled;GO:0016887//ATPase activity;GO:0016817//hydrolase activity, acting on acid anhydrides;GO:0032559//adenyl ribonucleotide binding;GO:0001882//nucleoside binding;GO:0004386//helicase activity;GO:0005524//ATP binding;GO:0003676//nu…	GO:0044237//cellular metabolic process;GO:0009987//cellular process;GO:0044260//cellular macromolecule metabolic process;GO:0043170//macromolecule metabolic process;GO:0044238//primary metabolic process;GO:0090304//nucleic acid metabolic process;GO:0071704//organic substance metabolic process;GO:0008152//metabolic process;GO:0046483//heterocycle metabolic process;GO:0006310//DNA recombination;GO:…
TraesCS6D01G317700.1	62.33	60.95	65.55	67.62	70.1	71.77	31.09	28.67	28.06	21.83	33.58	33.15	3945.3	3974.13	5368.13	5201.25	4713.41	4991.51	2059.24	1877.75	2424.27	1446.37	3093.17	3205.66	62.9433	69.83	29.2733	29.52	0.149793	0.517457	-1.10447	1.81456e-06	-1.09236	3.08735e-05	-1.25426	9.30185e-09	-1.24215	1.16786e-06	0.0121057	0.985798	MED37E	70 kDa heat shock protein	Cellular Processes;Genetic Information Processing	Transport and catabolism;Transcription;Folding, sorting and degradation	ko03040//Spliceosome;ko04141//Protein processing in endoplasmic reticulum;ko04144//Endocytosis	K03283	-	-	-
TraesCS6D01G316200.1	0	0	0.21	1.83	0	2.27	0	0.32	0.98	1.24	2.33	2.11	0	0	10	83.11	0	93.4	0	12.38	50.1	48.59	126.8	120.79	0.07	1.36667	0.433333	1.89333	4.28716	0.0195229	2.63005	0.216879	4.75743	2.65498e-05	-1.65711	0.280524	0.470267	0.639853	2.12738	0.0413179	-	E3 ubiquitin-protein ligase SINA-like 10	-	-	-	-	-	-	-
TraesCS6D01G314500.3	0.23	0	0.24	0	0	0	0.4	0.25	0.42	0	0.12	0	22.37	0	30.27	0	0	0	40.57	25.61	55.7	0	16.3	0	0.156667	0.001	0.356667	0.04	-7.29155	0.00638914	1.18688	0.303644	-1.96963	0.297479	8.47843	3.39737e-06	5.32193	0.165859	-3.1565	0.0257441	kif11	Kinesin-like protein	-	-	-	-	-	GO:0032555//purine ribonucleotide binding;GO:0043168//anion binding;GO:0032559//adenyl ribonucleotide binding;GO:0017111//nucleoside-triphosphatase activity;GO:0036094//small molecule binding;GO:1901265//nucleoside phosphate binding;GO:0032550//purine ribonucleoside binding;GO:0005524//ATP binding;GO:0032549//ribonucleoside binding;GO:0016462//pyrophosphatase activity;GO:1901363//heterocyclic com…	GO:0007017//microtubule-based process;GO:0044763//single-organism cellular process;GO:0007018//microtubule-based movement;GO:0006928//movement of cell or subcellular component;GO:0044699//single-organism process;GO:0009987//cellular process
TraesCS6D01G306000.1	1.05	1.57	1.79	1.62	1.8	2.11	0.63	1.16	1.11	0.59	0.69	0.14	92.11	141.43	203.23	172.6	167.21	202.64	58	105	132	54.22	88	19	1.47	1.84333	0.966667	0.473333	0.326501	0.398205	-0.604726	0.178697	-1.63489	0.00610565	-0.931227	0.0252708	-1.96139	0.000464397	-1.03016	0.128632	NAR-7	Nitrate reductase	Metabolism	Global and Overview;Energy metabolism	ko01120//Microbial metabolism in diverse environments;ko00910//Nitrogen metabolism	K10534	-	GO:0008940//nitrate reductase activity;GO:0097159//organic cyclic compound binding;GO:0020037//heme binding;GO:0030151//molybdenum ion binding;GO:0048037//cofactor binding;GO:0046872//metal ion binding;GO:0043546//molybdopterin cofactor binding;GO:0046857//oxidoreductase activity, acting on other nitrogenous compounds as donors, with NAD or NADP as acceptor;GO:0050662//coenzyme binding;GO:0046906…	GO:0006082//organic acid metabolic process;GO:0044237//cellular metabolic process;GO:0009987//cellular process;GO:0008152//metabolic process;GO:1903409//reactive oxygen species biosynthetic process;GO:0042126//nitrate metabolic process;GO:0072593//reactive oxygen species metabolic process;GO:0009058//biosynthetic process;GO:0071704//organic substance metabolic process;GO:0071941//nitrogen cycle m…
TraesCS6D01G303500.1	0	3.28	1.21	0	0	0	0	1.51	0	0	1.19	0	0	138.96	64.11	0	0	0	0	64.38	0	0	71.34	0	1.49667	0.001	0.503333	0.396667	-10.5475	3.93425e-05	-1.57217	0.395623	-1.91575	0.286553	8.97537	0.017781	8.63178	0.0196864	-0.343587	0.882226	DCD	1-aminocyclopropane-1-carboxylate deaminase/D-cysteine desulfhydrase	-	-	-	-	-	GO:0003824//catalytic activity	-
TraesCS6D01G301400.3	2.09	0.58	0.74	0.88	2.06	0.77	0.2	1.15	0.12	0	0	0	66.85	19.14	30.58	34.11	69.95	27.13	6.65	38.28	5.13	0	0	0	1.13667	1.23667	0.49	0.001	0.121647	0.908688	-1.21396	0.260519	-10.1506	2.07936e-06	-1.3356	0.210601	-10.2722	6.26752e-07	-8.93664	0.00164412	-	Peptidyl-prolyl cis-trans isomerase	-	-	-	-	-	-	-
TraesCS6D01G299100.1	0	0.03	0.13	1.24	0.81	1.66	0.85	0.8	2.16	1.41	1.11	1.1	0	1	5	44	25	53	26	24	86	43	47	49	0.0533333	1.23667	1.27	1.20667	4.53528	0.000372512	4.57365	0.000495287	4.49985	0.000297199	0.0383718	0.963927	-0.0354295	0.974751	-0.0738013	0.918737	ERF112	Ethylene-responsive transcription factor	-	-	-	-	-	GO:0003677//DNA binding;GO:0003676//nucleic acid binding;GO:0097159//organic cyclic compound binding;GO:1901363//heterocyclic compound binding;GO:0003700//transcription factor activity, sequence-specific DNA binding;GO:0001071//nucleic acid binding transcription factor activity;GO:0005488//binding	GO:0051171//regulation of nitrogen compound metabolic process;GO:1903506//regulation of nucleic acid-templated transcription;GO:0031323//regulation of cellular metabolic process;GO:0019222//regulation of metabolic process;GO:0031326//regulation of cellular biosynthetic process;GO:0006355//regulation of transcription, DNA-templated;GO:0051252//regulation of RNA metabolic process;GO:0019219//regula…
TraesCS6D01G297800.1	0.05	0.16	0	0.56	0.59	0.54	0.05	0.26	0.06	0	0.02	0	2	6	0	25	23	22	2	10	3	0	1	0	0.07	0.563333	0.123333	0.00666667	3.00856	0.0292876	0.817136	0.722682	-3.39232	0.286631	-2.19143	0.0790647	-6.40088	0.000262605	-4.20945	0.0859653	-	HCO3- transporter family	-	-	-	-	-	-	-
TraesCS6D01G294800.1	1.55	0.97	1.14	0.88	0.9	0.8	3.96	3.92	4.5	4.61	2.56	4.55	84	54	80	58	52	48	225	220	333	262	202	377	1.22	0.86	4.12667	3.90667	-0.504473	0.362171	1.7581	4.10836e-06	1.67906	5.16427e-05	2.26257	1.56991e-09	2.18353	1.09125e-07	-0.0790387	0.808594	ATL6	E3 ubiquitin-protein ligase	-	-	-	-	-	GO:0043167//ion binding;GO:0043169//cation binding;GO:0046914//transition metal ion binding;GO:0046872//metal ion binding;GO:0005488//binding;GO:0005515//protein binding;GO:0008270//zinc ion binding	-
TraesCS6D01G291400.1	0.98	1.64	1.63	2.26	2.7	2.68	4.04	3.85	3.71	2.08	1.72	2.16	91.57	157.28	197	256	267.62	274.66	393.53	371	472.09	202.78	233.56	308	1.41667	2.54667	3.86667	1.98667	0.84611	0.0125979	1.44859	1.45423e-05	0.487849	0.191869	0.60248	0.0267113	-0.35826	0.245065	-0.960741	0.00169632	FH16	Formin-like protein	-	-	-	-	-	-	-
TraesCS6D01G290100.2	0.65	0.93	0.62	0	0.01	0	0.19	0.41	0	0.2	0.15	0.4	27.99	41.35	34.72	0	0.49	0	8.69	18.12	0	8.85	9.39	26.48	0.733333	0.00333333	0.2	0.25	-7.78136	4.33661e-06	-1.87447	0.118078	-1.55254	0.0851941	5.90689	0.0685136	6.22882	0.00736001	0.321928	0.840342	-	30S ribosomal S16-like protein	-	-	-	-	-	GO:1901363//heterocyclic compound binding;GO:0003676//nucleic acid binding;GO:0005488//binding;GO:0097159//organic cyclic compound binding	-
TraesCS6D01G288500.4	0.35	0.02	0	0	0	0	0	1.05	0	0	0	1.65	54.3	3.19	0	0	0.01	0	0	168.22	0.08	0	0	389.93	0.123333	0.001	0.35	0.55	-6.94642	0.00732609	1.50479	0.469913	2.15687	0.29457	8.45121	0.00222668	9.10329	0.000584278	0.652077	0.780228	MED26C	BAH domain-containing protein	-	-	-	-	GO:0043227//membrane-bounded organelle;GO:0044424//intracellular part;GO:0044464//cell part;GO:0043229//intracellular organelle;GO:0043231//intracellular membrane-bounded organelle;GO:0043226//organelle;GO:0005623//cell;GO:0005622//intracellular;GO:0005634//nucleus	GO:0005488//binding;GO:0003682//chromatin binding;GO:0044877//macromolecular complex binding	-
TraesCS6D01G287100.1	11.66	11.2	14.63	15.05	12.69	12.03	8.5	10.29	9.75	5.52	7.37	6.21	328.13	324.64	532.45	514.34	379.1	371.88	250.08	299.66	374.53	162.66	301.72	267.02	12.4967	13.2567	9.51333	6.36667	0.0851747	0.804194	-0.39352	0.167524	-0.972933	0.0013719	-0.478695	0.0890515	-1.05811	0.000354683	-0.579413	0.0698095	EXPA5	Expansin	-	-	-	-	GO:0005576//extracellular region	-	GO:0009664//plant-type cell wall organization;GO:0045229//external encapsulating structure organization;GO:0071669//plant-type cell wall organization or biogenesis;GO:0071840//cellular component organization or biogenesis;GO:0016043//cellular component organization;GO:0071554//cell wall organization or biogenesis;GO:0009987//cellular process;GO:0071555//cell wall organization
TraesCS6D01G284700.1	3.37	3.52	5.33	5.92	5.14	6.33	5.87	5.1	4.51	1.64	2.92	2.08	141	152	289	301	228.41	291.07	257	221	258	72	178	133	4.07333	5.79667	5.16	2.21333	0.509014	0.12241	0.341161	0.337553	-0.879989	0.0269629	-0.167852	0.602191	-1.389	8.94969e-05	-1.22115	0.00123909	PER72	Peroxidase	Metabolism	Biosynthesis of other secondary metabolites;Global and Overview	ko01100//Metabolic pathways;ko01110//Biosynthesis of secondary metabolites;ko00940//Phenylpropanoid biosynthesis	K00430	-	GO:0016684//oxidoreductase activity, acting on peroxide as acceptor;GO:0016209//antioxidant activity;GO:1901363//heterocyclic compound binding;GO:0046906//tetrapyrrole binding;GO:0097159//organic cyclic compound binding;GO:0005488//binding;GO:0020037//heme binding;GO:0003824//catalytic activity;GO:0004601//peroxidase activity;GO:0016491//oxidoreductase activity	GO:0044710//single-organism metabolic process;GO:0044699//single-organism process;GO:0055114//oxidation-reduction process;GO:0050896//response to stimulus;GO:0006979//response to oxidative stress;GO:0008152//metabolic process;GO:0006950//response to stress
TraesCS6D01G271500.1	0.24	0.34	0.29	0.13	0.32	0.18	0.71	0.89	0.93	1.54	1.09	2.18	27	39	42	17	38	22	82	102	141	179	176	370	0.29	0.21	0.843333	1.60333	-0.465664	0.544447	1.54005	0.00706028	2.46695	2.5433e-07	2.00571	0.00156059	2.93261	2.64785e-08	0.9269	0.024221	At3g47570	Receptor-like protein kinase	-	-	-	-	-	GO:0032549//ribonucleoside binding;GO:0030554//adenyl nucleotide binding;GO:0005515//protein binding;GO:0017076//purine nucleotide binding;GO:0032555//purine ribonucleotide binding;GO:0004672//protein kinase activity;GO:0001883//purine nucleoside binding;GO:0016772//transferase activity, transferring phosphorus-containing groups;GO:0043167//ion binding;GO:0016773//phosphotransferase activity, alc…	GO:0043170//macromolecule metabolic process;GO:0044260//cellular macromolecule metabolic process;GO:0043412//macromolecule modification;GO:0044237//cellular metabolic process;GO:0008152//metabolic process;GO:0044267//cellular protein metabolic process;GO:0006796//phosphate-containing compound metabolic process;GO:0044238//primary metabolic process;GO:0019538//protein metabolic process;GO:0006468/…
TraesCS6D01G271000.1	0	0	0.03	2	0.86	0.46	0	0	0	0	0.48	0	0	0	2.38	140.74	53.15	29.49	0	0	0	0	40.39	0	0.01	1.10667	0.001	0.16	6.79008	3.03713e-07	-3.32193	0.684122	4	0.155065	-10.112	1.45647e-08	-2.79008	0.0456908	7.32193	0.0544242	-	RNAse E/G-like protein	-	-	-	-	-	-	-
TraesCS6D01G267300.1	5.91	6.66	6.43	6.14	6.72	5.32	5.28	4.3	4.94	2.73	3.92	2.42	443	514.35	624.23	559.53	535.46	438.18	414.26	333.9	505.51	214.55	427.72	277.3	6.33333	6.06	4.84	3.02333	-0.0636472	0.735975	-0.387958	0.14208	-1.06682	0.000431683	-0.324311	0.233582	-1.00318	0.000981172	-0.678867	0.034322	NOP2	Ribosomal RNA small subunit methyltransferase b	-	-	-	-	-	GO:0097159//organic cyclic compound binding;GO:0003824//catalytic activity;GO:0008168//methyltransferase activity;GO:0005488//binding;GO:0003676//nucleic acid binding;GO:0016740//transferase activity;GO:1901363//heterocyclic compound binding;GO:0008757//S-adenosylmethionine-dependent methyltransferase activity;GO:0003723//RNA binding;GO:0016741//transferase activity, transferring one-carbon groups	GO:0008152//metabolic process;GO:0043170//macromolecule metabolic process;GO:0090304//nucleic acid metabolic process;GO:0071704//organic substance metabolic process;GO:0034660//ncRNA metabolic process;GO:0006139//nucleobase-containing compound metabolic process;GO:0034641//cellular nitrogen compound metabolic process;GO:0071840//cellular component organization or biogenesis;GO:0022613//ribonucleo…
TraesCS6D01G261100.3	0.71	0.54	1.16	1.22	1.07	0.19	0.4	0.42	0	0	0	0.09	95.58	74.92	201	198.17	152.48	27.63	56.41	57.93	0	0	0	19.41	0.803333	0.826667	0.273333	0.03	0.041307	0.978843	-1.55534	0.106556	-4.74296	2.43498e-05	-1.59664	0.134374	-4.78427	0.000133746	-3.18763	0.0941226	FMT	Clustered mitochondria protein homolog	-	-	-	-	-	GO:0005488//binding;GO:0005515//protein binding	GO:0048312//intracellular distribution of mitochondria;GO:1902578//single-organism localization;GO:0009987//cellular process;GO:1902580//single-organism cellular localization;GO:0051179//localization;GO:0051646//mitochondrion localization;GO:0051641//cellular localization;GO:1902589//single-organism organelle organization;GO:0071840//cellular component organization or biogenesis;GO:0007005//mitoc…
TraesCS6D01G261100.2	0	0.33	0.27	0	0	0	0	0	0	0	0.22	0.45	0	43.02	44.18	0	0	0	0	0	0	0	41.6	87.38	0.2	0.001	0.001	0.223333	-7.64386	0.00129909	-7.64386	0.00145259	0.159199	0.919072	0	1	7.80305	0.000639424	7.80305	0.000697732	FMT	Clustered mitochondria protein homolog	-	-	-	-	-	GO:0005515//protein binding;GO:0005488//binding	-
TraesCS6D01G260300.1	0.88	0	0	0	0	0	1.05	1.93	1.16	1.03	0.58	1.82	43.1	0	0	0	0	0	54.15	98	78.02	53.22	41.86	136.63	0.293333	0.001	1.38	1.14333	-8.1964	0.0326412	2.23406	0.110809	1.96263	0.170221	10.4305	4.94256e-10	10.159	6.90972e-09	-0.271422	0.66235	FAD2-2	Fatty acid desaturase	Metabolism	Global and Overview;Lipid metabolism	ko01212//Fatty acid metabolism;ko01040//Biosynthesis of unsaturated fatty acids	K10256	-	GO:0016717//oxidoreductase activity, acting on paired donors, with oxidation of a pair of donors resulting in the reduction of molecular oxygen to two molecules of water;GO:0003824//catalytic activity;GO:0016491//oxidoreductase activity;GO:0016705//oxidoreductase activity, acting on paired donors, with incorporation or reduction of molecular oxygen	GO:0006629//lipid metabolic process;GO:0055114//oxidation-reduction process;GO:0071704//organic substance metabolic process;GO:0008152//metabolic process;GO:0044699//single-organism process;GO:0044710//single-organism metabolic process;GO:0044238//primary metabolic process
TraesCS6D01G256100.1	0	0	0	1.02	3.76	0	0.47	2.15	0	0.37	0	0.49	0	0	0	69.67	224	0	27.73	124.83	0	21.6	0	41.91	0.001	1.59333	0.873333	0.286667	10.6378	9.685e-06	9.77039	0.00019493	8.16323	0.00435505	-0.867444	0.578649	-2.4746	0.0985965	-1.60716	0.298335	Tbc1d15	RabGAP/TBC domain-containing protein	-	-	-	-	-	-	-
TraesCS6D01G249600.1	1.02	0.84	0.99	0.74	1.19	0.55	0.05	0	0	0	0.51	1.17	24.15	20.55	30.14	21.2	29.88	14.38	1.36	0	0	0	17.7	42.27	0.95	0.826667	0.0166667	0.56	-0.200622	0.83039	-5.83289	0.000367644	-0.762501	0.528191	-5.63227	0.00111284	-0.561879	0.679913	5.07039	0.0375427	MCC1	N-acetyltransferase, putative	-	-	-	-	-	GO:0016407//acetyltransferase activity;GO:0016410//N-acyltransferase activity;GO:0003824//catalytic activity;GO:0016747//transferase activity, transferring acyl groups other than amino-acyl groups;GO:0016746//transferase activity, transferring acyl groups;GO:0008080//N-acetyltransferase activity;GO:0016740//transferase activity	-
TraesCS6D01G248800.1	2.37	2.52	2.94	2.55	2.86	2.43	4.24	5.45	5.28	5.53	7.22	6.49	174.12	190.29	279.14	227.27	222.96	195.49	325.74	413.92	528.3	424.78	771.33	726.77	2.61	2.61333	4.99	6.41333	0.00184135	0.957632	0.93499	0.0020362	1.29702	1.47698e-05	0.933149	0.00103827	1.29518	5.05336e-06	0.362035	0.221491	OPT4	Oligopeptide transporter, putative	-	-	-	-	-	-	GO:0006810//transport;GO:0055085//transmembrane transport;GO:0044699//single-organism process;GO:0051179//localization;GO:0051234//establishment of localization;GO:0044765//single-organism transport;GO:1902578//single-organism localization;GO:0009987//cellular process;GO:0044763//single-organism cellular process
TraesCS6D01G245500.2	1.09	0.12	0.34	0	2.28	0	0	0	0	0	0	0	43.28	4.89	17.29	0	96.59	0	0	0	0	0	0	0	0.516667	0.76	0.001	0.001	0.556766	0.758273	-9.01309	0.000559514	-9.01309	0.000300965	-9.56986	0.00885688	-9.56986	0.00633386	0	1	CDKF-4	Kinase-like protein	-	-	-	-	-	GO:0097159//organic cyclic compound binding;GO:0000166//nucleotide binding;GO:0030554//adenyl nucleotide binding;GO:0036094//small molecule binding;GO:0016301//kinase activity;GO:0032555//purine ribonucleotide binding;GO:0001883//purine nucleoside binding;GO:1901265//nucleoside phosphate binding;GO:0032549//ribonucleoside binding;GO:0016773//phosphotransferase activity, alcohol group as acceptor;…	GO:0008152//metabolic process;GO:0043412//macromolecule modification;GO:0044238//primary metabolic process;GO:0016310//phosphorylation;GO:0044237//cellular metabolic process;GO:0009987//cellular process;GO:0036211//protein modification process;GO:0071704//organic substance metabolic process;GO:0006468//protein phosphorylation;GO:0044267//cellular protein metabolic process;GO:0006796//phosphate-co…
TraesCS6D01G241900.1	7.58	7.49	6.53	1.12	1.07	1.19	13.16	17.41	12.77	6.98	6.89	3.54	333.2	339.14	371.39	59.7	49.86	57.51	605.21	792	766.16	321.17	440.99	237.94	7.2	1.12667	14.4467	5.80333	-2.67594	2.25912e-16	1.00467	0.000362225	-0.311115	0.338655	3.6806	6.30463e-31	2.36482	3.38789e-09	-1.31578	0.000112976	RVE1	MYB-related protein	-	-	-	-	-	GO:1901363//heterocyclic compound binding;GO:0003676//nucleic acid binding;GO:0003677//DNA binding;GO:0097159//organic cyclic compound binding;GO:0005488//binding	-
TraesCS6D01G241200.1	0.12	0	0	0	0	0.32	1.24	1.48	1.94	2.02	0.9	3.02	2	0	0	0	0	6	22	26	45	36	22.37	78.3	0.04	0.106667	1.55333	1.98	1.41504	0.71769	5.27922	0.000496555	5.62936	0.000147792	3.86419	0.0101636	4.21432	0.00346829	0.350133	0.671168	-	Oxidative stress 3, putative isoform 1	-	-	-	-	-	-	-
TraesCS6D01G234100.1	6.37	6.61	5.85	5.07	5.07	4.45	9.33	11.36	8.72	13.61	13.55	7.56	585.44	626.01	696.08	566.31	494.82	449.72	897.37	1080.26	1093.88	1309.02	1812.39	1060.9	6.27667	4.86333	9.80333	11.5733	-0.368053	0.10319	0.643274	0.0145173	0.882734	0.00395927	1.01133	3.85276e-05	1.25079	2.11733e-05	0.23946	0.447277	MSL5	Mechanosensitive ion channel	-	-	-	-	GO:0016020//membrane	-	GO:0006810//transport;GO:0044763//single-organism cellular process;GO:0044765//single-organism transport;GO:0051179//localization;GO:0055085//transmembrane transport;GO:0009987//cellular process;GO:0044699//single-organism process;GO:1902578//single-organism localization;GO:0051234//establishment of localization
TraesCS6D01G233500.1	3.52	4.09	4.55	3.4	3.68	2.36	7.01	9.81	8.11	6.09	5.25	4.14	80	96	134	94	89	59	167	231	252	145	174	144	4.05333	3.14667	8.31	5.16	-0.365284	0.409648	1.03574	0.00567479	0.348262	0.426721	1.40102	0.00034265	0.713547	0.105749	-0.687477	0.0590071	-	basic-leucine zipper transcription factor K	-	-	-	-	-	-	-
TraesCS6D01G225200.2	0.49	0	0	0	0	0	1.55	0.42	0	0	0	0	40.34	0	0	0	0	0	132.53	35.63	0	0	0	0	0.163333	0.001	0.656667	0.001	-7.35168	0.0366339	2.00734	0.295003	-7.35168	0.0276423	9.35902	0.000121738	0	1	-9.35902	8.53766e-05	TAF4B	Transcription initiation factor TFIID subunit 4b	Genetic Information Processing	Transcription	ko03022//Basal transcription factors	K03129	GO:0005623//cell;GO:0005669//transcription factor TFIID complex;GO:0030880//RNA polymerase complex;GO:0055029//nuclear DNA-directed RNA polymerase complex;GO:0044422//organelle part;GO:0000428//DNA-directed RNA polymerase complex;GO:0043227//membrane-bounded organelle;GO:0005634//nucleus;GO:0005654//nucleoplasm;GO:0016591//DNA-directed RNA polymerase II, holoenzyme;GO:1990234//transferase complex…	-	GO:0044271//cellular nitrogen compound biosynthetic process;GO:0044260//cellular macromolecule metabolic process;GO:0006139//nucleobase-containing compound metabolic process;GO:0016070//RNA metabolic process;GO:0009058//biosynthetic process;GO:1901360//organic cyclic compound metabolic process;GO:0008152//metabolic process;GO:0046483//heterocycle metabolic process;GO:0071704//organic substance me…
TraesCS6D01G222800.3	0.13	1.09	0.07	0	0	0.17	2.64	0.68	0.99	0.19	1.07	0.89	9.96	88.53	7	0	0	14.93	218.5	55.67	106.73	16.01	123.46	108.02	0.43	0.0566667	1.43667	0.716667	-2.92376	0.0831805	1.74032	0.0588851	0.736966	0.467161	4.66408	9.9489e-05	3.66073	0.00858097	-1.00335	0.147781	FTSH7	ATP-dependent zinc metalloprotease FTSH protein	-	-	-	-	GO:0016020//membrane	GO:0005488//binding;GO:0043167//ion binding;GO:0030554//adenyl nucleotide binding;GO:0008233//peptidase activity;GO:0004222//metalloendopeptidase activity;GO:0032549//ribonucleoside binding;GO:0070011//peptidase activity, acting on L-amino acid peptides;GO:0036094//small molecule binding;GO:0097367//carbohydrate derivative binding;GO:0008237//metallopeptidase activity;GO:1901265//nucleoside phosp…	GO:0071704//organic substance metabolic process;GO:0044238//primary metabolic process;GO:0019538//protein metabolic process;GO:0043170//macromolecule metabolic process;GO:0006508//proteolysis;GO:0008152//metabolic process
TraesCS6D01G222600.1	0	0	0.07	0.19	0	0.08	0.3	0.61	0.33	1.77	0.81	0.8	0	0	2	5	0	2	7	14	10	41	26	27	0.0233333	0.09	0.413333	1.12667	1.94753	0.55926	4.14684	0.0386448	5.59352	0.000370453	2.19931	0.187578	3.64599	0.00524005	1.44668	0.152945	HOX24	Homeobox protein, putative	-	-	-	-	-	GO:0003676//nucleic acid binding;GO:0043565//sequence-specific DNA binding;GO:0003700//transcription factor activity, sequence-specific DNA binding;GO:1901363//heterocyclic compound binding;GO:0003677//DNA binding;GO:0005488//binding;GO:0097159//organic cyclic compound binding;GO:0001071//nucleic acid binding transcription factor activity	GO:2001141//regulation of RNA biosynthetic process;GO:0050794//regulation of cellular process;GO:2000112//regulation of cellular macromolecule biosynthetic process;GO:0006355//regulation of transcription, DNA-templated;GO:0050789//regulation of biological process;GO:1903506//regulation of nucleic acid-templated transcription;GO:0065007//biological regulation;GO:0010556//regulation of macromolecul…
TraesCS6D01G215500.3	0	1	0	1.55	0.71	0	0	0	1.93	0	0	0	0	59.63	0	109.07	43.6	0	0	0	152.67	0	0	0	0.333333	0.753333	0.643333	0.001	1.17632	0.537022	0.948601	0.693202	-8.38082	0.013369	-0.227722	0.90505	-9.55714	0.000135547	-9.32942	0.00331869	PPOX1	NAD(P)H-hydrate epimerase	Metabolism	Metabolism of cofactors and vitamins;Global and Overview	ko01100//Metabolic pathways;ko01120//Microbial metabolism in diverse environments;ko00750//Vitamin B6 metabolism	K00275	-	GO:0005488//binding;GO:0016638//oxidoreductase activity, acting on the CH-NH2 group of donors;GO:0043167//ion binding;GO:0003824//catalytic activity;GO:1901363//heterocyclic compound binding;GO:0050662//coenzyme binding;GO:0004733//pyridoxamine-phosphate oxidase activity;GO:0032553//ribonucleotide binding;GO:0048037//cofactor binding;GO:1901265//nucleoside phosphate binding;GO:0000166//nucleotide…	GO:0006807//nitrogen compound metabolic process;GO:1901564//organonitrogen compound metabolic process;GO:0044711//single-organism biosynthetic process;GO:0044271//cellular nitrogen compound biosynthetic process;GO:0009110//vitamin biosynthetic process;GO:0006725//cellular aromatic compound metabolic process;GO:0006767//water-soluble vitamin metabolic process;GO:0009058//biosynthetic process;GO:00…
TraesCS6D01G213900.3	1.66	0	0.3	0	0	0	0.01	1	0	0	0	0	278.08	0	64.28	0	0	0	0.95	173.1	0	0	0	0.8	0.653333	0.001	0.336667	0.001	-9.35168	4.49704e-06	-0.956498	0.58065	-9.35168	1.09813e-05	8.39518	0.0009478	0	1	-8.39518	0.00177995	-	B-block binding subunit of TFIIIC	-	-	-	-	-	-	-
TraesCS6D01G212900.1	5.63	4.89	5.05	3.9	4.34	5.7	4.68	7.64	5.06	14.55	13.04	7.41	157.85	141.3	183	132.87	129.38	175.51	137.4	221.65	193.68	426.88	531.92	317.4	5.19	4.64667	5.79333	11.6667	-0.159538	0.607332	0.158659	0.682329	1.16859	0.00103225	0.318198	0.385833	1.32812	0.000185432	1.00993	0.0075403	PIP2-2	Aquaporin	-	-	-	-	GO:0016020//membrane	GO:0005215//transporter activity	GO:0006810//transport;GO:0051234//establishment of localization;GO:0051179//localization
TraesCS6D01G211500.1	0.54	0.79	0.53	0.74	0.78	0.5	0	0	0	0.33	0.58	0.03	28.63	43.11	36.08	47.85	44.12	29.06	0	0	0	18.43	44.39	2.59	0.62	0.673333	0.001	0.313333	0.119053	0.887342	-9.27612	4.58748e-06	-0.98457	0.325793	-9.39518	2.64784e-06	-1.10362	0.268509	8.29155	0.00140505	IPUT1	Hexosyltransferase	-	-	-	-	-	GO:0016757//transferase activity, transferring glycosyl groups;GO:0016740//transferase activity;GO:0003824//catalytic activity	-
TraesCS6D01G208500.2	0	0	2.09	0	0	0	0	1.32	1.19	1.57	0.49	0	0	0	166.18	0	0	0	0	84.32	99.57	100.89	43.8	0	0.696667	0.001	0.836667	0.686667	-9.44432	0.00311542	0.264184	0.887569	-0.0208586	0.995871	9.70851	9.3251e-05	9.42347	0.000203519	-0.285043	0.850477	CER1	Fatty acid hydroxylase superfamily protein	Metabolism	Lipid metabolism;Global and Overview	ko01110//Biosynthesis of secondary metabolites;ko00073//Cutin, suberine and wax biosynthesis	K15404	-	GO:0043167//ion binding;GO:0043169//cation binding;GO:0005506//iron ion binding;GO:0046914//transition metal ion binding;GO:0046872//metal ion binding;GO:0016491//oxidoreductase activity;GO:0005488//binding;GO:0003824//catalytic activity	GO:0044699//single-organism process;GO:0009058//biosynthetic process;GO:0055114//oxidation-reduction process;GO:0044711//single-organism biosynthetic process;GO:0044710//single-organism metabolic process;GO:0071704//organic substance metabolic process;GO:0008152//metabolic process;GO:0006629//lipid metabolic process;GO:1901576//organic substance biosynthetic process;GO:0044238//primary metabolic …
TraesCS6D01G204500.1	0.63	1.16	0.73	0	0.57	0.33	0	0.44	0.62	0.05	0.08	0	102.47	194.03	154.25	0.02	98.17	58.81	0	73.56	137.84	7.8	19.76	0	0.84	0.3	0.353333	0.0433333	-1.48543	0.106073	-1.24936	0.182448	-4.27684	1.27378e-07	0.236067	0.867334	-2.79141	0.075259	-3.02748	0.0482305	At3g58210	Ubiquitin carboxyl-terminal hydrolase, putative	-	-	-	-	-	GO:0005515//protein binding;GO:0005488//binding	-
TraesCS6D01G202500.1	11.77	29.47	11.27	3.54	4.29	4.93	38.01	32.24	35.88	23.97	14.38	37.31	447.04	1153.55	554.16	163.46	173	205.87	1511.12	1267.49	1860.74	953.44	795.45	2165.56	17.5033	4.25333	35.3767	25.22	-2.04096	1.03828e-07	1.01517	0.00627712	0.526939	0.234587	3.05613	3.71235e-30	2.5679	1.50456e-12	-0.48823	0.142763	SAMDC	S-adenosylmethionine decarboxylase proenzyme	Metabolism	Amino acid metabolism;Global and Overview	ko01100//Metabolic pathways;ko00270//Cysteine and methionine metabolism;ko00330//Arginine and proline metabolism	K01611	-	GO:0003824//catalytic activity;GO:0016829//lyase activity;GO:0016831//carboxy-lyase activity;GO:0016830//carbon-carbon lyase activity;GO:0004014//adenosylmethionine decarboxylase activity	GO:0008295//spermidine biosynthetic process;GO:0009058//biosynthetic process;GO:0044249//cellular biosynthetic process;GO:0044106//cellular amine metabolic process;GO:0006595//polyamine metabolic process;GO:0008215//spermine metabolic process;GO:0006576//cellular biogenic amine metabolic process;GO:0042401//cellular biogenic amine biosynthetic process;GO:0008216//spermidine metabolic process;GO:0…
TraesCS6D01G201500.2	2.28	0.57	0.38	1.89	4.45	2.85	0	0	0	0	2.88	0	105.75	27.25	22.92	106.81	219.27	145.49	0	0	0	0	194.58	0	1.07667	3.06333	0.001	0.96	1.50853	0.0227269	-10.0724	9.19438e-07	-0.165465	0.908372	-11.5809	2.04581e-18	-1.674	0.227936	9.90689	0.00259705	At2g31810	Acetolactate synthase small subunit	Metabolism	Metabolism of cofactors and vitamins;Amino acid metabolism;Global and Overview;Carbohydrate metabolism	ko01100//Metabolic pathways;ko01110//Biosynthesis of secondary metabolites;ko01130//Biosynthesis of antibiotics;ko01230//Biosynthesis of amino acids;ko01210//2-Oxocarboxylic acid metabolism;ko00770//Pantothenate and CoA biosynthesis;ko00650//Butanoate metabolism;ko00290//Valine, leucine and isoleucine biosynthesis;ko00660//C5-Branched dibasic acid metabolism	K01653	-	GO:0003824//catalytic activity;GO:0043167//ion binding;GO:0043177//organic acid binding;GO:0036094//small molecule binding;GO:0016740//transferase activity;GO:0016597//amino acid binding;GO:0016744//transferase activity, transferring aldehyde or ketonic groups;GO:0031406//carboxylic acid binding;GO:0005488//binding;GO:0043168//anion binding;GO:0003984//acetolactate synthase activity	GO:0009081//branched-chain amino acid metabolic process;GO:0019752//carboxylic acid metabolic process;GO:0009058//biosynthetic process;GO:0044763//single-organism cellular process;GO:0044281//small molecule metabolic process;GO:1901566//organonitrogen compound biosynthetic process;GO:0006807//nitrogen compound metabolic process;GO:0043436//oxoacid metabolic process;GO:0044710//single-organism met…
TraesCS6D01G199200.1	13.26	9.48	8.67	2.26	1.92	1.89	12.07	9.74	10.92	7.65	6.36	3.44	338	249	286	70	52	53	322	257	379.9	204	236	134	10.47	2.02333	10.91	5.81667	-2.37146	2.39694e-11	0.0593897	0.879918	-0.847997	0.023642	2.43085	2.89938e-12	1.52346	0.00107416	-0.907387	0.014561	BBX25	B-box zinc finger protein	-	-	-	-	GO:0005622//intracellular;GO:0044464//cell part;GO:0005623//cell	GO:0005488//binding;GO:0046914//transition metal ion binding;GO:0043167//ion binding;GO:0008270//zinc ion binding;GO:0043169//cation binding;GO:0046872//metal ion binding	-
TraesCS6D01G196500.1	0	0	0	0	1.11	0.7	0	0	1.03	0	0	0	0	0	0	0	80.63	52.93	0.06	0	96.96	0	0.02	0	0.001	0.603333	0.343333	0.001	9.23681	0.000238529	8.42347	0.0113184	0	1	-0.813345	0.666582	-9.23681	0.000173547	-8.42347	0.00798008	mib1	Ankyrin repeat-like protein	-	-	-	-	-	GO:0005515//protein binding;GO:0005488//binding	-
TraesCS6D01G189100.1	0	0	0.08	0	0	0	1.85	0.36	0.34	0	0	0	0	0	5.26	0	0	0	101.37	19.57	23.97	0	0	0	0.0266667	0.001	0.85	0.001	-4.73697	0.380661	4.99435	0.000852307	-4.73697	0.343257	9.73132	3.7764e-06	0	1	-9.73132	1.84304e-06	RIBA2	3,4-dihydroxy-2-butanone 4-phosphate synthase	Metabolism	Global and Overview;Metabolism of cofactors and vitamins	ko01100//Metabolic pathways;ko01110//Biosynthesis of secondary metabolites;ko00740//Riboflavin metabolism	K14652	-	GO:0016814//hydrolase activity, acting on carbon-nitrogen (but not peptide) bonds, in cyclic amidines;GO:0016829//lyase activity;GO:0016830//carbon-carbon lyase activity;GO:0003824//catalytic activity;GO:0016810//hydrolase activity, acting on carbon-nitrogen (but not peptide) bonds;GO:0003935//GTP cyclohydrolase II activity;GO:0008686//3,4-dihydroxy-2-butanone-4-phosphate synthase activity;GO:001…	GO:1901576//organic substance biosynthetic process;GO:0006766//vitamin metabolic process;GO:0009110//vitamin biosynthetic process;GO:0006767//water-soluble vitamin metabolic process;GO:0009987//cellular process;GO:0044249//cellular biosynthetic process;GO:0006771//riboflavin metabolic process;GO:0034641//cellular nitrogen compound metabolic process;GO:0018130//heterocycle biosynthetic process;GO:…
TraesCS6D01G186500.1	1.14	0.73	0.6	0.7	0.26	0.73	0.57	0.86	0.29	0.05	0	0	86.94	57.68	59.15	64.97	20.7	61.17	45.82	68.02	30.03	3.6	0	0	0.823333	0.563333	0.573333	0.0166667	-0.547488	0.385938	-0.522102	0.432366	-5.62644	4.39575e-07	0.0253853	0.96858	-5.07895	8.7323e-05	-5.10434	8.66188e-05	-	18S pre-ribosomal assembly protein gar2-related protein	-	-	-	-	-	-	-
TraesCS6D01G184600.3	1.8	0	0.72	0	0.82	0	0	0	0	0	0	0	66.34	0	34.27	0	32	0	0	0	0	0	0	0	0.84	0.273333	0.001	0.001	-1.61973	0.391831	-9.71425	0.000829106	-9.71425	0.000494207	-8.09452	0.0685096	-8.09452	0.0503905	0	1	RBP47	RNA-binding protein	-	-	-	-	-	GO:0003676//nucleic acid binding;GO:1901363//heterocyclic compound binding;GO:0005488//binding;GO:0097159//organic cyclic compound binding	-
TraesCS6D01G183600.2	0	0	0.69	0	1.64	3.2	6.33	3.14	0	0	0	0	0	0.28	80.29	0	155.64	315.18	593.06	290.76	0	0	0	0	0.23	1.61333	3.15667	0.001	2.81034	0.10791	3.7787	0.0350485	-7.84549	0.0077423	0.968357	0.514893	-10.6558	4.48076e-07	-11.6242	3.88154e-08	CLPC1	ATP-dependent Clp protease ATP-binding subunit ClpB	-	-	-	-	-	GO:0032549//ribonucleoside binding;GO:1901265//nucleoside phosphate binding;GO:0032559//adenyl ribonucleotide binding;GO:0032555//purine ribonucleotide binding;GO:0032550//purine ribonucleoside binding;GO:0001882//nucleoside binding;GO:0097367//carbohydrate derivative binding;GO:0001883//purine nucleoside binding;GO:0005524//ATP binding;GO:0000166//nucleotide binding;GO:0043167//ion binding;GO:00…	GO:0044238//primary metabolic process;GO:0008152//metabolic process;GO:0043170//macromolecule metabolic process;GO:0019538//protein metabolic process;GO:0071704//organic substance metabolic process
TraesCS6D01G173500.1	0	0	0	0	0	0	0.6	1.05	1.97	0.96	0.55	0.6	0	0	0	0	0	0	15	26	64	24	19	22	0.001	0.001	1.20667	0.703333	0	1	10.2368	2.74602e-05	9.45806	0.000229405	10.2368	2.91232e-05	9.45806	0.00024916	-0.778747	0.397619	DREB1A	CRT-binding factor	-	-	-	-	-	GO:1901363//heterocyclic compound binding;GO:0097159//organic cyclic compound binding;GO:0003676//nucleic acid binding;GO:0001071//nucleic acid binding transcription factor activity;GO:0003677//DNA binding;GO:0003700//transcription factor activity, sequence-specific DNA binding;GO:0005488//binding	GO:2001141//regulation of RNA biosynthetic process;GO:0009889//regulation of biosynthetic process;GO:0019219//regulation of nucleobase-containing compound metabolic process;GO:0050794//regulation of cellular process;GO:0019222//regulation of metabolic process;GO:0050789//regulation of biological process;GO:0080090//regulation of primary metabolic process;GO:0051171//regulation of nitrogen compoun…
TraesCS6D01G172500.1	2.06	0	0	0.92	2.54	0	1.55	0	0	0	0	0	86.72	0.01	0	47.26	114.02	0	68.39	0	0	0	0	0	0.686667	1.15333	0.516667	0.001	0.748128	0.703396	-0.410376	0.859022	-9.42347	0.00595547	-1.1585	0.548243	-10.1716	9.48513e-05	-9.01309	0.0118614	PIGK	Vacuolar-processing enzyme	Metabolism	Glycan biosynthesis and metabolism;Global and Overview	ko01100//Metabolic pathways;ko00563//Glycosylphosphatidylinositol(GPI)-anchor biosynthesis	K05290	GO:0043234//protein complex;GO:0044422//organelle part;GO:0098588//bounding membrane of organelle;GO:0032991//macromolecular complex;GO:0098796//membrane protein complex;GO:0044425//membrane part;GO:0031300//intrinsic component of organelle membrane;GO:0043227//membrane-bounded organelle;GO:0031227//intrinsic component of endoplasmic reticulum membrane;GO:0005737//cytoplasm;GO:0016021//integral c…	GO:0003824//catalytic activity;GO:0003923//GPI-anchor transamidase activity;GO:0008233//peptidase activity;GO:0016787//hydrolase activity	GO:0006643//membrane lipid metabolic process;GO:0071704//organic substance metabolic process;GO:0036211//protein modification process;GO:0006650//glycerophospholipid metabolic process;GO:0006793//phosphorus metabolic process;GO:0043412//macromolecule modification;GO:0016255//attachment of GPI anchor to protein;GO:1901137//carbohydrate derivative biosynthetic process;GO:0044249//cellular biosynthe…
TraesCS6D01G142600.2	0	0.05	0.04	0.31	1.31	0.28	0	1.11	1.4	0	0	0	0	1.92	1.79	14.17	52.34	11.44	0	43.34	71.94	0	0	0	0.03	0.633333	0.836667	0.001	4.39993	0.00403754	4.80162	0.00854343	-4.90689	0.326195	0.401688	0.747903	-9.30682	0.000102512	-9.70851	0.000455051	At4g00755	F-box family protein, putative, expressed	-	-	-	-	-	GO:0005488//binding;GO:0005515//protein binding	-
TraesCS6D01G142400.6	0.22	1.26	0.67	0	0	0.05	0	0.49	0	0.2	0.16	0.81	19.79	116.66	77.18	0	0	4.94	0	45.68	0	18.3	21.13	110.94	0.716667	0.0166667	0.163333	0.39	-5.42626	2.34471e-05	-2.13348	0.14175	-0.877828	0.278061	3.29278	0.22697	4.54844	0.00267018	1.25565	0.438966	ACA8	Calcium-transporting ATPase	-	-	-	-	GO:0016020//membrane;GO:0031224//intrinsic component of membrane;GO:0016021//integral component of membrane;GO:0044425//membrane part	GO:0005215//transporter activity;GO:0097367//carbohydrate derivative binding;GO:0019829//cation-transporting ATPase activity;GO:0005388//calcium-transporting ATPase activity;GO:0046873//metal ion transmembrane transporter activity;GO:0043492//ATPase activity, coupled to movement of substances;GO:0000166//nucleotide binding;GO:0022857//transmembrane transporter activity;GO:0022891//substrate-speci…	GO:0055085//transmembrane transport;GO:0009987//cellular process;GO:0070838//divalent metal ion transport;GO:0006812//cation transport;GO:0030001//metal ion transport;GO:0051179//localization;GO:0034220//ion transmembrane transport;GO:0098660//inorganic ion transmembrane transport;GO:0044699//single-organism process;GO:0006816//calcium ion transport;GO:0098662//inorganic cation transmembrane tran…
TraesCS6D01G136200.1	1.84	1.8	2.16	4.55	4.66	5.87	16.15	15.98	16.88	12.59	11.46	13.39	86	87	131	258.63	232	302.25	791.07	774.37	1079	617	781	958	1.93333	5.02667	16.3367	12.48	1.37851	2.90579e-05	3.07895	1.98307e-25	2.69046	2.83613e-18	1.70044	4.44378e-11	1.31194	1.55599e-06	-0.388496	0.132787	WRKY40	WRKY transcription factor	-	-	-	-	-	GO:0043565//sequence-specific DNA binding;GO:1901363//heterocyclic compound binding;GO:0003677//DNA binding;GO:0003700//transcription factor activity, sequence-specific DNA binding;GO:0005488//binding;GO:0001071//nucleic acid binding transcription factor activity;GO:0097159//organic cyclic compound binding;GO:0003676//nucleic acid binding	GO:0006355//regulation of transcription, DNA-templated;GO:0050789//regulation of biological process;GO:2001141//regulation of RNA biosynthetic process;GO:0080090//regulation of primary metabolic process;GO:0009889//regulation of biosynthetic process;GO:0060255//regulation of macromolecule metabolic process;GO:0010556//regulation of macromolecule biosynthetic process;GO:0050794//regulation of cell…
TraesCS6D01G135500.4	0	0	0	1.71	0	0.53	1.29	1.57	0.22	0.5	1.83	0	0	0	0	121.45	0.16	34.21	78.88	94.64	17.29	30.67	155.36	0	0.001	0.746667	1.02667	0.776667	9.54432	0.000167349	10.0038	1.33467e-07	9.60115	0.00014647	0.459432	0.690837	0.0568312	0.971138	-0.4026	0.730088	ARR12	Two-component response regulator	Environmental Information Processing	Signal transduction	ko04075//Plant hormone signal transduction	K14491	-	GO:0003677//DNA binding;GO:1901363//heterocyclic compound binding;GO:0005488//binding;GO:0097159//organic cyclic compound binding;GO:0003676//nucleic acid binding;GO:0003700//transcription factor activity, sequence-specific DNA binding;GO:0001071//nucleic acid binding transcription factor activity	GO:0050896//response to stimulus;GO:0023052//signaling;GO:0050789//regulation of biological process;GO:0051716//cellular response to stimulus;GO:0065007//biological regulation;GO:0007154//cell communication;GO:0050794//regulation of cellular process;GO:0044763//single-organism cellular process;GO:0035556//intracellular signal transduction;GO:0009987//cellular process;GO:0000160//phosphorelay sign…
TraesCS6D01G124300.1	0.04	0	0	0.33	0.33	0.8	0	0	0.76	0.34	0.42	0	3.29	0	0	33.72	29.17	73.06	0	0	86.38	29.52	51.24	0	0.0133333	0.486667	0.253333	0.253333	5.18982	0.000195718	4.24793	0.109562	4.24793	0.0340598	-0.941897	0.533897	-0.941897	0.414175	0	1	FH10	Formin-like protein	-	-	-	-	-	-	-
TraesCS6D01G122800.1	4.4	3.26	3.83	5.99	6.6	6.62	9.33	10.29	9.32	8.14	6.03	9.95	165	126	186	273	263	273	366	399.45	477	319.54	329	570	3.83	6.40333	9.64667	8.04	0.741479	0.0174925	1.33269	1.85647e-05	1.06985	0.00177215	0.591207	0.0278333	0.328372	0.277277	-0.262835	0.389145	At1g23740	Quinone oxidoreductase-like protein	-	-	-	-	-	GO:0005488//binding;GO:0046914//transition metal ion binding;GO:0043169//cation binding;GO:0046872//metal ion binding;GO:0043167//ion binding;GO:0008270//zinc ion binding;GO:0016491//oxidoreductase activity;GO:0003824//catalytic activity	GO:0055114//oxidation-reduction process;GO:0044710//single-organism metabolic process;GO:0044699//single-organism process;GO:0008152//metabolic process
TraesCS6D01G122000.1	0.23	0.1	0	0.03	0.19	0.21	1.07	5.83	0.6	0.19	0.11	0	7	3	0	1	6	7	34	183.31	25	6	5	0	0.11	0.143333	2.5	0.1	0.381871	0.891765	4.50635	0.000229996	-0.137504	1	4.12448	0.000207984	-0.519374	0.795058	-4.64386	0.0001144	Os03g0700700	Lipoxygenase	Metabolism	Lipid metabolism	ko00591//Linoleic acid metabolism	K15718	-	GO:0046872//metal ion binding;GO:0051213//dioxygenase activity;GO:0043169//cation binding;GO:0016701//oxidoreductase activity, acting on single donors with incorporation of molecular oxygen;GO:0043167//ion binding;GO:0016702//oxidoreductase activity, acting on single donors with incorporation of molecular oxygen, incorporation of two atoms of oxygen;GO:0003824//catalytic activity;GO:0005488//bind…	GO:0044699//single-organism process;GO:0055114//oxidation-reduction process;GO:0044710//single-organism metabolic process;GO:0008152//metabolic process
TraesCS6D01G121900.1	0.43	0.04	0	0.11	0.37	0.44	1.18	6.4	0.89	0.07	0.08	0.1	18.63	2	0	6	17.02	21.36	54.2	289.58	53.26	3.15	5.06	7	0.156667	0.306667	2.82333	0.0833333	0.968973	0.536239	4.17163	0.000405447	-0.910733	0.599208	3.20266	0.000252682	-1.87971	0.125407	-5.08236	7.6648e-08	LOX1.1	Lipoxygenase	Metabolism	Lipid metabolism	ko00591//Linoleic acid metabolism	K15718	-	GO:0005515//protein binding;GO:0003824//catalytic activity;GO:0005488//binding;GO:0016491//oxidoreductase activity;GO:0016702//oxidoreductase activity, acting on single donors with incorporation of molecular oxygen, incorporation of two atoms of oxygen;GO:0051213//dioxygenase activity;GO:0043167//ion binding;GO:0016701//oxidoreductase activity, acting on single donors with incorporation of molecu…	GO:0008152//metabolic process;GO:0055114//oxidation-reduction process;GO:0044710//single-organism metabolic process;GO:0044699//single-organism process
TraesCS6D01G119700.1	1.07	1.3	0.78	2.77	2.17	1.46	3.82	5.24	6.13	5.59	3.7	6.66	55	69	52	173.8	119	82.86	206	279.85	431.84	301.93	277.61	524.58	1.05	2.13333	5.06333	5.31667	1.02272	0.0440652	2.2697	1.03674e-08	2.34013	5.82733e-09	1.24698	0.000639235	1.31741	0.000431438	0.0704346	0.857099	CYP71C2	Cytochrome P450	-	-	-	-	-	GO:0046872//metal ion binding;GO:0046906//tetrapyrrole binding;GO:0046914//transition metal ion binding;GO:0020037//heme binding;GO:1901363//heterocyclic compound binding;GO:0003824//catalytic activity;GO:0005506//iron ion binding;GO:0043169//cation binding;GO:0043167//ion binding;GO:0016491//oxidoreductase activity;GO:0097159//organic cyclic compound binding;GO:0016705//oxidoreductase activity, …	GO:0044710//single-organism metabolic process;GO:0055114//oxidation-reduction process;GO:0044699//single-organism process;GO:0008152//metabolic process
TraesCS6D01G118200.1	4.43	0	2.61	0	0	0	0	1.24	0	0	0	0	130.3	0	99.38	0	0	0	0	37.73	0	0	0	0	2.34667	0.001	0.413333	0.001	-11.1964	1.85216e-05	-2.50524	0.170465	-11.1964	1.17609e-05	8.69116	0.0483138	0	1	-8.69116	0.0360856	ND4	NADH-ubiquinone oxidoreductase chain 4	Metabolism	Global and Overview;Energy metabolism	ko01100//Metabolic pathways;ko00190//Oxidative phosphorylation	K03881	-	GO:0016651//oxidoreductase activity, acting on NAD(P)H;GO:0008137//NADH dehydrogenase (ubiquinone) activity;GO:0050136//NADH dehydrogenase (quinone) activity;GO:0016655//oxidoreductase activity, acting on NAD(P)H, quinone or similar compound as acceptor;GO:0003954//NADH dehydrogenase activity;GO:0003824//catalytic activity;GO:0016491//oxidoreductase activity	GO:0044237//cellular metabolic process;GO:0009987//cellular process;GO:0044710//single-organism metabolic process;GO:0044699//single-organism process;GO:0046483//heterocycle metabolic process;GO:0009126//purine nucleoside monophosphate metabolic process;GO:0015980//energy derivation by oxidation of organic compounds;GO:1901657//glycosyl compound metabolic process;GO:0009117//nucleotide metabolic …
TraesCS6D01G112000.1	5.88	6.62	8.58	6.29	7.01	6.07	5.52	9.46	7.03	18.1	18.66	14.45	517.24	599.84	976.7	672.67	655.3	587.37	508.38	861.4	844.42	1667.27	2389.95	1942.49	7.02667	6.45667	7.33667	17.07	-0.122051	0.573902	0.0622843	0.856584	1.28055	3.97833e-06	0.184335	0.47898	1.4026	1.9554e-08	1.21827	4.31882e-05	At4g20450	Protein kinase, putative	-	-	-	-	-	GO:0004672//protein kinase activity;GO:0032550//purine ribonucleoside binding;GO:0005515//protein binding;GO:0005488//binding;GO:0005524//ATP binding;GO:0032553//ribonucleotide binding;GO:0001883//purine nucleoside binding;GO:0036094//small molecule binding;GO:0016301//kinase activity;GO:0043168//anion binding;GO:0032555//purine ribonucleotide binding;GO:0030554//adenyl nucleotide binding;GO:0000…	GO:0044260//cellular macromolecule metabolic process;GO:0006796//phosphate-containing compound metabolic process;GO:0008152//metabolic process;GO:0006464//cellular protein modification process;GO:0019538//protein metabolic process;GO:0036211//protein modification process;GO:0016310//phosphorylation;GO:0044238//primary metabolic process;GO:0044237//cellular metabolic process;GO:0009987//cellular p…
TraesCS6D01G107000.1	21.12	26.81	30.68	28.97	27.44	24.1	23.95	17.33	23.96	11.88	16.63	11.39	321.76	420.79	604.83	536.52	444.16	403.49	381.89	273.28	498.28	189.5	368.77	265.19	26.2033	26.8367	21.7467	13.3	0.0344551	0.954324	-0.268956	0.350498	-0.978324	0.00170176	-0.303411	0.286236	-1.01278	0.000710338	-0.709368	0.0304415	-	Histone H2A	-	-	-	-	GO:0043231//intracellular membrane-bounded organelle;GO:0043228//non-membrane-bounded organelle;GO:0044424//intracellular part;GO:0043232//intracellular non-membrane-bounded organelle;GO:0044464//cell part;GO:0043226//organelle;GO:0032991//macromolecular complex;GO:0044422//organelle part;GO:0044446//intracellular organelle part;GO:0000785//chromatin;GO:0043234//protein complex;GO:0044815//DNA pa…	GO:0005488//binding;GO:1901363//heterocyclic compound binding;GO:0097159//organic cyclic compound binding;GO:0046983//protein dimerization activity;GO:0046982//protein heterodimerization activity;GO:0003677//DNA binding;GO:0005515//protein binding;GO:0003676//nucleic acid binding	-
TraesCS6D01G106800.1	12.56	21.66	16.33	19.57	21.76	18.39	22.52	14.64	16.41	7.09	11.26	6.83	191.38	340.07	321.88	362.47	352.27	307.94	359.05	230.87	341.3	113	249.63	159.05	16.85	19.9067	17.8567	8.39333	0.240503	0.464233	0.0837142	0.832017	-1.00543	0.00566252	-0.156789	0.624211	-1.24594	0.000175352	-1.08915	0.0028829	-	Histone H2A	-	-	-	-	GO:0032991//macromolecular complex;GO:0000785//chromatin;GO:0044464//cell part;GO:0044422//organelle part;GO:0043229//intracellular organelle;GO:0044815//DNA packaging complex;GO:0005694//chromosome;GO:0043226//organelle;GO:0044446//intracellular organelle part;GO:0032993//protein-DNA complex;GO:0043227//membrane-bounded organelle;GO:0005622//intracellular;GO:0044424//intracellular part;GO:004442…	GO:0005488//binding;GO:0097159//organic cyclic compound binding;GO:0005515//protein binding;GO:1901363//heterocyclic compound binding;GO:0046983//protein dimerization activity;GO:0003677//DNA binding;GO:0003676//nucleic acid binding;GO:0046982//protein heterodimerization activity	-
TraesCS6D01G099800.3	0	0.49	0.38	0	0	0	0	0.53	0	0	0.91	0.89	0	21.92	21.31	0	0	0	0	23.96	0	0	58	59.53	0.29	0.001	0.176667	0.6	-8.17991	0.010578	-0.715023	0.749078	1.04891	0.493729	7.46489	0.0963317	9.22882	0.000808798	1.76393	0.35945	adck3	Protein kinase family protein	-	-	-	-	-	-	-
TraesCS6D01G099400.5	0	1.01	0.34	0	0	2.98	2.72	3.89	1.77	0	0.42	0	0	50.73	21.72	0	0	160.38	139.08	197.06	117.91	0	29.77	0	0.45	0.993333	2.79333	0.14	1.14235	0.560616	2.63399	0.00562416	-1.6845	0.384517	1.49164	0.283775	-2.82685	0.219302	-4.31849	0.000213549	Os02g0139700	Terpene cyclase/mutase family member	Metabolism	Global and Overview;Lipid metabolism	ko01100//Metabolic pathways;ko01110//Biosynthesis of secondary metabolites;ko00100//Steroid biosynthesis	K01853	-	GO:0016866//intramolecular transferase activity;GO:0003824//catalytic activity;GO:0016853//isomerase activity	-
TraesCS6D01G099400.4	3.55	2.25	1.69	3.39	2.83	0.42	0	0	0	4.31	4.46	3.35	169.12	110.38	104.46	196.43	143.46	21.78	0	0	0	214.91	309.44	243.84	2.49667	2.21333	0.001	4.04	-0.173782	0.760589	-11.2858	5.4669e-16	0.694352	0.0805561	-11.112	7.79394e-11	0.868135	0.125733	11.9801	4.90742e-28	Os02g0139700	Terpene cyclase/mutase family member	Metabolism	Lipid metabolism;Global and Overview	ko01100//Metabolic pathways;ko01110//Biosynthesis of secondary metabolites;ko00100//Steroid biosynthesis	K01853	-	GO:0016866//intramolecular transferase activity;GO:0003824//catalytic activity;GO:0016853//isomerase activity	-
TraesCS6D01G099100.1	5.93	4.72	5.21	6.91	7.22	5.74	4.29	2.58	3.23	2.46	2.64	2.67	159.51	130.76	181.21	225.8	206.3	169.54	120.73	71.79	118.61	69.37	103.21	109.89	5.28667	6.62333	3.36667	2.59	0.325199	0.344325	-0.651037	0.112051	-1.02941	0.0101364	-0.976237	0.0116448	-1.35461	0.000274524	-0.378369	0.436579	PDCB3	Glucan endo-1,3-beta-glucosidase 3	-	-	-	-	-	-	-
TraesCS6D01G088800.1	90.74	89.91	74.81	129.61	120.38	125.2	55.83	44.82	57.86	99.23	71.8	122.05	3228.99	3296.3	3444.52	5605.29	4550.91	4896.03	2079	1650.63	2810.6	3696.19	3719.07	6634.9	85.1533	125.063	52.8367	97.6933	0.554524	0.0115112	-0.688524	0.00454376	0.198197	0.511429	-1.24305	4.51705e-08	-0.356327	0.16888	0.886721	0.00195662	WHAB1.6	Chlorophyll a-b binding protein, chloroplastic	Metabolism	Global and Overview;Energy metabolism	ko01100//Metabolic pathways;ko00196//Photosynthesis - antenna proteins	K08912	-	-	-
TraesCS6D01G085300.6	1.18	0.72	0.64	0.32	0.86	0.35	2.65	2.04	1.81	1.25	1.96	2.15	74.91	46.93	52.42	24.85	58.2	24.62	176.35	134.25	157.29	83.62	181.95	209.31	0.846667	0.51	2.16667	1.78667	-0.731297	0.305192	1.35561	0.00519263	1.0774	0.0330066	2.08691	0.000191559	1.8087	0.00182509	-0.278207	0.499227	SFH8	Sec14p-like phosphatidylinositol transfer family protein	-	-	-	-	GO:0005622//intracellular;GO:0044464//cell part;GO:0005623//cell	GO:0005215//transporter activity	GO:0006810//transport;GO:0051179//localization;GO:0051234//establishment of localization
TraesCS6D01G085300.5	0	0	0	0	0.43	1.05	0	0	0.32	0	0	0	0	0	0	0	27.59	70.12	0	0	26.89	0	0	0	0.001	0.493333	0.106667	0.001	8.94642	0.000960226	6.73697	0.104217	0	1	-2.20945	0.263903	-8.94642	0.000719891	-6.73697	0.0817461	SFH8	Sec14p-like phosphatidylinositol transfer family protein	-	-	-	-	GO:0005623//cell;GO:0044464//cell part;GO:0005622//intracellular	GO:0005215//transporter activity	GO:0051179//localization;GO:0051234//establishment of localization;GO:0006810//transport
TraesCS6D01G083500.1	0.4	0.25	0.29	0.42	0.33	0.52	2.38	1.88	2.04	1.26	0.91	0.86	42	27	39	53	37	59	259	203	290	137	138	137	0.313333	0.423333	2.1	1.01	0.434096	0.559239	2.74462	2.29608e-10	1.68859	0.00192682	2.31052	6.68232e-09	1.25449	0.0124719	-1.05603	0.00315392	-	DUF1645 family protein	-	-	-	-	-	-	-
TraesCS6D01G082100.8	0	0	0	0	0	1.19	0	0.94	0	0	0.72	0.58	0	0	0	0	0	99.08	0	73.46	0	0	79.76	67.55	0.001	0.396667	0.313333	0.433333	8.63178	0.00811676	8.29155	0.0135018	8.75933	0.000320801	-0.340229	0.891481	0.12755	0.945679	0.467779	0.80864	TPR2	Topless-related protein 2	-	-	-	-	-	GO:0005488//binding;GO:0005515//protein binding	-
TraesCS6D01G078500.2	0	0	0	0	1.57	0	0	0.87	0	1.13	0.77	0	0	0	0	0	208.19	0	0	112.77	0.22	148.14	140.65	0.04	0.001	0.523333	0.29	0.633333	9.03159	0.00146314	8.17991	0.00469535	9.30682	7.3141e-06	-0.851677	0.715298	0.275235	0.875474	1.12691	0.534798	XDH	Xanthine dehydrogenase	Metabolism;Cellular Processes	Transport and catabolism;Biosynthesis of other secondary metabolites;Nucleotide metabolism;Global and Overview	ko01100//Metabolic pathways;ko01110//Biosynthesis of secondary metabolites;ko01120//Microbial metabolism in diverse environments;ko00230//Purine metabolism;ko04146//Peroxisome;ko00232//Caffeine metabolism	K00106	-	GO:0046872//metal ion binding;GO:0016491//oxidoreductase activity;GO:0036094//small molecule binding;GO:1901265//nucleoside phosphate binding;GO:0043167//ion binding;GO:1901363//heterocyclic compound binding;GO:0051537//2 iron, 2 sulfur cluster binding;GO:0097159//organic cyclic compound binding;GO:0050662//coenzyme binding;GO:0003824//catalytic activity;GO:0005488//binding;GO:0000166//nucleotide…	GO:0044699//single-organism process;GO:0044710//single-organism metabolic process;GO:0055114//oxidation-reduction process;GO:0008152//metabolic process
TraesCS6D01G078300.1	4.03	4.06	4.74	3.8	4.77	4.01	2.36	2.85	3.06	8.13	7.54	7.02	179.49	186.44	272.99	205.59	225.51	196.22	109.94	131.27	186.23	378.89	488.9	477.85	4.27667	4.19333	2.75667	7.56333	-0.0283892	0.872592	-0.633562	0.0601836	0.822535	0.00676637	-0.605173	0.0780505	0.850925	0.00322994	1.4561	7.33399e-06	-	L-lactate dehydrogenase	Metabolism	Carbohydrate metabolism;Global and Overview;Amino acid metabolism	ko01100//Metabolic pathways;ko01110//Biosynthesis of secondary metabolites;ko01130//Biosynthesis of antibiotics;ko01120//Microbial metabolism in diverse environments;ko00010//Glycolysis / Gluconeogenesis;ko00270//Cysteine and methionine metabolism;ko00620//Pyruvate metabolism;ko00640//Propanoate metabolism	K00016	GO:0044424//intracellular part;GO:0005622//intracellular;GO:0005623//cell;GO:0005737//cytoplasm;GO:0044464//cell part	GO:0016616//oxidoreductase activity, acting on the CH-OH group of donors, NAD or NADP as acceptor;GO:0004459//L-lactate dehydrogenase activity;GO:0016491//oxidoreductase activity;GO:0003824//catalytic activity;GO:0016614//oxidoreductase activity, acting on CH-OH group of donors;GO:0004457//lactate dehydrogenase activity	GO:0044237//cellular metabolic process;GO:0044763//single-organism cellular process;GO:0019752//carboxylic acid metabolic process;GO:0071704//organic substance metabolic process;GO:0044699//single-organism process;GO:0005975//carbohydrate metabolic process;GO:0043436//oxoacid metabolic process;GO:0044710//single-organism metabolic process;GO:0055114//oxidation-reduction process;GO:0008152//metabo…
TraesCS6D01G076400.1	8.96	7.8	8.48	4.92	5.6	4.12	7.31	9.69	9.02	20.65	23.17	23.15	259	232.25	317.04	173	172.08	130.98	221.09	290.02	356.11	625.06	974.92	1022.56	8.41333	4.88	8.67333	22.3233	-0.785796	0.00830853	0.0439091	0.917784	1.4078	4.55441e-07	0.829705	0.00911732	2.1936	1.39973e-14	1.36389	2.55673e-06	PIP2-3	Aquaporin	-	-	-	-	GO:0016020//membrane	GO:0005215//transporter activity	GO:0051234//establishment of localization;GO:0006810//transport;GO:0051179//localization
TraesCS6D01G066700.1	109.05	101.45	110.55	106.02	95.61	97.57	77.82	71.73	71.99	49.26	60.44	37.71	1832.08	1755.85	2402.97	2164.58	1706.44	1801.32	1368.03	1247.04	1650.73	866.18	1477.79	967.8	107.017	99.7333	73.8467	49.1367	-0.101688	0.564556	-0.535231	0.0212235	-1.12296	2.97226e-05	-0.433543	0.0545038	-1.02128	9.80454e-05	-0.587733	0.0341303	CYP	Peptidyl-prolyl cis-trans isomerase	-	-	-	-	-	GO:0003755//peptidyl-prolyl cis-trans isomerase activity;GO:0016859//cis-trans isomerase activity;GO:0003824//catalytic activity;GO:0016853//isomerase activity	GO:0008152//metabolic process;GO:0044238//primary metabolic process;GO:0043170//macromolecule metabolic process;GO:0018208//peptidyl-proline modification;GO:0044237//cellular metabolic process;GO:0009987//cellular process;GO:0018193//peptidyl-amino acid modification;GO:0043412//macromolecule modification;GO:0044260//cellular macromolecule metabolic process;GO:0019538//protein metabolic process;GO…
TraesCS6D01G063500.1	0	0	0.62	0	0	0	0	1.35	0.3	0.66	0.23	0.13	0	0	48.55	0	0	0.08	0	85	25.28	42.22	20.36	12.46	0.206667	0.001	0.55	0.34	-7.69116	0.035114	1.41213	0.463021	0.718229	0.65129	9.10329	0.000783343	8.40939	0.000171786	-0.693897	0.601071	-	F-box domain containing protein, expressed	-	-	-	-	-	-	-
TraesCS6D01G054400.1	1.93	2.36	1.64	4.21	5.41	3.31	1.45	4.34	3.17	10.69	9.73	9.35	61	77	67	162	182	115	48	142	137	354	448	452	1.97667	4.31	2.98667	9.92333	1.12462	0.0111955	0.595467	0.300477	2.32776	3.48846e-11	-0.529152	0.282213	1.20314	0.000165337	1.73229	3.21381e-05	PER70	Peroxidase	Metabolism	Global and Overview;Biosynthesis of other secondary metabolites	ko01100//Metabolic pathways;ko01110//Biosynthesis of secondary metabolites;ko00940//Phenylpropanoid biosynthesis	K00430	-	GO:0016684//oxidoreductase activity, acting on peroxide as acceptor;GO:0016209//antioxidant activity;GO:0004601//peroxidase activity;GO:0016491//oxidoreductase activity;GO:0005488//binding;GO:0097159//organic cyclic compound binding;GO:0046906//tetrapyrrole binding;GO:1901363//heterocyclic compound binding;GO:0020037//heme binding;GO:0003824//catalytic activity	GO:0006979//response to oxidative stress;GO:0050896//response to stimulus;GO:0008152//metabolic process;GO:0006950//response to stress;GO:0055114//oxidation-reduction process;GO:0044699//single-organism process;GO:0044710//single-organism metabolic process
TraesCS6D01G049100.1	116.89	114.25	122.97	116.26	121.58	125.85	93.4	90.44	97.12	55.62	68.51	45.93	7604.12	7656.66	10350	9190.68	8402.05	8996.14	6357.42	6088.16	8623.87	3787.06	6486.27	4564.39	118.037	121.23	93.6533	56.6867	0.0385117	0.924445	-0.333833	0.127048	-1.05815	3.16172e-05	-0.372345	0.0828821	-1.09667	8.46606e-06	-0.724321	0.00535129	BIP4	Heat shock 70 kDa protein	Genetic Information Processing	Folding, sorting and degradation	ko04141//Protein processing in endoplasmic reticulum;ko03060//Protein export	K09490	-	-	-
TraesCS6D01G048300.3	2.47	1.94	0	0	0	0	0	0	0	0	0	0.43	119.53	96.68	0	0	0	0	0	0	0	0	0	31.43	1.47	0.001	0.001	0.143333	-10.5216	1.62038e-05	-10.5216	1.93939e-05	-3.35837	0.0596825	0	1	7.16323	0.0827108	7.16323	0.084109	CAT2	Catalase	Metabolism;Cellular Processes	Transport and catabolism;Carbohydrate metabolism;Amino acid metabolism;Global and Overview	ko01110//Biosynthesis of secondary metabolites;ko01130//Biosynthesis of antibiotics;ko01200//Carbon metabolism;ko04146//Peroxisome;ko00630//Glyoxylate and dicarboxylate metabolism;ko00380//Tryptophan metabolism	K03781	-	GO:0020037//heme binding;GO:0004601//peroxidase activity;GO:0004096//catalase activity;GO:0046906//tetrapyrrole binding;GO:1901363//heterocyclic compound binding;GO:0097159//organic cyclic compound binding;GO:0003824//catalytic activity;GO:0016684//oxidoreductase activity, acting on peroxide as acceptor;GO:0016209//antioxidant activity;GO:0016491//oxidoreductase activity;GO:0005488//binding	GO:0050896//response to stimulus;GO:0044710//single-organism metabolic process;GO:0006979//response to oxidative stress;GO:0055114//oxidation-reduction process;GO:0044699//single-organism process;GO:0006950//response to stress;GO:0008152//metabolic process
TraesCS6D01G046400.1	19.15	16.91	26.26	28.9	27.75	34.17	26.49	17.28	18.96	13.22	19.05	8.6	263.69	239.95	467.95	483.75	405.98	517.14	381.67	246.32	356.49	190.52	381.77	180.98	20.7733	30.2733	20.91	13.6233	0.543315	0.0595877	0.00946033	0.999545	-0.608653	0.0912908	-0.533854	0.0699521	-1.15197	0.000731946	-0.618113	0.0976668	-	Histone H2B	-	-	-	-	GO:0044815//DNA packaging complex;GO:0043234//protein complex;GO:0043229//intracellular organelle;GO:0000786//nucleosome;GO:0005694//chromosome;GO:0000785//chromatin;GO:0043232//intracellular non-membrane-bounded organelle;GO:0005622//intracellular;GO:0044424//intracellular part;GO:0005623//cell;GO:0044446//intracellular organelle part;GO:0043228//non-membrane-bounded organelle;GO:0044427//chromo…	GO:0046982//protein heterodimerization activity;GO:0005515//protein binding;GO:0003677//DNA binding;GO:1901363//heterocyclic compound binding;GO:0003676//nucleic acid binding;GO:0097159//organic cyclic compound binding;GO:0046983//protein dimerization activity;GO:0005488//binding	-
TraesCS6D01G046200.1	7.1	8.56	10.43	18.63	21.22	19.75	10.3	6.63	9.54	5.71	8.24	5.59	152	189	289	485	483	465	231	147	279	128	257	183	8.69667	19.8667	8.82333	6.51333	1.19182	2.62409e-05	0.0208613	0.973592	-0.417066	0.22669	-1.17095	8.37016e-05	-1.60888	1.47383e-07	-0.437928	0.230502	-	Histone H2B	-	-	-	-	GO:0044446//intracellular organelle part;GO:0044464//cell part;GO:0044424//intracellular part;GO:0044815//DNA packaging complex;GO:0000785//chromatin;GO:0000786//nucleosome;GO:0043234//protein complex;GO:0005622//intracellular;GO:0005623//cell;GO:0043226//organelle;GO:0032991//macromolecular complex;GO:0032993//protein-DNA complex;GO:0043229//intracellular organelle;GO:0044422//organelle part;GO:…	GO:0097159//organic cyclic compound binding;GO:1901363//heterocyclic compound binding;GO:0005515//protein binding;GO:0046982//protein heterodimerization activity;GO:0003677//DNA binding;GO:0003676//nucleic acid binding;GO:0005488//binding;GO:0046983//protein dimerization activity	-
TraesCS6D01G042000.2	0	0	0	0.29	0.18	0.18	0.42	0.22	0.27	0.2	0	0	0	0	0	26.15	13.95	14.18	32.41	16.69	26.73	15.52	0	0	0.001	0.216667	0.303333	0.0666667	7.75933	0.000548933	8.24476	0.00010939	6.05889	0.134702	0.485427	0.614129	-1.70044	0.309852	-2.18587	0.167537	CRK19	lectin-receptor kinase	-	-	-	-	-	GO:0097367//carbohydrate derivative binding;GO:0043168//anion binding;GO:0043167//ion binding;GO:0004672//protein kinase activity;GO:0001882//nucleoside binding;GO:0036094//small molecule binding;GO:0032559//adenyl ribonucleotide binding;GO:0016772//transferase activity, transferring phosphorus-containing groups;GO:0016301//kinase activity;GO:0016740//transferase activity;GO:0005524//ATP binding;…	GO:0006468//protein phosphorylation;GO:0006793//phosphorus metabolic process;GO:0044237//cellular metabolic process;GO:0008152//metabolic process;GO:0019538//protein metabolic process;GO:0006796//phosphate-containing compound metabolic process;GO:0044267//cellular protein metabolic process;GO:0071704//organic substance metabolic process;GO:0044238//primary metabolic process;GO:0006464//cellular p…
TraesCS6D01G040800.1	21.62	22.09	27.11	33.59	28.82	33.54	27.28	20.07	21.98	13.94	18.42	11.16	312.49	329	507.08	590.08	442.51	532.73	412.68	300.17	433.69	211	387.52	246.54	23.6067	31.9833	23.11	14.5067	0.438126	0.0989531	-0.0306771	0.895048	-0.702478	0.0249224	-0.468803	0.0885035	-1.1406	0.000168579	-0.671801	0.0424394	H2A-9	Histone H2A	-	-	-	-	GO:0000785//chromatin;GO:0043231//intracellular membrane-bounded organelle;GO:0000786//nucleosome;GO:0005622//intracellular;GO:0044424//intracellular part;GO:0005634//nucleus;GO:0032993//protein-DNA complex;GO:0043228//non-membrane-bounded organelle;GO:0043234//protein complex;GO:0044427//chromosomal part;GO:0044446//intracellular organelle part;GO:0043229//intracellular organelle;GO:0043226//org…	GO:0097159//organic cyclic compound binding;GO:0003676//nucleic acid binding;GO:0003677//DNA binding;GO:0046983//protein dimerization activity;GO:0046982//protein heterodimerization activity;GO:1901363//heterocyclic compound binding;GO:0005488//binding;GO:0005515//protein binding	-
TraesCS6D01G040700.1	31.37	25.59	38.6	54.37	57.12	55	46.04	28.8	33.09	21.64	28.81	19.32	450.41	378.53	716.97	948.72	871.29	867.82	691.75	427.96	648.49	325.29	602.07	423.82	31.8533	55.4967	35.9767	23.2567	0.800957	0.00147048	0.175617	0.576472	-0.4538	0.125513	-0.62534	0.0197899	-1.25476	3.65339e-06	-0.629417	0.0460285	H2A-9	Histone H2A	-	-	-	-	GO:0043229//intracellular organelle;GO:0005622//intracellular;GO:0044815//DNA packaging complex;GO:0000785//chromatin;GO:0043228//non-membrane-bounded organelle;GO:0044422//organelle part;GO:0044446//intracellular organelle part;GO:0043232//intracellular non-membrane-bounded organelle;GO:0044464//cell part;GO:0000786//nucleosome;GO:0005634//nucleus;GO:0032991//macromolecular complex;GO:0043234//p…	GO:0003676//nucleic acid binding;GO:0097159//organic cyclic compound binding;GO:0046983//protein dimerization activity;GO:0003677//DNA binding;GO:0005515//protein binding;GO:1901363//heterocyclic compound binding;GO:0046982//protein heterodimerization activity;GO:0005488//binding	-
TraesCS6D01G040500.1	19.22	20.89	18.93	25.96	26.62	26.81	23.92	17.67	18.88	9.52	13.54	7.39	276	309	351.75	453.01	406.03	423	359.31	262.61	370	143	283	162.1	19.68	26.4633	20.1567	10.15	0.427265	0.112022	0.0345269	0.938768	-0.95525	0.00456592	-0.392738	0.16402	-1.38252	1.81662e-05	-0.989777	0.00525721	H2A-9	Histone H2A	-	-	-	-	GO:0043234//protein complex;GO:0043226//organelle;GO:0005622//intracellular;GO:0044424//intracellular part;GO:0000785//chromatin;GO:0043227//membrane-bounded organelle;GO:0044422//organelle part;GO:0043231//intracellular membrane-bounded organelle;GO:0044446//intracellular organelle part;GO:0005694//chromosome;GO:0032993//protein-DNA complex;GO:0043229//intracellular organelle;GO:0005634//nucleus…	GO:0046982//protein heterodimerization activity;GO:0097159//organic cyclic compound binding;GO:0046983//protein dimerization activity;GO:0003676//nucleic acid binding;GO:0005488//binding;GO:1901363//heterocyclic compound binding;GO:0005515//protein binding;GO:0003677//DNA binding	-
TraesCS6D01G040400.1	25.79	32.39	34.32	40.01	41.42	38.28	39.46	23.46	25.41	17.02	21.27	14.91	370.32	479.11	637.59	698.11	631.77	604.07	592.88	348.61	498.06	255.72	444.42	327.15	30.8333	39.9033	29.4433	17.7333	0.372018	0.148811	-0.0665499	0.808217	-0.798027	0.00674947	-0.438568	0.129352	-1.17005	2.28732e-05	-0.731477	0.0262932	H2A-9	Histone H2A	-	-	-	-	GO:0005623//cell;GO:0000786//nucleosome;GO:0032993//protein-DNA complex;GO:0044446//intracellular organelle part;GO:0000785//chromatin;GO:0043232//intracellular non-membrane-bounded organelle;GO:0005694//chromosome;GO:0044424//intracellular part;GO:0043228//non-membrane-bounded organelle;GO:0043227//membrane-bounded organelle;GO:0044427//chromosomal part;GO:0043229//intracellular organelle;GO:004…	GO:0003676//nucleic acid binding;GO:0046983//protein dimerization activity;GO:1901363//heterocyclic compound binding;GO:0046982//protein heterodimerization activity;GO:0097159//organic cyclic compound binding;GO:0003677//DNA binding;GO:0005515//protein binding;GO:0005488//binding	-
TraesCS6D01G028500.2	0.23	0.37	0.49	0	0	0.25	0.43	0	0.28	0	0	0	28.81	48.02	80.73	0.01	0.01	35.33	57	0	48.53	0.01	0	0.03	0.363333	0.0833333	0.236667	0.001	-2.12433	0.136921	-0.618437	0.568553	-8.50515	4.32655e-08	1.50589	0.439044	-6.38082	0.0420234	-7.88671	0.000545222	RPM1	NBS-LRR disease resistance protein	-	-	-	-	-	GO:0036094//small molecule binding;GO:0000166//nucleotide binding;GO:0032553//ribonucleotide binding;GO:0043167//ion binding;GO:1901265//nucleoside phosphate binding;GO:0097159//organic cyclic compound binding;GO:0043168//anion binding;GO:0032559//adenyl ribonucleotide binding;GO:1901363//heterocyclic compound binding;GO:0032550//purine ribonucleoside binding;GO:0097367//carbohydrate derivative b…	-
TraesCS6D01G026400.1	0.65	1.14	1.02	0.76	0.76	0.51	4.19	4.21	4.66	2.94	4.08	2.97	43	77	86.82	61	53	37	288	286.36	417.82	202	390.59	298	0.936667	0.676667	4.35333	3.33	-0.46909	0.42163	2.21651	2.0224e-09	1.82991	4.65495e-06	2.6856	9.45442e-14	2.299	8.39637e-09	-0.386598	0.218696	1-SST	Acid beta-fructofuranosidase	Metabolism	Carbohydrate metabolism;Global and Overview	ko01100//Metabolic pathways;ko00500//Starch and sucrose metabolism;ko00052//Galactose metabolism	K01193	-	GO:0004553//hydrolase activity, hydrolyzing O-glycosyl compounds;GO:0003824//catalytic activity;GO:0004564//beta-fructofuranosidase activity;GO:0015926//glucosidase activity;GO:0004575//sucrose alpha-glucosidase activity;GO:0016798//hydrolase activity, acting on glycosyl bonds;GO:0016787//hydrolase activity;GO:0090599//alpha-glucosidase activity	GO:0044238//primary metabolic process;GO:0008152//metabolic process;GO:0071704//organic substance metabolic process;GO:0005975//carbohydrate metabolic process
TraesCS6D01G017100.2	0.15	1	0.7	0.42	0	0.01	0	0	0.01	0.02	0.32	0.44	14.57	98.65	87.39	48.8	0.22	0.78	0	0	1.6	2.11	44.06	64.43	0.616667	0.143333	0.00333333	0.26	-2.10512	0.113051	-7.53138	5.654e-07	-1.24598	0.187919	-5.42626	0.0418701	0.859137	0.577132	6.2854	0.000890106	crp-79	Ubiquitin family protein	-	-	-	-	-	GO:0005515//protein binding;GO:0005488//binding	-
TraesCS6D01G015000.1	0.05	0	0.28	0.2	0.82	0.8	1.48	2.14	2.55	0.94	1.24	1.42	2.54	0	18.87	12.39	44.82	44.91	79.17	113.49	178.51	50.6	92.59	111.5	0.11	0.606667	2.05667	1.2	2.4634	0.0659973	4.22473	1.3191e-05	3.44746	0.00139861	1.76133	0.00637042	0.984058	0.16364	-0.777274	0.116097	CYP734A6	Cytochrome P450	Metabolism	Metabolism of terpenoids and polyketides	ko00905//Brassinosteroid biosynthesis	K15639	-	GO:0005488//binding;GO:1901363//heterocyclic compound binding;GO:0016491//oxidoreductase activity;GO:0046872//metal ion binding;GO:0020037//heme binding;GO:0097159//organic cyclic compound binding;GO:0046906//tetrapyrrole binding;GO:0043167//ion binding;GO:0016705//oxidoreductase activity, acting on paired donors, with incorporation or reduction of molecular oxygen;GO:0005506//iron ion binding;GO…	GO:0044699//single-organism process;GO:0055114//oxidation-reduction process;GO:0044710//single-organism metabolic process;GO:0008152//metabolic process
TraesCS6D01G013000.1	0	0.01	0.42	0	0.07	0	0.56	0.88	0.53	0.14	0.24	0.1	0	1.4	58.1	0	7.92	0	62	97.1	76.6	15.33	37.51	16.04	0.143333	0.0233333	0.656667	0.16	-2.61891	0.246116	2.19579	0.0760951	0.158698	0.944708	4.8147	4.50636e-05	2.77761	0.0848011	-2.03709	0.00454532	RPM1	Disease resistance protein (TIR-NBS-LRR class) family	-	-	-	-	-	GO:0043168//anion binding;GO:0005488//binding;GO:0032555//purine ribonucleotide binding;GO:0001882//nucleoside binding;GO:0032550//purine ribonucleoside binding;GO:0017076//purine nucleotide binding;GO:0097367//carbohydrate derivative binding;GO:0036094//small molecule binding;GO:0043531//ADP binding;GO:1901265//nucleoside phosphate binding;GO:0032549//ribonucleoside binding;GO:0001883//purine nu…	-
TraesCS6D01G012700.3	0	0.95	0	0	0	0	0	0.69	0.58	0	0.59	0.54	0	92.49	0	0	0	0	0	67.4	75.16	0	80.64	77.73	0.316667	0.001	0.423333	0.376667	-8.30682	0.00735128	0.418829	0.836466	0.250323	0.914118	8.72565	0.000281125	8.55714	0.000251631	-0.168506	0.902083	RPM1	Disease resistance protein (TIR-NBS-LRR class) family	-	-	-	-	-	GO:0097159//organic cyclic compound binding;GO:0036094//small molecule binding;GO:0032549//ribonucleoside binding;GO:0032555//purine ribonucleotide binding;GO:1901265//nucleoside phosphate binding;GO:0030554//adenyl nucleotide binding;GO:0043167//ion binding;GO:0043531//ADP binding;GO:0032559//adenyl ribonucleotide binding;GO:0017076//purine nucleotide binding;GO:0005488//binding;GO:1901363//hete…	-
TraesCS6D01G011500.1	0.27	0.17	0.1	0.21	0.71	0.87	0	0	0.04	0.16	0.33	0.14	37.43	23.91	17.86	35.43	104.59	132	0	0	6.94	22.83	67.04	29.42	0.18	0.596667	0.0133333	0.21	1.72893	0.0192047	-3.75489	0.0136402	0.222392	0.816195	-5.48382	3.37004e-06	-1.50654	0.0328069	3.97728	0.00468464	RPM1	Disease resistance protein RPM1	-	-	-	-	-	GO:0043531//ADP binding;GO:0005488//binding;GO:0043167//ion binding;GO:0097367//carbohydrate derivative binding;GO:0032553//ribonucleotide binding;GO:0032555//purine ribonucleotide binding;GO:0032559//adenyl ribonucleotide binding;GO:0036094//small molecule binding;GO:0032549//ribonucleoside binding;GO:0001883//purine nucleoside binding;GO:1901363//heterocyclic compound binding;GO:0032550//purine…	-
TraesCS6D01G001700.1	4.46	1.88	0	10.48	7.95	6.47	19.8	21.33	27.91	25.08	14.5	33.38	196.03	85.1	0	560.32	371.32	312.96	911.42	971.02	1675.98	1154.53	928.43	2242.99	2.11333	8.3	23.0133	24.32	1.97359	0.0403793	3.44488	0.000470868	3.52455	0.000554376	1.47129	1.33951e-07	1.55096	4.59306e-06	0.0796733	0.824094	HPR	D-glycerate dehydrogenase/hydroxypyruvate reductase	Metabolism	Amino acid metabolism;Global and Overview;Carbohydrate metabolism	ko01100//Metabolic pathways;ko01110//Biosynthesis of secondary metabolites;ko01130//Biosynthesis of antibiotics;ko01200//Carbon metabolism;ko00630//Glyoxylate and dicarboxylate metabolism;ko00260//Glycine, serine and threonine metabolism	K15893	-	GO:0048037//cofactor binding;GO:0000166//nucleotide binding;GO:0051287//NAD binding;GO:0097159//organic cyclic compound binding;GO:0016616//oxidoreductase activity, acting on the CH-OH group of donors, NAD or NADP as acceptor;GO:1901265//nucleoside phosphate binding;GO:0050662//coenzyme binding;GO:0005488//binding;GO:0036094//small molecule binding;GO:0016614//oxidoreductase activity, acting on C…	GO:0008152//metabolic process;GO:0055114//oxidation-reduction process;GO:0044699//single-organism process;GO:0044710//single-organism metabolic process
TraesCS6B01G470800.2	0	0	0.7	0	0	0	0.85	0.29	1.38	0.59	0.18	0.06	0	0	27.01	0	0	0	26.71	8.99	56.36	18.62	8.04	2.52	0.233333	0.001	0.84	0.276667	-7.86625	0.0929626	1.848	0.244363	0.245756	0.906705	9.71425	0.000101377	8.11201	0.0109079	-1.60224	0.177621	-	TSA: Wollemia nobilis Ref_Wollemi_Transcript_29242_1275 transcribed RNA sequence	-	-	-	-	-	-	-
TraesCS6B01G462300.3	0.95	1.06	0.63	1.65	3.62	1.32	3.52	3.52	2.13	1.4	1.31	2.67	43.54	50.27	37.41	91.91	176.62	66.63	169	167.08	133.69	67.4	87.45	186.97	0.88	2.19667	3.05667	1.79333	1.31974	0.0268045	1.79638	0.000442171	1.02707	0.0856331	0.476643	0.311909	-0.292672	0.591856	-0.769316	0.0975797	APX8	Peroxidase	Metabolism	Carbohydrate metabolism;Metabolism of other amino acids	ko00480//Glutathione metabolism;ko00053//Ascorbate and aldarate metabolism	K00434	-	GO:0016684//oxidoreductase activity, acting on peroxide as acceptor;GO:1901363//heterocyclic compound binding;GO:0003824//catalytic activity;GO:0004601//peroxidase activity;GO:0046906//tetrapyrrole binding;GO:0016209//antioxidant activity;GO:0016491//oxidoreductase activity;GO:0005488//binding;GO:0020037//heme binding;GO:0097159//organic cyclic compound binding	GO:0006979//response to oxidative stress;GO:0044699//single-organism process;GO:0008152//metabolic process;GO:0006950//response to stress;GO:0055114//oxidation-reduction process;GO:0050896//response to stimulus;GO:0044710//single-organism metabolic process
TraesCS6B01G456500.2	0.51	1.11	0.85	0.19	0.76	0.27	0	0.09	0	0	0	0	29.65	66.05	63.35	13.25	46.76	17.26	0	5.68	0	0	0.24	0	0.823333	0.406667	0.03	0.001	-1.01763	0.202882	-4.77844	0.000320886	-9.68533	2.56724e-08	-3.76081	0.0230964	-8.6677	6.83771e-05	-4.90689	0.276047	SUT4	Sucrose transporter	-	-	-	-	-	-	-
TraesCS6B01G443800.1	11.83	14.23	17.18	16.69	22.05	21.2	12.05	10.14	9.59	7	9.03	4.35	162.88	201.91	306.11	279.33	322.65	320.85	173.61	144.48	180.27	100.84	181.08	91.53	14.4133	19.98	10.5933	6.79333	0.471153	0.131107	-0.444247	0.183381	-1.08521	0.00547153	-0.9154	0.00378141	-1.55637	2.32919e-05	-0.640965	0.133402	HIS2A	Histone H2A	-	-	-	-	GO:0000786//nucleosome;GO:0044427//chromosomal part;GO:0005634//nucleus;GO:0044815//DNA packaging complex;GO:0044422//organelle part;GO:0043232//intracellular non-membrane-bounded organelle;GO:0032991//macromolecular complex;GO:0043229//intracellular organelle;GO:0005623//cell;GO:0032993//protein-DNA complex;GO:0044446//intracellular organelle part;GO:0000785//chromatin;GO:0043228//non-membrane-b…	GO:0046982//protein heterodimerization activity;GO:0003676//nucleic acid binding;GO:1901363//heterocyclic compound binding;GO:0005515//protein binding;GO:0046983//protein dimerization activity;GO:0097159//organic cyclic compound binding;GO:0003677//DNA binding;GO:0005488//binding	-
TraesCS6B01G440500.1	13.76	9.23	14.69	15.31	13.15	13.19	9.47	8.39	9.4	4.78	7.38	7.27	415.35	287.11	573.51	561.54	421.6	437.47	299.04	262	387.08	151	324.06	335.26	12.56	13.8833	9.08667	6.47667	0.144518	0.64651	-0.467013	0.115447	-0.955513	0.00337036	-0.611531	0.0237859	-1.10003	0.000278437	-0.4885	0.134294	MED36B	rRNA 2'-O-methyltransferase fibrillarin 2	Genetic Information Processing	Translation	ko03008//Ribosome biogenesis in eukaryotes	K14563	-	GO:0008168//methyltransferase activity;GO:0016741//transferase activity, transferring one-carbon groups;GO:1901363//heterocyclic compound binding;GO:0003824//catalytic activity;GO:0005488//binding;GO:0097159//organic cyclic compound binding;GO:0003723//RNA binding;GO:0003676//nucleic acid binding;GO:0016740//transferase activity	GO:0009987//cellular process;GO:0034641//cellular nitrogen compound metabolic process;GO:0071840//cellular component organization or biogenesis;GO:0006807//nitrogen compound metabolic process;GO:0042254//ribosome biogenesis;GO:0090304//nucleic acid metabolic process;GO:1901360//organic cyclic compound metabolic process;GO:0008152//metabolic process;GO:0044237//cellular metabolic process;GO:003447…
TraesCS6B01G432800.1	1	2.13	2.48	1.26	2.01	1.7	1.8	0.25	0.82	0	0.16	0.06	27.1	59.56	86.96	41.68	57.96	50.74	51.04	6.93	30.49	0	6.51	2.31	1.87	1.65667	0.956667	0.0733333	-0.174755	0.778696	-0.96695	0.256733	-4.67243	3.02496e-05	-0.792195	0.360313	-4.49767	7.82475e-05	-3.70548	0.00859179	IAA10	Auxin-responsive protein	Environmental Information Processing	Signal transduction	ko04075//Plant hormone signal transduction	K14484	-	GO:0005488//binding;GO:0005515//protein binding	-
TraesCS6B01G424600.2	0.48	0.23	0.53	0	0	0.1	0	0	0	0	0	0.29	20.24	10.18	28.82	0	0	4.81	0	0	0	0	0	18.74	0.413333	0.0333333	0.001	0.0966667	-3.63227	0.0285661	-8.69116	0.000436224	-2.09622	0.19154	-5.05889	0.410765	1.53605	0.617146	6.59495	0.155711	PHL1	Myb-like transcription factor family protein	-	-	-	-	-	GO:0003677//DNA binding;GO:0097159//organic cyclic compound binding;GO:0003676//nucleic acid binding;GO:0005488//binding;GO:1901363//heterocyclic compound binding	-
TraesCS6B01G420100.1	0	0	0	0	0	0	0.72	0.82	1.09	0.7	0.57	0.65	0	0	0	0	0	0	18	20.49	35.65	17.5	20	24	0.001	0.001	0.876667	0.64	0	1	9.77588	0.000134747	9.32193	0.000317843	9.77588	0.000141811	9.32193	0.000363779	-0.453956	0.630626	DREB1A	CRT-binding factor	-	-	-	-	-	GO:0003700//transcription factor activity, sequence-specific DNA binding;GO:0097159//organic cyclic compound binding;GO:0003677//DNA binding;GO:0005488//binding;GO:0001071//nucleic acid binding transcription factor activity;GO:0003676//nucleic acid binding;GO:1901363//heterocyclic compound binding	GO:0009889//regulation of biosynthetic process;GO:2001141//regulation of RNA biosynthetic process;GO:0031326//regulation of cellular biosynthetic process;GO:2000112//regulation of cellular macromolecule biosynthetic process;GO:0006355//regulation of transcription, DNA-templated;GO:0031323//regulation of cellular metabolic process;GO:0010468//regulation of gene expression;GO:0051252//regulation of…
TraesCS6B01G402300.2	0.68	1.31	0.78	1.89	1.02	1.49	0.96	2.19	2.19	2.96	2.57	5.29	22.08	43.9	32.74	74.89	35.46	53.53	32.63	73.93	97.54	101.04	122.22	263.82	0.923333	1.46667	1.78	3.60667	0.667618	0.357893	0.946954	0.187344	1.96574	0.000579124	0.279336	0.670309	1.29813	0.0123451	1.01879	0.0594175	BBD	Bifunctional nuclease	-	-	-	-	-	GO:0016787//hydrolase activity;GO:0004518//nuclease activity;GO:0016788//hydrolase activity, acting on ester bonds;GO:0003824//catalytic activity	-
TraesCS6B01G400500.1	0.2	0.36	0.29	0.26	0.22	0.18	1.13	0.81	0.48	4.09	3.44	2.39	7	13	13	11	8	7	41	29	23	149	174	127	0.283333	0.22	0.806667	3.30667	-0.364997	0.752342	1.50947	0.122079	3.54481	3.35609e-08	1.87447	0.0646264	3.9098	1.38268e-09	2.03533	0.000496964	-	Serine-rich protein	-	-	-	-	-	-	-
TraesCS6B01G398200.1	0.08	0.16	0.25	0.74	1.03	1.22	1.17	0.97	0.89	0.28	0.46	0.34	7	14.5	28	78	95	116	105.87	87	106	25.29	58	45	0.163333	0.996667	1.01	0.36	2.60929	0.000205327	2.62846	0.00020774	1.14018	0.207395	0.0191723	0.958572	-1.46911	0.0108574	-1.48829	0.00979326	-	Embryogenesis transmembrane protein-like	-	-	-	-	-	-	-
TraesCS6B01G398100.1	0.44	0.58	0.84	1.15	1.1	2.06	2.49	1.97	1.79	1.53	1.31	1.23	40	54	98	126.97	106	204.95	236	185	221	144.99	173	171	0.62	1.43667	2.08333	1.35667	1.21239	0.0136445	1.74855	5.35153e-05	1.12973	0.0161585	0.536168	0.146889	-0.0826591	0.851149	-0.618827	0.0813327	-	Embryogenesis transmembrane protein-like	-	-	-	-	-	-	-
TraesCS6B01G396800.1	0.13	0.16	0.5	1.09	1.18	1.4	1.52	1.48	1.31	0.69	0.86	0.76	11	14.5	56	115	109	134	138.13	133	156	62.71	109	101	0.263333	1.22333	1.43667	0.77	2.21586	0.000686003	2.44776	0.000139036	1.54797	0.033449	0.231908	0.544545	-0.667887	0.134609	-0.899795	0.0394495	-	Embryogenesis transmembrane protein-like	-	-	-	-	-	-	-
TraesCS6B01G389400.1	11.06	12.25	12.2	9.74	11.64	10.21	6.9	9.43	6.96	21.92	23.7	24.12	629.66	718.74	899	673.92	704.36	638.99	411	555.49	541.11	1306.7	1964.17	2098.61	11.8367	10.53	7.76333	23.2467	-0.168757	0.413392	-0.608515	0.0224374	0.973761	0.000135964	-0.439757	0.0999298	1.14252	2.11658e-06	1.58228	1.34149e-08	At1g03370	C2 domain-containing protein / GRAM domain-containing protein	-	-	-	-	-	GO:0005515//protein binding;GO:0005488//binding	-
TraesCS6B01G385800.1	3.5	2.78	2.22	0.17	0.44	0.19	0.28	1.92	0.8	1.81	1.54	0.66	83	68	68	5	11	5	7	47	26	45	53	24	2.83333	0.266667	1	1.33667	-3.40939	3.25264e-05	-1.5025	0.0549615	-1.08386	0.0903861	1.90689	0.101058	2.32553	0.0204762	0.41864	0.666336	-	BHLH transcription factor	-	-	-	-	-	-	-
TraesCS6B01G384500.1	0.78	0.97	1.01	0.66	1.25	1.08	1.37	1.61	1.49	3.07	2.48	2.72	64.1	82.67	108.19	66.72	109.99	98.22	118.86	137.39	168.39	265.49	298.48	342.87	0.92	0.996667	1.49	2.75667	0.115477	0.847932	0.695607	0.110301	1.58322	9.8918e-06	0.580129	0.183873	1.46774	6.5567e-05	0.887612	0.00926148	TPS11	Trehalose-6-phosphate synthase	Metabolism	Carbohydrate metabolism;Global and Overview	ko01100//Metabolic pathways;ko00500//Starch and sucrose metabolism	K16055	-	GO:0003824//catalytic activity	GO:0005992//trehalose biosynthetic process;GO:0005984//disaccharide metabolic process;GO:0009312//oligosaccharide biosynthetic process;GO:0008152//metabolic process;GO:0044237//cellular metabolic process;GO:0005991//trehalose metabolic process;GO:0044699//single-organism process;GO:0044238//primary metabolic process;GO:0009311//oligosaccharide metabolic process;GO:1901576//organic substance biosy…
TraesCS6B01G383500.2	1.13	0.85	1.08	0.97	0.37	0.58	1	0.53	1.39	7.25	2.96	2.4	25.55	19.82	31.66	26.64	8.81	14.38	23.62	12.5	43.09	171.9	97.73	83.09	1.02	0.64	0.973333	4.20333	-0.672425	0.46199	-0.0675633	0.948046	2.04296	0.00177147	0.604862	0.547143	2.71539	0.000166444	2.11053	0.002741	DHN4	Dehydrin	-	-	-	-	-	-	GO:0010035//response to inorganic substance;GO:0009415//response to water;GO:0009628//response to abiotic stimulus;GO:0006950//response to stress;GO:0042221//response to chemical;GO:0050896//response to stimulus;GO:0001101//response to acid chemical;GO:1901700//response to oxygen-containing compound
TraesCS6B01G383500.1	2.25	2.26	1.22	0.5	1.01	0.7	1.15	1.84	2.05	6.49	5.28	3.66	71.45	74.18	50.34	19.36	34.19	24.62	38.38	60.5	88.91	216.1	244.27	177.91	1.91	0.736667	1.68	5.14333	-1.37449	0.0470359	-0.185111	0.756094	1.42913	0.00182684	1.18938	0.101878	2.80362	3.75182e-08	1.61424	0.000557878	DHN4	Dehydrin	-	-	-	-	-	-	GO:0050896//response to stimulus;GO:0009628//response to abiotic stimulus;GO:1901700//response to oxygen-containing compound;GO:0006950//response to stress;GO:0042221//response to chemical;GO:0009415//response to water;GO:0010035//response to inorganic substance;GO:0001101//response to acid chemical
TraesCS6B01G383200.1	5.02	3.4	7.11	3.88	3.07	4.27	3.63	4.01	3.43	13.49	15.83	4.82	199.06	138.75	364.88	187.01	129.49	186.04	150.58	164.36	185.75	559.98	913.69	292.12	5.17667	3.74	3.69	11.38	-0.468985	0.176567	-0.488403	0.18055	1.13641	0.0100932	-0.0194175	0.979993	1.60539	0.000106912	1.62481	0.000128636	CS66	Dehydrin	-	-	-	-	-	-	GO:1901700//response to oxygen-containing compound;GO:0009628//response to abiotic stimulus;GO:0009415//response to water;GO:0050896//response to stimulus;GO:0006950//response to stress;GO:0001101//response to acid chemical;GO:0010035//response to inorganic substance;GO:0042221//response to chemical
TraesCS6B01G374000.1	0.71	0.74	0.97	1.76	2.06	2.18	1.53	1.4	1.2	0.79	0.7	0.51	53	57.12	94	159	163	178.14	119.5	108	122.03	61.3	76	57.53	0.806667	2	1.37667	0.666667	1.30996	0.00174737	0.771135	0.118472	-0.275007	0.598294	-0.538821	0.165639	-1.58496	0.000268553	-1.04614	0.0371481	WAK2	Protein kinase family protein	-	-	-	-	-	GO:0032553//ribonucleotide binding;GO:0005515//protein binding;GO:0001871//pattern binding;GO:0001883//purine nucleoside binding;GO:0032559//adenyl ribonucleotide binding;GO:0097159//organic cyclic compound binding;GO:0032550//purine ribonucleoside binding;GO:0017076//purine nucleotide binding;GO:0032555//purine ribonucleotide binding;GO:1901265//nucleoside phosphate binding;GO:0005488//binding;G…	GO:0006464//cellular protein modification process;GO:0044237//cellular metabolic process;GO:0008152//metabolic process;GO:0006796//phosphate-containing compound metabolic process;GO:0043170//macromolecule metabolic process;GO:0044260//cellular macromolecule metabolic process;GO:0044238//primary metabolic process;GO:0019538//protein metabolic process;GO:0006793//phosphorus metabolic process;GO:004…
TraesCS6B01G370000.1	1.48	1.94	3.53	3.54	3.79	3.3	2.07	4.24	2.18	1.17	1.79	0.88	120	162	370	349	326	294	176	356	241	99	211	109	2.31667	3.54333	2.83	1.28	0.613057	0.088534	0.288752	0.50274	-0.855907	0.0482491	-0.324305	0.365512	-1.46896	3.65705e-05	-1.14466	0.00745955	SBT1.7	Subtilisin-like protease	-	-	-	-	-	GO:0004175//endopeptidase activity;GO:0004252//serine-type endopeptidase activity;GO:0070011//peptidase activity, acting on L-amino acid peptides;GO:0017171//serine hydrolase activity;GO:0003824//catalytic activity;GO:0016787//hydrolase activity;GO:0008236//serine-type peptidase activity;GO:0008233//peptidase activity	GO:0006508//proteolysis;GO:0071704//organic substance metabolic process;GO:0008152//metabolic process;GO:0044238//primary metabolic process;GO:0019538//protein metabolic process;GO:0043170//macromolecule metabolic process
TraesCS6B01G366800.1	0.81	1.73	1.63	2.27	2.75	2.5	2.62	3.41	3.91	6.32	3.71	5.62	88.11	193.9	229.14	299.34	317.04	298.91	297.7	382.76	579.33	718.75	586.2	933.27	1.39	2.50667	3.31333	5.21667	0.850685	0.0171154	1.2532	0.000681295	1.90804	3.04417e-07	0.402513	0.152438	1.05736	0.000340205	0.654845	0.0405321	dennd5b	DENN domain-containing protein	-	-	-	-	-	-	-
TraesCS6B01G364600.1	0.34	0.56	0.66	0.93	1.56	1	0.34	0.37	0.4	0.27	0.1	0.11	20.93	35.34	52.84	69.33	102.34	67.52	22.04	23.64	33.39	17.59	9.27	10.17	0.52	1.16333	0.37	0.16	1.16168	0.0698208	-0.490986	0.539819	-1.70044	0.0695212	-1.65267	0.0139433	-2.86212	0.000202175	-1.20945	0.223362	Os01g0357100	Nitrite reductase	Metabolism	Global and Overview;Energy metabolism	ko01120//Microbial metabolism in diverse environments;ko00910//Nitrogen metabolism	K00366	-	GO:0016491//oxidoreductase activity;GO:0020037//heme binding;GO:0097159//organic cyclic compound binding;GO:0051540//metal cluster binding;GO:0051536//iron-sulfur cluster binding;GO:1901363//heterocyclic compound binding;GO:0046906//tetrapyrrole binding;GO:0003824//catalytic activity;GO:0005488//binding	GO:0044710//single-organism metabolic process;GO:0044699//single-organism process;GO:0055114//oxidation-reduction process;GO:0008152//metabolic process
TraesCS6B01G360000.5	0	1.09	0.55	0	0.21	0	1.45	0	0	0	0.01	0	0	152.22	95.98	0	29.57	0	205.6	0	0	0	1.55	0	0.546667	0.07	0.483333	0.00333333	-2.96523	0.0962228	-0.177643	0.922793	-7.35755	3.55477e-05	2.78759	0.22336	-4.39232	0.110653	-7.17991	0.00284175	rno	PHD finger protein-like	-	-	-	-	-	GO:0005515//protein binding;GO:0043167//ion binding;GO:0046872//metal ion binding;GO:0005488//binding;GO:0043169//cation binding;GO:0046914//transition metal ion binding;GO:0008270//zinc ion binding	-
TraesCS6B01G358800.1	0.65	0.65	0.36	0.16	0	0.41	1.41	0.41	0.26	0	0	0	33.43	34.33	23.96	10.11	0	22.93	75.73	21.56	17.92	0	0	0	0.553333	0.19	0.693333	0.001	-1.54215	0.195427	0.3254	0.735224	-9.11201	6.76723e-06	1.86755	0.145828	-7.56986	0.0166252	-9.43741	7.86741e-06	MEKK1	Protein kinase	Organismal Systems	Environmental adaptation	ko04626//Plant-pathogen interaction	K13414	-	GO:0003824//catalytic activity;GO:0035639//purine ribonucleoside triphosphate binding;GO:0032550//purine ribonucleoside binding;GO:1901265//nucleoside phosphate binding;GO:0032555//purine ribonucleotide binding;GO:0036094//small molecule binding;GO:0043167//ion binding;GO:0016740//transferase activity;GO:0000166//nucleotide binding;GO:0005488//binding;GO:0030554//adenyl nucleotide binding;GO:0097…	GO:0006464//cellular protein modification process;GO:0044267//cellular protein metabolic process;GO:0006793//phosphorus metabolic process;GO:0036211//protein modification process;GO:0019538//protein metabolic process;GO:0044260//cellular macromolecule metabolic process;GO:0071704//organic substance metabolic process;GO:0008152//metabolic process;GO:0006796//phosphate-containing compound metabolic…
TraesCS6B01G356300.1	2.19	2.18	1.28	1.07	2.04	1.88	1.22	1.21	0.85	0.13	0.25	0.33	79.29	81.54	59.84	47.21	78.7	74.72	46.41	45.27	41.85	5.09	13.29	18.01	1.88333	1.66333	1.09333	0.236667	-0.179211	0.734455	-0.784555	0.201512	-2.99236	0.000101145	-0.605344	0.357302	-2.81315	0.000465259	-2.2078	0.0128952	-	DNA-binding storekeeper protein-related transcriptional regulator	-	-	-	-	-	-	GO:0019219//regulation of nucleobase-containing compound metabolic process;GO:1903506//regulation of nucleic acid-templated transcription;GO:0019222//regulation of metabolic process;GO:0080090//regulation of primary metabolic process;GO:2000112//regulation of cellular macromolecule biosynthetic process;GO:0050794//regulation of cellular process;GO:0010556//regulation of macromolecule biosynthetic…
TraesCS6B01G350400.1	0.1	0.26	0.46	2.03	2.7	3.58	2.71	2.48	4.18	3.57	2.98	3.86	3	8	18	74	86	118	85	77	171	112	130	177	0.273333	2.77	3.12333	3.47	3.34115	2.53968e-05	3.51435	7.03022e-06	3.6662	2.66596e-07	0.173201	0.714145	0.32505	0.466954	0.151849	0.750484	ERF109	Ethylene-responsive transcription factor	-	-	-	-	-	GO:0005488//binding;GO:0097159//organic cyclic compound binding;GO:0001071//nucleic acid binding transcription factor activity;GO:0003700//transcription factor activity, sequence-specific DNA binding;GO:0003677//DNA binding;GO:1901363//heterocyclic compound binding;GO:0003676//nucleic acid binding	GO:1903506//regulation of nucleic acid-templated transcription;GO:0031326//regulation of cellular biosynthetic process;GO:0065007//biological regulation;GO:2001141//regulation of RNA biosynthetic process;GO:0019219//regulation of nucleobase-containing compound metabolic process;GO:0051252//regulation of RNA metabolic process;GO:0050794//regulation of cellular process;GO:0009889//regulation of bio…
TraesCS6B01G346000.1	0.41	0	0.04	0.06	0.22	0.09	1.17	1.87	2.55	1.55	0.61	1.43	16	0	2	3	9	4	48	76	137	64	35	86	0.15	0.123333	1.86333	1.19667	-0.2824	0.886058	3.63485	0.00137605	2.99599	0.0126695	3.91725	8.41527e-06	3.27839	0.000739462	-0.638864	0.307989	ATL6	E3 ubiquitin-protein ligase	-	-	-	-	-	GO:0046914//transition metal ion binding;GO:0005515//protein binding;GO:0005488//binding;GO:0043167//ion binding;GO:0043169//cation binding;GO:0008270//zinc ion binding;GO:0046872//metal ion binding	-
TraesCS6B01G344900.1	0	0	0.9	0	0.37	0.47	1.43	5.21	2.09	2.58	4.19	4.21	0	0	66.23	0	22.41	29.18	85.04	305.74	162.02	153.46	346.23	365.19	0.3	0.28	2.91	3.66	-0.0995357	0.967532	3.27798	0.0120244	3.60881	0.00310827	3.37752	0.000207948	3.70834	2.24816e-06	0.330824	0.494039	-	Superoxide dismutase [Cu-Zn]	-	-	-	-	-	-	-
TraesCS6B01G336500.1	8.01	7.96	9.71	8.43	9	9.57	4.97	6.8	6.94	4.22	3.82	3.58	224.47	229.74	352.35	287.11	267.91	294.79	145.74	197.15	265.58	123.86	155.96	153.19	8.56	9	6.23667	3.87333	0.0723142	0.854658	-0.456836	0.151403	-1.14404	0.000472341	-0.52915	0.0922995	-1.21635	0.00012596	-0.687199	0.0614306	EXPA5	Expansin	-	-	-	-	GO:0005576//extracellular region	-	GO:0071840//cellular component organization or biogenesis;GO:0016043//cellular component organization;GO:0009664//plant-type cell wall organization;GO:0045229//external encapsulating structure organization;GO:0071669//plant-type cell wall organization or biogenesis;GO:0071554//cell wall organization or biogenesis;GO:0071555//cell wall organization;GO:0009987//cellular process
TraesCS6B01G333600.1	4.91	3.8	4.84	5.52	5.84	5.93	7.36	8.35	6.26	11.19	10.61	11.23	208	166	265	284	263	276	326	366	362	496	654	727	4.51667	5.76333	7.32333	11.01	0.351645	0.252075	0.697242	0.0273664	1.28548	1.40459e-05	0.345597	0.215152	0.933839	0.000478659	0.588242	0.0455245	SK1	Shikimate kinase	Metabolism	Amino acid metabolism;Global and Overview	ko01100//Metabolic pathways;ko01110//Biosynthesis of secondary metabolites;ko01130//Biosynthesis of antibiotics;ko01230//Biosynthesis of amino acids;ko00400//Phenylalanine, tyrosine and tryptophan biosynthesis	K00891	-	-	-
TraesCS6B01G324700.1	0.33	0.42	0.85	0	0	0	0	0.43	0	0	1.87	1.43	50.78	67.26	170.73	0.12	0	0	0	68.28	0	0	421.19	338.39	0.533333	0.001	0.143333	1.1	-9.05889	1.01798e-11	-1.89566	0.173497	1.04439	0.326001	7.16323	0.0148898	10.1033	1.18923e-07	2.94006	0.104602	MED23	Mediator of RNA polymerase II transcription subunit 23	-	-	-	-	-	-	-
TraesCS6B01G315600.1	2.35	4.32	2.7	4.51	3.22	3.32	3.31	2.44	3.09	1.45	1.79	1.19	175.77	332.46	260.69	409.81	255.3	272.26	258.65	188.93	315.37	113.75	194.8	136.11	3.12333	3.68333	2.94667	1.47667	0.237925	0.508945	-0.0840027	0.790083	-1.08074	0.00374542	-0.321928	0.312098	-1.31867	0.000101639	-0.99674	0.00544424	NOP2	Ribosomal RNA small subunit methyltransferase b	-	-	-	-	-	GO:0003824//catalytic activity;GO:0003676//nucleic acid binding;GO:0016741//transferase activity, transferring one-carbon groups;GO:0016740//transferase activity;GO:0008168//methyltransferase activity;GO:0003723//RNA binding;GO:0008757//S-adenosylmethionine-dependent methyltransferase activity;GO:0005488//binding;GO:1901363//heterocyclic compound binding;GO:0097159//organic cyclic compound binding	GO:0071840//cellular component organization or biogenesis;GO:0009987//cellular process;GO:0006364//rRNA processing;GO:0016070//RNA metabolic process;GO:0071704//organic substance metabolic process;GO:0044260//cellular macromolecule metabolic process;GO:0008152//metabolic process;GO:0006139//nucleobase-containing compound metabolic process;GO:0034641//cellular nitrogen compound metabolic process;G…
TraesCS6B01G302400.1	1.65	3.47	0	0	0.05	0	2.09	0.28	0.92	0	0	0	58.83	127	0	0	2.04	0	77.9	10.23	44.74	0	0	0	1.70667	0.0166667	1.09667	0.001	-6.67807	0.000454465	-0.638056	0.587963	-10.737	2.93206e-05	6.04002	0.000143911	-4.05889	0.682702	-10.0989	4.1684e-06	Os06g0486900	formate dehydrogenase	Metabolism	Global and Overview;Carbohydrate metabolism	ko01100//Metabolic pathways;ko01120//Microbial metabolism in diverse environments;ko01200//Carbon metabolism;ko00630//Glyoxylate and dicarboxylate metabolism	K00122	-	GO:0016616//oxidoreductase activity, acting on the CH-OH group of donors, NAD or NADP as acceptor;GO:0008863//formate dehydrogenase (NAD+) activity;GO:0048037//cofactor binding;GO:0051287//NAD binding;GO:0036094//small molecule binding;GO:1901265//nucleoside phosphate binding;GO:0016614//oxidoreductase activity, acting on CH-OH group of donors;GO:0016491//oxidoreductase activity;GO:0005488//bindi…	GO:0044710//single-organism metabolic process;GO:0055114//oxidation-reduction process;GO:0008152//metabolic process;GO:0044699//single-organism process
TraesCS6B01G300300.1	0	0	0	0.47	0.47	0	0.18	2.96	0.97	0.44	0.58	0.93	0	0	0	10.11	8.85	0	3.34	54.19	23.33	8.19	14.93	25.18	0.001	0.313333	1.37	0.65	8.29155	0.061597	10.42	0.00039239	9.3443	0.00141201	2.12841	0.148424	1.05274	0.450077	-1.07566	0.343731	At3g01520	Adenine nucleotide alpha hydrolases-like superfamily protein	-	-	-	-	-	-	GO:0050896//response to stimulus;GO:0006950//response to stress
TraesCS6B01G298800.1	0.88	0.93	1.31	1.2	1.21	0.84	1	1.8	1.42	2.56	2.22	3.89	65.45	71.41	127	109	96.37	69.12	77.93	139.01	145.17	200	241.8	444.21	1.04	1.08333	1.40667	2.89	0.0588937	0.936154	0.435697	0.378244	1.47449	0.00019163	0.376803	0.415124	1.41559	0.000197274	1.03879	0.0090707	CCD4	9-cis epoxycarotenoid dioxygenase	Metabolism	Global and Overview;Metabolism of terpenoids and polyketides	ko01100//Metabolic pathways;ko01110//Biosynthesis of secondary metabolites;ko00906//Carotenoid biosynthesis	K09840	-	GO:0016701//oxidoreductase activity, acting on single donors with incorporation of molecular oxygen;GO:0016702//oxidoreductase activity, acting on single donors with incorporation of molecular oxygen, incorporation of two atoms of oxygen;GO:0003824//catalytic activity;GO:0016491//oxidoreductase activity;GO:0051213//dioxygenase activity	GO:0008152//metabolic process;GO:0055114//oxidation-reduction process;GO:0044699//single-organism process;GO:0044710//single-organism metabolic process
TraesCS6B01G290900.1	0.46	1.05	0.43	0.33	0	0	0	0.42	0	0	0	0	20.16	47.2	24.52	17.65	0	0	0	18.78	0	0	0	0	0.646667	0.11	0.14	0.001	-2.55552	0.0935014	-2.2076	0.145665	-9.33688	9.9316e-06	0.347923	0.908515	-6.78136	0.124176	-7.12928	0.104673	At4g17830	Acetylornithine deacetylase or succinyl-diaminopimelate desuccinylase	Metabolism	Amino acid metabolism;Global and Overview	ko01100//Metabolic pathways;ko01110//Biosynthesis of secondary metabolites;ko01130//Biosynthesis of antibiotics;ko01230//Biosynthesis of amino acids;ko01210//2-Oxocarboxylic acid metabolism;ko00220//Arginine biosynthesis	K01438	-	GO:0003824//catalytic activity;GO:0016787//hydrolase activity	GO:0008152//metabolic process
TraesCS6B01G288500.1	9.62	7.58	6.51	1.3	1.21	0.5	15.08	13.87	8.24	7.12	4.84	6.04	421.73	342.47	369.18	69.15	56.45	24.14	692.23	629.37	493.25	326.66	309.16	404.66	7.90333	1.00333	12.3967	6	-2.97766	1.84232e-13	0.649419	0.0463016	-0.397499	0.187852	3.62708	8.0693e-18	2.58016	2.04281e-09	-1.04692	0.00168513	RVE1	MYB-related protein	-	-	-	-	-	GO:0003677//DNA binding;GO:0005488//binding;GO:1901363//heterocyclic compound binding;GO:0003676//nucleic acid binding;GO:0097159//organic cyclic compound binding	-
TraesCS6B01G287700.1	0.35	0.28	0.49	0.34	0.22	0.85	5.89	3.43	3.24	4.28	3.72	4.57	6	5	11	7	4	16	106	61	76	77	93	120	0.373333	0.47	4.18667	4.19	0.332196	0.846507	3.48727	2.28674e-05	3.48841	5.41649e-06	3.15507	0.000170412	3.15622	6.84277e-05	0.00114819	1	-	Oxidative stress 3, putative isoform 2	-	-	-	-	-	-	-
[truncated: 5,297 more rows]
[truncated: 20 more columns]
